# Supplementary material for: Synthesis and crystal structure of anti-10-(4-cyano­phen­yl)-10,11,22,23-tetra­hydro-9H,21H-5,8:15,12-bis­(metheno)[1,5,11]tri­aza­cyclo­hexadecino[1,16-a:5,6-a′]di­indole di­chloro­methane monosolvate
Source: Acta Crystallogr E Crystallogr Commun. 2025 Jan 1;81(Pt 1):20–3. doi: 10.1107/S2056989024011782 (PMC11701771; doi:10.1107/S2056989024011782)
Supplement: Supplementary file 1 [file e-81-00020-sup1.cif]

##############################################################################
#                                                                            #
# This CIF contains the data in a paper accepted for publication in          #
# Acta Crystallographica Section E. It conforms to the requirements of       #
# Notes for Authors for Acta Crystallographica Section E, and has been       #
# peer reviewed under the auspices of the IUCr Commission on Journals.       #
#                                                                            #
# Full details of the Crystallographic Information File format               #
# are given in the paper "The Crystallographic Information File (CIF):       #
# a New Standard Archive File for Crystallography" by S. R. Hall, F. H.      #
# Allen and I. D. Brown [Acta Cryst. (1991), A47, 655-685].                  #
#                                                                            #
# The current version of the core CIF dictionary is obtainable from          #
# ftp://ftp.iucr.org/pub/cif_core.dic.                                       #
#                                                                            #
# Software is freely available for graphical display of the structure(s)     #
# in this CIF. For information consult the CIF software page                 #
# http://www.iucr.org/resources/cif/software.                                #
#                                                                            #
# This file may be used for bona fide research purposes within the           #
# scientific community so long as proper attribution is given to the journal # 
# article from which it was obtained.                                        #
#                                                                            #
##############################################################################
data_I
_audit_creation_method
;
OLEX2 1.5
(compiled 2024.02.16 svn.r378c4104 for OlexSys, GUI svn.r6928)
;
_journal_date_recd_electronic     2024-10-04
_journal_date_accepted     2024-12-04
_journal_name_full     'Acta Crystallographica, Section E'
_journal_year     2025
_journal_volume     81
_journal_issue      1
_journal_page_first     0
_journal_page_last     0
_journal_paper_category     GO
_journal_paper_doi     10.1107/S2056989024011782
_journal_coeditor_code     OX2009
_publ_contact_author_name     'Keita Tani'
_publ_contact_author_address
;
Osaka Kyoiku University,
4-698-1 Asahigaoka, Kashiwara,
Osaka 582-8582,
Japan
;
_publ_contact_author_email
;
ktani@cc.osaka-kyoiku.ac.jp
;
_publ_contact_author_fax     ?
_publ_contact_author_phone     '(+81)72-978-3646'
_publ_section_title
;\
Synthesis and crystal structure of
<i>anti</i>-10-(4-cyanophenyl)-10,11,22,23-tetrahydro-9<i>H</i>,21<i>H</i>-5,\
8:15,12-bis(metheno)[1,5,11]triazacyclohexadecino[1,16-<i>a</i>:5,6-<i>a</i>']\
diindole dichloromethane monosolvate
;
loop_
    _publ_author_name
    _publ_author_footnote
    _publ_author_address
    'Kubono, Koji' .
;
Osaka Kyoiku University,
4-698-1 Asahigaoka, Kashiwara,
Osaka 582-8582,
Japan
;
    'Tani, Keita' .
;
Osaka Kyoiku University,
4-698-1 Asahigaoka, Kashiwara,
Osaka 582-8582,
Japan
;
    'Kashiwagi, Yukiyasu' .
;
Osaka Research Institute of Industrial Science and Technology,
1-6-50 Morinomiya, Joto-ku, Osaka 536-8553,
Japan
;
_publ_section_synopsis
;\
The title compound consists of one
<i>anti</i>-4-(1^9^<i>H</i>,5^9^<i>H</i>-3-aza-1,5(3,9)-\
dicarbazolacyclooctaphane-3-yl)benzonitrile (host molecule) and one
dichloromethane solvent molecule. The host molecule adopts an <i>anti</i>
configuration, in which two carbazole rings are partially overlapped, forming
an intramolecular \p--\p interaction. In the crystal, the molecules are
cross-linked <i>via</i> intermolecular host--host and host--guest C---H...\p
interactions, forming a three-dimensional network.
;
_chemical_name_systematic
;\
10-(4-Cyanophenyl)-\
10,11,22,23-tetrahydro-9<i>H</i>,21<i>H</i>-5,8:15,12-bis(metheno)[1,5,11]\
triazacyclohexadecino[1,16-<i>a</i>:5,6-<i>a</i>']diindole dichloromethane
monosolvate
;
_chemical_name_common
;\
<i>anti</i>-4-(1^9^<i>H</i>,5^9^<i>H</i>-3-Aza-1,5(3,9)-\
dicarbazolacyclooctaphane-3-yl)benzonitrile (host molecule)
dichloromethane monosolvate
;
_chemical_formula_moiety     'C36 H28 N4, C H2 Cl2'
_chemical_formula_sum     'C37 H30 Cl2 N4'
_chemical_formula_iupac     'C36 H28 N4, C H2 Cl2'
_chemical_formula_weight     601.55
_chemical_melting_point     ?
_space_group_crystal_system     monoclinic
_space_group_name_H-M_alt     'P 21/c'
_space_group_name_Hall     '-P 2ybc'
loop_
    _space_group_symop_operation_xyz
    'x, y, z'
    '-x, y+1/2, -z+1/2'
    '-x, -y, -z'
    'x, -y-1/2, z-1/2'
_cell_length_a     9.85270(10)
_cell_length_b     28.7160(3)
_cell_length_c     10.77540(10)
_cell_angle_alpha     90
_cell_angle_beta     109.085(2)
_cell_angle_gamma     90
_cell_volume     2881.11(6)
_cell_formula_units_Z     4
_cell_measurement_reflns_used     14622
_cell_measurement_theta_min     3.0670
_cell_measurement_theta_max     76.9000
_cell_measurement_temperature     100.0(10)
_exptl_crystal_description     block
_exptl_crystal_colour     colourless
_exptl_crystal_size_max     0.29
_exptl_crystal_size_mid     0.263
_exptl_crystal_size_min     0.222
_exptl_crystal_density_diffrn     1.387
_exptl_crystal_density_meas     ?
_exptl_crystal_density_method     ?
_exptl_crystal_F_000     1256
loop_
    _exptl_crystal_face_index_h
    _exptl_crystal_face_index_k
    _exptl_crystal_face_index_l
    _exptl_crystal_face_perp_dist
    0 1 -1 0.1077
    0 -1 2 0.1695
    0 -2 -1 0.0888
    0 2 1 0.1900
    1 2 -2 0.1121
    -1 -2 2 0.1432
    0 1 0 0.1640
    0 -1 0 0.0995
    -2 0 1 0.1057
    -1 2 0 0.1282
    1 -2 0 0.1131
    -1 0 0 0.1006
    1 0 0 0.1216
    2 2 -1 0.1293
    -2 -2 1 0.1169
    2 -1 -2 0.0805
    1 2 -1 0.1227
    -1 -2 1 0.1333
    -1 1 1 0.1407
    -1 -1 -1 0.0726
    1 1 1 0.1540
_exptl_absorpt_coefficient_mu     2.293
_exptl_absorpt_correction_type     multi-scan
_exptl_absorpt_process_details
;
(CrysAlisPro; Rigaku OD, 2023)
;
_exptl_absorpt_correction_T_min     0.72602
_exptl_absorpt_correction_T_max     1.00000
_diffrn_ambient_temperature     100.0(10)
_diffrn_source     'micro-focus sealed X-ray tube'
_diffrn_radiation_type     'Cu K\a'
_diffrn_radiation_wavelength     1.54184
_diffrn_radiation_monochromator     mirror
_diffrn_measurement_device_type     'XtaLAB Synergy, Dualflex, HyPix'
_diffrn_measurement_device     'four-circle diffractometer'
_diffrn_measurement_method     '\w scans'
_diffrn_detector     'Hybrid Pixel Array Detector'
_diffrn_detector_area_resol_mean     10.0000
_diffrn_reflns_number     20903
_diffrn_reflns_av_R_equivalents     0.0316
_diffrn_reflns_av_unetI/netI     0.0300
_diffrn_reflns_theta_min     3.078
_diffrn_reflns_theta_max     77.107
_diffrn_reflns_theta_full     67.684
_diffrn_measured_fraction_theta_max     0.940
_diffrn_measured_fraction_theta_full     0.999
_diffrn_reflns_limit_h_min     -12
_diffrn_reflns_limit_h_max     12
_diffrn_reflns_limit_k_min     -34
_diffrn_reflns_limit_k_max     35
_diffrn_reflns_limit_l_min     -13
_diffrn_reflns_limit_l_max     12
_diffrn_radiation_probe     x-ray
_refine_special_details     ?
_reflns_number_total     5741
_reflns_number_gt     5247
_reflns_threshold_expression     'I > 2\s(I)'
_refine_ls_structure_factor_coef     Fsqd
_refine_ls_matrix_type     full
_refine_ls_R_factor_all     0.0374
_refine_ls_R_factor_gt     0.0344
_refine_ls_wR_factor_gt     0.0884
_refine_ls_wR_factor_ref     0.0904
_refine_ls_goodness_of_fit_ref     1.053
_refine_ls_restrained_S_all     1.053
_refine_ls_number_reflns     5741
_refine_ls_number_parameters     388
_refine_ls_number_restraints     0
_refine_ls_hydrogen_treatment     constr
_refine_ls_weighting_scheme     calc
_refine_ls_weighting_details
              'w=1/[\s^2^(Fo^2^)+(0.0420P)^2^+1.3432P] where P=(Fo^2^+2Fc^2^)/3'
_atom_sites_solution_hydrogens     geom
_atom_sites_solution_primary     ?
_atom_sites_solution_secondary     ?
_refine_ls_shift/su_max     0.001
_refine_ls_shift/su_mean     0.000
_refine_diff_density_max     0.251
_refine_diff_density_min     -0.372
_refine_ls_extinction_method     none
_refine_ls_extinction_coef     .
loop_
    _atom_type_symbol
    _atom_type_description
    _atom_type_scat_dispersion_real
    _atom_type_scat_dispersion_imag
    _atom_type_scat_source
    'C' 'C' 0.0181 0.0091
                         'International Tables Vol C Tables 4.2.6.8 and 6.1.1.4'
    'H' 'H' 0.0000 0.0000
                         'International Tables Vol C Tables 4.2.6.8 and 6.1.1.4'
    'Cl' 'Cl' 0.3639 0.7018
                         'International Tables Vol C Tables 4.2.6.8 and 6.1.1.4'
    'N' 'N' 0.0311 0.0180
                         'International Tables Vol C Tables 4.2.6.8 and 6.1.1.4'
_computing_data_collection
;
<i>CrysAlis PRO</i> 1.171.42.90a (Rigaku OD, 2023)
;
_computing_cell_refinement
;
<i>CrysAlis PRO</i> 1.171.42.90a (Rigaku OD, 2023)
;
_computing_data_reduction
;
<i>CrysAlis PRO</i> 1.171.42.90a (Rigaku OD, 2023)
;
_computing_structure_solution
;
<i>SHELXT2018/2</i> (Sheldrick, 2015<i>a</i>)
;
_computing_structure_refinement
;
<i>SHELXL2018/3</i> (Sheldrick, 2015<i>b</i>)
;
_computing_molecular_graphics
;
<i>PLATON</i> (Spek, 2020)
;
_computing_publication_material
;
<i>OLEX2</i> 1.5 (Dolomanov <i>et al.</i>,  2009)
;
loop_
    _atom_site_type_symbol
    _atom_site_label
    _atom_site_fract_x
    _atom_site_fract_y
    _atom_site_fract_z
    _atom_site_U_iso_or_equiv
    _atom_site_adp_type
    _atom_site_calc_flag
    _atom_site_occupancy
    _atom_site_disorder_assembly
    _atom_site_disorder_group
    Cl Cl1 0.11268(4) 0.71150(2) 0.44555(4) 0.02877(10) Uani d 1 . .
    Cl Cl2 0.24825(4) 0.68876(2) 0.72262(3) 0.02901(10) Uani d 1 . .
    N N4 0.43170(12) 0.57748(4) 0.31773(11) 0.0156(2) Uani d 1 . .
    N N3 0.78473(12) 0.54742(4) 0.42453(11) 0.0174(2) Uani d 1 . .
    N N5 0.72941(13) 0.74158(4) 0.67578(11) 0.0185(2) Uani d 1 . .
    N N6 0.72965(16) 0.96072(5) 0.44091(14) 0.0309(3) Uani d 1 . .
    C C25 0.35580(14) 0.60184(5) 0.20569(13) 0.0160(3) Uani d 1 . .
    C C19 0.46491(14) 0.60771(4) 0.42325(13) 0.0152(3) Uani d 1 . .
    C C14 0.89025(14) 0.53788(5) 0.64581(13) 0.0166(3) Uani d 1 . .
    C C7 0.81370(14) 0.59140(5) 0.47986(13) 0.0163(3) Uani d 1 . .
    C C29 0.21940(15) 0.61670(5) -0.01674(14) 0.0199(3) Uani d 1 . .
    H H29 0.176380 0.606437 -0.104722 0.024 Uiso calc 1 . .
    C C30 0.29201(15) 0.58490(5) 0.07828(13) 0.0182(3) Uani d 1 . .
    H H30 0.298223 0.552962 0.057785 0.022 Uiso calc 1 . .
    C C24 0.53045(14) 0.59869(5) 0.55677(13) 0.0169(3) Uani d 1 . .
    H H24 0.552710 0.567797 0.588433 0.020 Uiso calc 1 . .
    C C20 0.42029(14) 0.65335(5) 0.37803(13) 0.0157(3) Uani d 1 . .
    C C26 0.34617(14) 0.64906(5) 0.23842(13) 0.0158(3) Uani d 1 . .
    C C33 0.46486(15) 0.52786(5) 0.32500(13) 0.0173(3) Uani d 1 . .
    H H33A 0.373802 0.510408 0.288448 0.021 Uiso calc 1 . .
    H H33B 0.506948 0.519086 0.418650 0.021 Uiso calc 1 . .
    C C36 0.72887(15) 0.78399(4) 0.61676(13) 0.0160(3) Uani d 1 . .
    C C39 0.73050(16) 0.87537(5) 0.51722(13) 0.0188(3) Uani d 1 . .
    C C10 0.85627(14) 0.67016(5) 0.63849(13) 0.0173(3) Uani d 1 . .
    C C13 0.83261(14) 0.51464(5) 0.52382(13) 0.0171(3) Uani d 1 . .
    C C27 0.26976(15) 0.68025(5) 0.14059(13) 0.0183(3) Uani d 1 . .
    H H27 0.260666 0.712053 0.160853 0.022 Uiso calc 1 . .
    C C11 0.80514(14) 0.67383(5) 0.50091(14) 0.0181(3) Uani d 1 . .
    H H11 0.785078 0.703834 0.462070 0.022 Uiso calc 1 . .
    C C41 0.85592(15) 0.80421(5) 0.60585(13) 0.0187(3) Uani d 1 . .
    H H41 0.942254 0.786587 0.630945 0.022 Uiso calc 1 . .
    C C9 0.89556(14) 0.62684(5) 0.69643(13) 0.0169(3) Uani d 1 . .
    H H9 0.935278 0.624193 0.789208 0.020 Uiso calc 1 . .
    C C22 0.53362(15) 0.68257(5) 0.59713(13) 0.0175(3) Uani d 1 . .
    C C8 0.87635(14) 0.58719(5) 0.61748(13) 0.0164(3) Uani d 1 . .
    C C21 0.45859(15) 0.69087(4) 0.46511(13) 0.0168(3) Uani d 1 . .
    H H21 0.433677 0.721754 0.434540 0.020 Uiso calc 1 . .
    C C15 0.94349(15) 0.51210(5) 0.76165(14) 0.0187(3) Uani d 1 . .
    H H15 0.982088 0.527344 0.843975 0.022 Uiso calc 1 . .
    C C40 0.85646(15) 0.84895(5) 0.55954(13) 0.0191(3) Uani d 1 . .
    H H40 0.943827 0.862017 0.556349 0.023 Uiso calc 1 . .
    C C23 0.56180(14) 0.63634(5) 0.64125(13) 0.0175(3) Uani d 1 . .
    H H23 0.604063 0.630782 0.732749 0.021 Uiso calc 1 . .
    C C18 0.82995(15) 0.46586(5) 0.51621(14) 0.0201(3) Uani d 1 . .
    H H18 0.792858 0.450233 0.434337 0.024 Uiso calc 1 . .
    C C38 0.60242(15) 0.85476(5) 0.51820(13) 0.0195(3) Uani d 1 . .
    H H38 0.515081 0.871706 0.485986 0.023 Uiso calc 1 . .
    C C17 0.88372(15) 0.44135(5) 0.63315(15) 0.0221(3) Uani d 1 . .
    H H17 0.882958 0.408274 0.630841 0.026 Uiso calc 1 . .
    C C32 0.56785(15) 0.51229(5) 0.25314(14) 0.0189(3) Uani d 1 . .
    H H32A 0.517105 0.515118 0.157582 0.023 Uiso calc 1 . .
    H H32B 0.589248 0.478860 0.272251 0.023 Uiso calc 1 . .
    C C16 0.93901(15) 0.46396(5) 0.75432(14) 0.0212(3) Uani d 1 . .
    H H16 0.973894 0.446068 0.832495 0.025 Uiso calc 1 . .
    C C28 0.20772(15) 0.66384(5) 0.01377(14) 0.0203(3) Uani d 1 . .
    H H28 0.156497 0.684726 -0.053655 0.024 Uiso calc 1 . .
    C C37 0.60095(15) 0.81030(5) 0.56511(14) 0.0190(3) Uani d 1 . .
    H H37 0.512048 0.796875 0.562854 0.023 Uiso calc 1 . .
    C C42 0.73111(16) 0.92259(5) 0.47377(14) 0.0221(3) Uani d 1 . .
    C C12 0.78308(15) 0.63514(5) 0.42023(13) 0.0178(3) Uani d 1 . .
    H H12 0.748271 0.638199 0.327350 0.021 Uiso calc 1 . .
    C C34 0.85826(16) 0.71244(5) 0.72398(14) 0.0205(3) Uani d 1 . .
    H H34A 0.868413 0.701739 0.813913 0.025 Uiso calc 1 . .
    H H34B 0.943460 0.731629 0.729302 0.025 Uiso calc 1 . .
    C C31 0.71121(15) 0.53843(5) 0.28535(13) 0.0193(3) Uani d 1 . .
    H H31A 0.776169 0.520158 0.250746 0.023 Uiso calc 1 . .
    H H31B 0.693366 0.568615 0.238387 0.023 Uiso calc 1 . .
    C C35 0.59918(16) 0.72148(5) 0.69368(14) 0.0202(3) Uani d 1 . .
    H H35A 0.526952 0.746430 0.683172 0.024 Uiso calc 1 . .
    H H35B 0.623737 0.709203 0.784210 0.024 Uiso calc 1 . .
    C C43 0.17529(16) 0.66629(5) 0.56184(14) 0.0218(3) Uani d 1 . .
    H H43A 0.094804 0.645051 0.557755 0.026 Uiso calc 1 . .
    H H43B 0.249688 0.648092 0.539858 0.026 Uiso calc 1 . .
loop_
    _atom_site_aniso_label
    _atom_site_aniso_U_11
    _atom_site_aniso_U_22
    _atom_site_aniso_U_33
    _atom_site_aniso_U_12
    _atom_site_aniso_U_13
    _atom_site_aniso_U_23
    Cl1 0.02377(19) 0.0329(2) 0.02753(19) 0.00193(14) 0.00544(15) 0.00996(14)
    Cl2 0.0303(2) 0.0375(2) 0.01966(18) -0.00441(15) 0.00875(15) -0.00085(14)
    N4 0.0151(5) 0.0157(5) 0.0147(5) -0.0003(4) 0.0031(4) 0.0019(4)
    N3 0.0157(6) 0.0180(5) 0.0174(6) -0.0003(4) 0.0038(5) -0.0001(4)
    N5 0.0164(6) 0.0164(5) 0.0207(6) -0.0009(4) 0.0035(5) 0.0002(4)
    N6 0.0323(8) 0.0246(7) 0.0336(7) 0.0020(5) 0.0076(6) 0.0075(6)
    C25 0.0118(6) 0.0192(6) 0.0170(6) -0.0011(5) 0.0046(5) 0.0032(5)
    C19 0.0123(6) 0.0163(6) 0.0178(6) -0.0020(5) 0.0057(5) -0.0001(5)
    C14 0.0107(6) 0.0178(6) 0.0210(7) 0.0000(5) 0.0049(5) -0.0001(5)
    C7 0.0112(6) 0.0191(6) 0.0188(6) -0.0005(5) 0.0050(5) -0.0001(5)
    C29 0.0144(6) 0.0274(7) 0.0167(6) -0.0012(5) 0.0033(5) 0.0006(5)
    C30 0.0151(6) 0.0206(6) 0.0183(6) -0.0017(5) 0.0047(5) -0.0010(5)
    C24 0.0142(6) 0.0178(6) 0.0184(6) -0.0014(5) 0.0049(5) 0.0038(5)
    C20 0.0125(6) 0.0179(6) 0.0169(6) -0.0003(5) 0.0052(5) 0.0031(5)
    C26 0.0119(6) 0.0190(6) 0.0168(6) -0.0015(5) 0.0048(5) 0.0022(5)
    C33 0.0167(6) 0.0154(6) 0.0186(6) -0.0003(5) 0.0043(5) 0.0021(5)
    C36 0.0167(6) 0.0167(6) 0.0133(6) -0.0006(5) 0.0033(5) -0.0031(5)
    C39 0.0226(7) 0.0182(6) 0.0147(6) 0.0010(5) 0.0049(5) -0.0008(5)
    C10 0.0120(6) 0.0173(6) 0.0212(7) -0.0017(5) 0.0037(5) 0.0006(5)
    C13 0.0126(6) 0.0186(6) 0.0200(6) 0.0012(5) 0.0052(5) 0.0016(5)
    C27 0.0143(6) 0.0193(6) 0.0210(7) 0.0007(5) 0.0055(5) 0.0044(5)
    C11 0.0134(6) 0.0176(6) 0.0222(7) -0.0002(5) 0.0045(5) 0.0041(5)
    C41 0.0150(7) 0.0203(7) 0.0197(7) 0.0026(5) 0.0043(5) 0.0005(5)
    C9 0.0113(6) 0.0201(6) 0.0171(6) -0.0004(5) 0.0016(5) 0.0008(5)
    C22 0.0148(6) 0.0199(6) 0.0192(6) -0.0029(5) 0.0075(5) -0.0001(5)
    C8 0.0099(6) 0.0193(6) 0.0188(6) -0.0001(5) 0.0031(5) 0.0022(5)
    C21 0.0150(6) 0.0164(6) 0.0198(7) -0.0010(5) 0.0067(5) 0.0020(5)
    C15 0.0135(6) 0.0218(7) 0.0197(7) 0.0009(5) 0.0038(5) 0.0014(5)
    C40 0.0161(7) 0.0220(7) 0.0189(6) -0.0012(5) 0.0055(5) -0.0001(5)
    C23 0.0141(6) 0.0234(7) 0.0147(6) -0.0027(5) 0.0041(5) 0.0018(5)
    C18 0.0164(7) 0.0186(7) 0.0244(7) 0.0001(5) 0.0054(6) -0.0020(5)
    C38 0.0170(7) 0.0215(7) 0.0185(6) 0.0048(5) 0.0040(5) -0.0014(5)
    C17 0.0178(7) 0.0159(6) 0.0317(8) 0.0009(5) 0.0070(6) 0.0008(6)
    C32 0.0179(7) 0.0190(6) 0.0181(6) 0.0001(5) 0.0035(5) -0.0018(5)
    C16 0.0163(7) 0.0217(7) 0.0246(7) 0.0024(5) 0.0052(6) 0.0068(6)
    C28 0.0150(6) 0.0251(7) 0.0190(7) 0.0031(5) 0.0032(5) 0.0062(5)
    C37 0.0150(6) 0.0218(7) 0.0198(7) -0.0006(5) 0.0052(5) -0.0022(5)
    C42 0.0219(7) 0.0243(7) 0.0182(7) 0.0010(6) 0.0040(6) 0.0006(6)
    C12 0.0144(6) 0.0217(7) 0.0169(6) -0.0001(5) 0.0042(5) 0.0034(5)
    C34 0.0186(7) 0.0171(6) 0.0206(7) -0.0003(5) -0.0008(6) 0.0006(5)
    C31 0.0190(7) 0.0235(7) 0.0153(6) -0.0003(5) 0.0054(5) -0.0017(5)
    C35 0.0221(7) 0.0210(7) 0.0183(6) -0.0041(5) 0.0078(6) -0.0007(5)
    C43 0.0206(7) 0.0216(7) 0.0232(7) -0.0015(5) 0.0072(6) 0.0014(5)
_geom_special_details
;
 All esds (except the esd in the dihedral angle between two l.s. planes)
 are estimated using the full covariance matrix.  The cell esds are taken
 into account individually in the estimation of esds in distances, angles
 and torsion angles; correlations between esds in cell parameters are only
 used when they are defined by crystal symmetry.  An approximate (isotropic)
 treatment of cell esds is used for estimating esds involving l.s. planes.
;
loop_
    _geom_bond_atom_site_label_1
    _geom_bond_atom_site_label_2
    _geom_bond_site_symmetry_2
    _geom_bond_distance
    _geom_bond_publ_flag
    Cl1 C43 . 1.7693(15) ?
    Cl2 C43 . 1.7664(15) ?
    N4 C25 . 1.3840(17) ?
    N4 C19 . 1.3821(17) ?
    N4 C33 . 1.4581(17) ?
    N3 C7 . 1.3859(17) ?
    N3 C13 . 1.3869(17) ?
    N3 C31 . 1.4594(17) ?
    N5 C36 . 1.3731(17) ?
    N5 C34 . 1.4664(18) ?
    N5 C35 . 1.4759(18) ?
    N6 C42 . 1.150(2) ?
    C25 C30 . 1.3972(19) ?
    C25 C26 . 1.4123(19) ?
    C19 C24 . 1.3951(19) ?
    C19 C20 . 1.4172(18) ?
    C14 C13 . 1.4170(19) ?
    C14 C8 . 1.4454(18) ?
    C14 C15 . 1.3975(19) ?
    C7 C8 . 1.4128(19) ?
    C7 C12 . 1.3983(19) ?
    C29 H29 . 0.9500 ?
    C29 C30 . 1.384(2) ?
    C29 C28 . 1.407(2) ?
    C30 H30 . 0.9500 ?
    C24 H24 . 0.9500 ?
    C24 C23 . 1.3816(19) ?
    C20 C26 . 1.4468(18) ?
    C20 C21 . 1.3971(19) ?
    C26 C27 . 1.4004(19) ?
    C33 H33A . 0.9900 ?
    C33 H33B . 0.9900 ?
    C33 C32 . 1.5307(19) ?
    C36 C41 . 1.4193(19) ?
    C36 C37 . 1.4178(19) ?
    C39 C40 . 1.398(2) ?
    C39 C38 . 1.397(2) ?
    C39 C42 . 1.435(2) ?
    C10 C11 . 1.4051(19) ?
    C10 C9 . 1.3889(19) ?
    C10 C34 . 1.5203(19) ?
    C13 C18 . 1.4028(19) ?
    C27 H27 . 0.9500 ?
    C27 C28 . 1.385(2) ?
    C11 H11 . 0.9500 ?
    C11 C12 . 1.383(2) ?
    C41 H41 . 0.9500 ?
    C41 C40 . 1.3787(19) ?
    C9 H9 . 0.9500 ?
    C9 C8 . 1.3966(19) ?
    C22 C21 . 1.3926(19) ?
    C22 C23 . 1.4070(19) ?
    C22 C35 . 1.5193(19) ?
    C21 H21 . 0.9500 ?
    C15 H15 . 0.9500 ?
    C15 C16 . 1.385(2) ?
    C40 H40 . 0.9500 ?
    C23 H23 . 0.9500 ?
    C18 H18 . 0.9500 ?
    C18 C17 . 1.388(2) ?
    C38 H38 . 0.9500 ?
    C38 C37 . 1.375(2) ?
    C17 H17 . 0.9500 ?
    C17 C16 . 1.399(2) ?
    C32 H32A . 0.9900 ?
    C32 H32B . 0.9900 ?
    C32 C31 . 1.5357(19) ?
    C16 H16 . 0.9500 ?
    C28 H28 . 0.9500 ?
    C37 H37 . 0.9500 ?
    C12 H12 . 0.9500 ?
    C34 H34A . 0.9900 ?
    C34 H34B . 0.9900 ?
    C31 H31A . 0.9900 ?
    C31 H31B . 0.9900 ?
    C35 H35A . 0.9900 ?
    C35 H35B . 0.9900 ?
    C43 H43A . 0.9900 ?
    C43 H43B . 0.9900 ?
loop_
    _geom_angle_atom_site_label_1
    _geom_angle_atom_site_label_2
    _geom_angle_atom_site_label_3
    _geom_angle_site_symmetry_1
    _geom_angle_site_symmetry_3
    _geom_angle
    _geom_angle_publ_flag
    C25 N4 C33 . . 126.04(11) ?
    C19 N4 C25 . . 108.37(11) ?
    C19 N4 C33 . . 125.51(11) ?
    C7 N3 C13 . . 108.45(11) ?
    C7 N3 C31 . . 124.50(11) ?
    C13 N3 C31 . . 127.02(11) ?
    C36 N5 C34 . . 122.81(12) ?
    C36 N5 C35 . . 122.37(11) ?
    C34 N5 C35 . . 114.81(11) ?
    N4 C25 C30 . . 128.48(12) ?
    N4 C25 C26 . . 109.19(11) ?
    C30 C25 C26 . . 122.30(12) ?
    N4 C19 C24 . . 129.57(12) ?
    N4 C19 C20 . . 109.55(11) ?
    C24 C19 C20 . . 120.88(12) ?
    C13 C14 C8 . . 106.50(11) ?
    C15 C14 C13 . . 119.90(12) ?
    C15 C14 C8 . . 133.59(13) ?
    N3 C7 C8 . . 109.36(11) ?
    N3 C7 C12 . . 129.63(13) ?
    C12 C7 C8 . . 120.91(12) ?
    C30 C29 H29 . . 119.2 ?
    C30 C29 C28 . . 121.61(13) ?
    C28 C29 H29 . . 119.2 ?
    C25 C30 H30 . . 121.5 ?
    C29 C30 C25 . . 117.06(13) ?
    C29 C30 H30 . . 121.5 ?
    C19 C24 H24 . . 121.2 ?
    C23 C24 C19 . . 117.55(12) ?
    C23 C24 H24 . . 121.2 ?
    C19 C20 C26 . . 105.85(11) ?
    C21 C20 C19 . . 119.80(12) ?
    C21 C20 C26 . . 134.23(12) ?
    C25 C26 C20 . . 106.80(11) ?
    C27 C26 C25 . . 119.31(12) ?
    C27 C26 C20 . . 133.84(13) ?
    N4 C33 H33A . . 108.4 ?
    N4 C33 H33B . . 108.4 ?
    N4 C33 C32 . . 115.60(11) ?
    H33A C33 H33B . . 107.4 ?
    C32 C33 H33A . . 108.4 ?
    C32 C33 H33B . . 108.4 ?
    N5 C36 C41 . . 122.10(12) ?
    N5 C36 C37 . . 121.52(12) ?
    C37 C36 C41 . . 116.38(12) ?
    C40 C39 C42 . . 121.43(13) ?
    C38 C39 C40 . . 118.38(12) ?
    C38 C39 C42 . . 120.19(13) ?
    C11 C10 C34 . . 120.56(12) ?
    C9 C10 C11 . . 119.51(12) ?
    C9 C10 C34 . . 119.77(12) ?
    N3 C13 C14 . . 109.14(11) ?
    N3 C13 C18 . . 129.61(13) ?
    C18 C13 C14 . . 121.25(13) ?
    C26 C27 H27 . . 120.6 ?
    C28 C27 C26 . . 118.72(13) ?
    C28 C27 H27 . . 120.6 ?
    C10 C11 H11 . . 119.0 ?
    C12 C11 C10 . . 122.09(12) ?
    C12 C11 H11 . . 119.0 ?
    C36 C41 H41 . . 119.4 ?
    C40 C41 C36 . . 121.28(13) ?
    C40 C41 H41 . . 119.4 ?
    C10 C9 H9 . . 120.2 ?
    C10 C9 C8 . . 119.60(12) ?
    C8 C9 H9 . . 120.2 ?
    C21 C22 C23 . . 119.13(12) ?
    C21 C22 C35 . . 122.58(12) ?
    C23 C22 C35 . . 118.02(12) ?
    C7 C8 C14 . . 106.51(12) ?
    C9 C8 C14 . . 133.26(12) ?
    C9 C8 C7 . . 119.69(12) ?
    C20 C21 H21 . . 120.3 ?
    C22 C21 C20 . . 119.39(12) ?
    C22 C21 H21 . . 120.3 ?
    C14 C15 H15 . . 120.6 ?
    C16 C15 C14 . . 118.83(13) ?
    C16 C15 H15 . . 120.6 ?
    C39 C40 H40 . . 119.5 ?
    C41 C40 C39 . . 121.05(13) ?
    C41 C40 H40 . . 119.5 ?
    C24 C23 C22 . . 122.61(12) ?
    C24 C23 H23 . . 118.7 ?
    C22 C23 H23 . . 118.7 ?
    C13 C18 H18 . . 121.3 ?
    C17 C18 C13 . . 117.32(13) ?
    C17 C18 H18 . . 121.3 ?
    C39 C38 H38 . . 119.5 ?
    C37 C38 C39 . . 120.95(13) ?
    C37 C38 H38 . . 119.5 ?
    C18 C17 H17 . . 119.1 ?
    C18 C17 C16 . . 121.88(13) ?
    C16 C17 H17 . . 119.1 ?
    C33 C32 H32A . . 108.0 ?
    C33 C32 H32B . . 108.0 ?
    C33 C32 C31 . . 117.11(11) ?
    H32A C32 H32B . . 107.3 ?
    C31 C32 H32A . . 108.0 ?
    C31 C32 H32B . . 108.0 ?
    C15 C16 C17 . . 120.80(13) ?
    C15 C16 H16 . . 119.6 ?
    C17 C16 H16 . . 119.6 ?
    C29 C28 H28 . . 119.5 ?
    C27 C28 C29 . . 120.98(13) ?
    C27 C28 H28 . . 119.5 ?
    C36 C37 H37 . . 119.2 ?
    C38 C37 C36 . . 121.62(13) ?
    C38 C37 H37 . . 119.2 ?
    N6 C42 C39 . . 178.31(16) ?
    C7 C12 H12 . . 121.1 ?
    C11 C12 C7 . . 117.82(12) ?
    C11 C12 H12 . . 121.1 ?
    N5 C34 C10 . . 113.76(11) ?
    N5 C34 H34A . . 108.8 ?
    N5 C34 H34B . . 108.8 ?
    C10 C34 H34A . . 108.8 ?
    C10 C34 H34B . . 108.8 ?
    H34A C34 H34B . . 107.7 ?
    N3 C31 C32 . . 115.44(11) ?
    N3 C31 H31A . . 108.4 ?
    N3 C31 H31B . . 108.4 ?
    C32 C31 H31A . . 108.4 ?
    C32 C31 H31B . . 108.4 ?
    H31A C31 H31B . . 107.5 ?
    N5 C35 C22 . . 113.03(11) ?
    N5 C35 H35A . . 109.0 ?
    N5 C35 H35B . . 109.0 ?
    C22 C35 H35A . . 109.0 ?
    C22 C35 H35B . . 109.0 ?
    H35A C35 H35B . . 107.8 ?
    Cl1 C43 H43A . . 109.4 ?
    Cl1 C43 H43B . . 109.4 ?
    Cl2 C43 Cl1 . . 111.25(8) ?
    Cl2 C43 H43A . . 109.4 ?
    Cl2 C43 H43B . . 109.4 ?
    H43A C43 H43B . . 108.0 ?
loop_
    _geom_torsion_atom_site_label_1
    _geom_torsion_atom_site_label_2
    _geom_torsion_atom_site_label_3
    _geom_torsion_atom_site_label_4
    _geom_torsion_site_symmetry_1
    _geom_torsion_site_symmetry_2
    _geom_torsion_site_symmetry_3
    _geom_torsion_site_symmetry_4
    _geom_torsion
    _geom_torsion_publ_flag
    N4 C25 C30 C29 . . . . 178.84(13) ?
    N4 C25 C26 C20 . . . . -0.08(14) ?
    N4 C25 C26 C27 . . . . -178.07(12) ?
    N4 C19 C24 C23 . . . . 174.81(13) ?
    N4 C19 C20 C26 . . . . 4.64(14) ?
    N4 C19 C20 C21 . . . . -172.03(12) ?
    N4 C33 C32 C31 . . . . 52.46(16) ?
    N3 C7 C8 C14 . . . . 2.03(15) ?
    N3 C7 C8 C9 . . . . -170.61(12) ?
    N3 C7 C12 C11 . . . . 170.84(13) ?
    N3 C13 C18 C17 . . . . -178.94(14) ?
    N5 C36 C41 C40 . . . . -172.75(13) ?
    N5 C36 C37 C38 . . . . 173.22(12) ?
    C25 N4 C19 C24 . . . . 174.70(13) ?
    C25 N4 C19 C20 . . . . -4.79(14) ?
    C25 N4 C33 C32 . . . . 66.61(17) ?
    C25 C26 C27 C28 . . . . -1.04(19) ?
    C19 N4 C25 C30 . . . . -175.24(13) ?
    C19 N4 C25 C26 . . . . 2.97(14) ?
    C19 N4 C33 C32 . . . . -116.79(14) ?
    C19 C24 C23 C22 . . . . -1.7(2) ?
    C19 C20 C26 C25 . . . . -2.74(14) ?
    C19 C20 C26 C27 . . . . 174.83(14) ?
    C19 C20 C21 C22 . . . . -3.50(19) ?
    C14 C13 C18 C17 . . . . 1.1(2) ?
    C14 C15 C16 C17 . . . . 0.7(2) ?
    C7 N3 C13 C14 . . . . 1.47(15) ?
    C7 N3 C13 C18 . . . . -178.50(14) ?
    C7 N3 C31 C32 . . . . -117.55(14) ?
    C30 C25 C26 C20 . . . . 178.27(12) ?
    C30 C25 C26 C27 . . . . 0.3(2) ?
    C30 C29 C28 C27 . . . . 0.5(2) ?
    C24 C19 C20 C26 . . . . -174.91(12) ?
    C24 C19 C20 C21 . . . . 8.43(19) ?
    C20 C19 C24 C23 . . . . -5.75(19) ?
    C20 C26 C27 C28 . . . . -178.37(14) ?
    C26 C25 C30 C29 . . . . 0.8(2) ?
    C26 C20 C21 C22 . . . . -179.02(14) ?
    C26 C27 C28 C29 . . . . 0.7(2) ?
    C33 N4 C25 C30 . . . . 1.8(2) ?
    C33 N4 C25 C26 . . . . -179.94(12) ?
    C33 N4 C19 C24 . . . . -2.4(2) ?
    C33 N4 C19 C20 . . . . 178.11(12) ?
    C33 C32 C31 N3 . . . . 43.94(17) ?
    C36 N5 C34 C10 . . . . -106.00(14) ?
    C36 N5 C35 C22 . . . . 104.09(15) ?
    C36 C41 C40 C39 . . . . -2.3(2) ?
    C39 C38 C37 C36 . . . . 1.4(2) ?
    C10 C11 C12 C7 . . . . -0.1(2) ?
    C10 C9 C8 C14 . . . . -171.95(14) ?
    C10 C9 C8 C7 . . . . -1.7(2) ?
    C13 N3 C7 C8 . . . . -2.19(15) ?
    C13 N3 C7 C12 . . . . -178.57(14) ?
    C13 N3 C31 C32 . . . . 60.02(18) ?
    C13 C14 C8 C7 . . . . -1.10(14) ?
    C13 C14 C8 C9 . . . . 170.10(14) ?
    C13 C14 C15 C16 . . . . 0.2(2) ?
    C13 C18 C17 C16 . . . . -0.2(2) ?
    C11 C10 C9 C8 . . . . -3.5(2) ?
    C11 C10 C34 N5 . . . . 41.35(18) ?
    C41 C36 C37 C38 . . . . -5.8(2) ?
    C9 C10 C11 C12 . . . . 4.5(2) ?
    C9 C10 C34 N5 . . . . -134.01(13) ?
    C8 C14 C13 N3 . . . . -0.20(15) ?
    C8 C14 C13 C18 . . . . 179.77(12) ?
    C8 C14 C15 C16 . . . . 179.01(14) ?
    C8 C7 C12 C11 . . . . -5.2(2) ?
    C21 C20 C26 C25 . . . . 173.22(14) ?
    C21 C20 C26 C27 . . . . -9.2(3) ?
    C21 C22 C23 C24 . . . . 6.5(2) ?
    C21 C22 C35 N5 . . . . -73.73(17) ?
    C15 C14 C13 N3 . . . . 178.90(12) ?
    C15 C14 C13 C18 . . . . -1.1(2) ?
    C15 C14 C8 C7 . . . . 179.97(14) ?
    C15 C14 C8 C9 . . . . -8.8(3) ?
    C40 C39 C38 C37 . . . . 2.9(2) ?
    C23 C22 C21 C20 . . . . -3.69(19) ?
    C23 C22 C35 N5 . . . . 100.31(14) ?
    C18 C17 C16 C15 . . . . -0.7(2) ?
    C38 C39 C40 C41 . . . . -2.4(2) ?
    C28 C29 C30 C25 . . . . -1.2(2) ?
    C37 C36 C41 C40 . . . . 6.31(19) ?
    C42 C39 C40 C41 . . . . 177.50(13) ?
    C42 C39 C38 C37 . . . . -177.01(13) ?
    C12 C7 C8 C14 . . . . 178.78(12) ?
    C12 C7 C8 C9 . . . . 6.1(2) ?
    C34 N5 C36 C41 . . . . -4.27(19) ?
    C34 N5 C36 C37 . . . . 176.72(12) ?
    C34 N5 C35 C22 . . . . -75.00(15) ?
    C34 C10 C11 C12 . . . . -170.87(13) ?
    C34 C10 C9 C8 . . . . 171.90(12) ?
    C31 N3 C7 C8 . . . . 175.76(12) ?
    C31 N3 C7 C12 . . . . -0.6(2) ?
    C31 N3 C13 C14 . . . . -176.42(12) ?
    C31 N3 C13 C18 . . . . 3.6(2) ?
    C35 N5 C36 C41 . . . . 176.71(12) ?
    C35 N5 C36 C37 . . . . -2.29(19) ?
    C35 N5 C34 C10 . . . . 73.08(15) ?
    C35 C22 C21 C20 . . . . 170.28(12) ?
    C35 C22 C23 C24 . . . . -167.77(13) ?
loop_
    _geom_hbond_atom_site_label_D
    _geom_hbond_atom_site_label_H
    _geom_hbond_atom_site_label_A
    _geom_hbond_site_symmetry_D
    _geom_hbond_site_symmetry_H
    _geom_hbond_site_symmetry_A
    _geom_hbond_distance_DH
    _geom_hbond_distance_HA
    _geom_hbond_distance_DA
    _geom_hbond_angle_DHA
    _geom_hbond_publ_flag
    C12 H12 Cg1 . . 4_564 0.95 2.93 3.8374(15) 159 yes
    C33 H33A Cg2 . . 3_666 0.99 2.91 3.6402(17) 131 yes
    C43 H43A Cg3 . . 1_455 0.99 2.56 3.4632(17) 151 yes
    C43 H43B Cg4 . . . 0.99 2.54 3.4277(17) 149 yes
_shelx_space_group_comment
;
The symmetry employed for this shelxl refinement is uniquely defined
by the following loop, which should always be used as a source of
symmetry information in preference to the above space-group names.
They are only intended as comments.
;
_shelx_estimated_absorpt_T_min     0.556
_shelx_estimated_absorpt_T_max     0.630
_shelx_hkl_file
;
   0   0  -1   -0.03    0.10
   0   0  -2  477.11   17.64
   0   0  -3   -0.07    0.33
   0   0  -4  558.31   20.87
   0   0   4  542.45   20.87
   0   0  -5   -0.14    0.46
   0   0   5    0.14    0.46
   0   0  -5   -0.19    0.27
   0   0  -6   90.85    4.92
   0   0   6   98.62    5.03
   0   0  -6   95.09    3.89
   0   0  -7   -0.42    0.33
   0   0  -7    0.22    0.27
   0   0   7    0.45    0.63
   0   0  -7    0.43    0.52
   0   0  -7    0.13    0.24
   0   0   8    2.16    1.00
   0   0  -8    2.90    0.58
   0   0  -8    2.17    0.95
   0   0  -8    3.49    1.01
   0   0  -8    2.19    0.43
   0   0  -9   -0.34    0.76
   0   0  -9   -0.39    0.41
   0   0  -9    0.06    0.33
   0   0 -10   14.02    0.97
   0   0 -11   -0.05    0.33
   0   0 -12    5.24    0.51
   0   1  -1  833.42   29.80
   0  -1  -1  808.95   29.89
   0   1  -2 1063.55   38.67
   0  -1  -3  539.74   19.83
   0   1  -3  519.76   19.71
   0  -1   4  536.76   20.81
   0  -1  -4  549.22   20.88
   0   1  -4  560.32   20.75
   0  -1   5    0.57    0.64
   0  -1  -5    0.30    0.25
   0  -1  -5    0.45    0.56
   0   1  -5   -0.13    0.45
   0  -1   6    0.18    0.51
   0  -1  -6    0.29    0.27
   0   1  -6    0.17    0.50
   0  -1  -6   -0.38    0.55
   0  -1  -7    6.96    0.58
   0   1  -7    6.01    0.55
   0  -1  -7    5.38    0.61
   0  -1  -7    6.37    1.22
   0   1  -7    7.63    1.27
   0  -1   7    6.55    1.27
   0  -1  -7    4.22    0.49
   0   1  -7    5.78    0.53
   0   1  -8  118.73    6.26
   0  -1  -8  117.85    6.46
   0  -1   8  127.51    6.64
   0   1  -8  121.53    4.78
   0  -1  -8  115.22    4.93
   0  -1  -8  108.55    6.65
   0  -1  -8  117.93    4.76
   0  -1  -9    0.55    0.66
   0  -1  -9    0.93    0.50
   0  -1  -9    0.34    0.87
   0  -1  -9    0.56    0.37
   0   1  -9    0.12    0.36
   0   1 -10   68.36    2.92
   0  -1 -10   61.78    2.85
   0  -1 -11    1.29    0.38
   0   1 -11    1.17    0.39
   0  -1 -12    8.35    0.63
   0  -2   0  103.38    3.81
   0   2  -1   91.52    3.47
   0  -2  -1   97.09    3.68
   0   2  -2   46.13    2.02
   0   2  -3  471.54   17.43
   0  -2  -3  460.04   17.62
   0  -2  -4   41.94    2.53
   0   2  -4   46.86    2.44
   0  -2   4   45.39    2.52
   0   2  -5  110.29    5.28
   0  -2  -5  122.01    5.63
   0  -2   5  128.13    5.59
   0  -2  -5  114.45    4.56
   0   2  -6    5.28    0.91
   0  -2   6    5.79    1.02
   0  -2  -6    4.78    0.52
   0  -2  -6    3.73    0.97
   0   2  -7   12.63    0.82
   0  -2  -7   13.29    0.81
   0   2  -7   10.87    1.46
   0  -2  -7   12.58    1.65
   0  -2  -7   10.45    0.87
   0  -2   7   13.72    1.67
   0  -2  -7    9.98    0.75
   0   2  -7   11.62    0.79
   0  -2   8   29.23    2.70
   0   2  -8   25.47    1.36
   0   2  -8   24.03    2.26
   0  -2  -8   21.61    2.43
   0  -2  -8   24.48    2.67
   0  -2  -8   23.67    1.48
   0  -2  -8   24.17    1.34
   0  -2  -9    2.05    1.00
   0   2  -9    1.71    1.04
   0  -2  -9    1.90    0.41
   0   2  -9    1.41    0.39
   0  -2  -9    1.44    0.81
   0  -2  -9    1.77    0.54
   0  -2 -10    1.11    0.40
   0   2 -10    1.28    0.44
   0  -2 -11    4.48    0.53
   0   2 -11    4.05    0.52
   0  -2 -12   37.35    1.68
   0   2 -12   38.80    1.76
   0  -2 -12   38.84    1.76
   0  -3   0    0.01    0.07
   0  -3  -1    0.53    0.23
   0  -3  -2  334.12   12.13
   0   3  -2  311.94   11.78
   0   3  -3  114.30    4.67
   0   3   4  210.84    8.56
   0  -3   4  206.94    8.55
   0   3  -4  212.25    8.39
   0  -3  -4  206.67    8.71
   0   3  -5   12.06    0.77
   0  -3  -5   11.62    0.76
   0   3   5   12.31    1.29
   0  -3   5   11.11    1.24
   0   3  -5   11.23    0.72
   0   3  -5   12.97    1.21
   0  -3  -5   14.12    1.45
   0   3  -6    1.38    0.37
   0  -3  -6    1.16    0.32
   0   3   6    1.45    0.65
   0  -3   6    1.44    0.63
   0  -3  -6    2.45    0.83
   0   3  -6    0.90    0.51
   0  -3  -7  218.84    8.33
   0  -3   7  231.69   10.05
   0   3   7  213.22    9.91
   0   3  -7  214.55    8.50
   0  -3  -7  212.74    8.48
   0  -3  -7  228.28    8.34
   0   3  -7  224.15    8.37
   0   3  -7  211.28    9.53
   0  -3  -7  207.69   10.05
   0   3  -8   20.40    1.35
   0  -3  -8   22.45    1.39
   0  -3  -8   21.86    1.23
   0  -3  -8   19.90    2.34
   0   3   8   19.87    2.26
   0  -3   8   21.58    2.33
   0  -3  -8   20.44    2.44
   0   3  -8   21.45    2.47
   0  -3  -9    0.90    0.72
   0  -3  -9    0.89    0.39
   0   3  -9    0.34    0.27
   0   3  -9    0.68    0.99
   0  -3  -9    1.36    0.86
   0  -3 -10    0.71    0.36
   0   3 -10    2.17    0.44
   0   3 -11   52.03    2.40
   0  -3 -11   55.87    2.41
   0  -3 -12   20.31    1.09
   0   3 -12   19.83    1.08
   0  -3 -12   20.82    1.04
   0   4   0  161.78    5.88
   0  -4   0  150.59    5.75
   0  -4  -1  790.66   28.86
   0  -4  -2 1034.90   36.84
   0   4  -2  994.13   36.37
   0  -4   3 1762.01   64.28
   0   4   3 1793.30   64.30
   0   4  -3 1752.29   64.02
   0  -4   4   13.85    1.22
   0   4   4   15.44    1.29
   0   4  -4   14.59    1.10
   0  -4   5   18.20    1.55
   0   4   5   12.99    1.37
   0  -4  -5   15.42    1.57
   0   4  -5   13.97    1.27
   0   4  -5   15.09    0.85
   0  -4  -5   15.03    0.88
   0   4  -5   15.23    0.89
   0   4   6   17.50    1.76
   0  -4   6   22.73    1.93
   0  -4  -6   19.86    1.12
   0   4  -6   18.35    1.09
   0  -4  -6   16.37    1.83
   0   4  -6   17.57    1.57
   0  -4   7   32.62    2.68
   0   4   7   31.13    2.59
   0   4  -7   29.57    2.27
   0  -4  -7   32.79    2.83
   0  -4  -7   33.28    1.67
   0   4  -7   29.40    1.63
   0  -4  -7   30.49    1.51
   0   4   8    6.14    1.33
   0  -4   8   10.56    1.62
   0  -4  -8   11.45    1.78
   0   4  -8    8.06    1.62
   0  -4  -8    7.95    1.54
   0  -4  -8    7.80    0.85
   0   4  -8    8.89    0.87
   0  -4  -8    9.29    0.74
   0   4  -9   78.44    3.25
   0   4  -9   66.56    5.06
   0  -4  -9   76.22    5.29
   0  -4  -9   70.35    5.00
   0  -4  -9   83.12    3.38
   0  -4 -10   34.91    1.75
   0  -4 -11    1.18    0.36
   0  -4 -12    0.09    0.22
   0  -4 -12    0.26    0.27
   0   4 -12    0.33    0.28
   0   5   0    0.08    0.20
   0  -5   0    0.12    0.18
   0  -5  -1  337.01   12.42
   0  -5   1  335.17   12.15
   0   5   1  325.19   12.16
   0  -5  -2  452.24   17.09
   0   5  -2  454.85   16.51
   0   5  -3  209.23    8.03
   0  -5  -3  216.86    8.62
   0   5   3  209.96    8.36
   0  -5   3  213.02    8.35
   0   5  -4  113.92    4.88
   0  -5   4  121.19    5.22
   0   5   4  120.00    5.25
   0   5  -5  616.28   23.04
   0  -5  -5  612.51   23.82
   0  -5   5  636.41   23.50
   0   5   5  629.25   23.52
   0   5  -5  617.79   22.41
   0   5  -5  607.55   22.45
   0  -5  -5  603.83   22.44
   0   5  -6  259.70   10.65
   0  -5  -6  263.23   11.54
   0  -5   6  257.62   11.14
   0   5   6  280.78   11.25
   0   5  -6  264.00    9.96
   0  -5  -6  259.65    9.94
   0  -5   7   99.08    5.22
   0   5   7   89.81    5.12
   0  -5  -7   89.72    3.72
   0  -5  -7   93.69    3.89
   0   5  -7   89.25    3.87
   0  -5  -7   97.91    5.50
   0  -5   8    8.36    1.46
   0   5   8    7.41    1.38
   0   5  -8    9.64    0.88
   0  -5  -8    9.31    0.86
   0  -5  -8    5.87    1.37
   0   5  -8    6.48    1.44
   0  -5  -8    7.91    1.59
   0  -5  -8   10.98    0.77
   0  -5  -9   15.81    2.22
   0   5  -9   12.03    1.92
   0  -5  -9   14.75    2.11
   0  -5  -9   15.54    1.00
   0   5  -9   14.33    0.92
   0   5 -10   16.79    0.96
   0  -5 -10   17.16    1.08
   0  -5 -11   27.48    1.42
   0  -5 -11   28.75    1.53
   0   5 -11   28.62    1.52
   0   5 -12   17.93    0.92
   0  -5 -12   17.73    0.90
   0  -5 -12   15.84    0.93
   0   5 -12   16.52    0.93
   0   6   0  986.12   35.98
   0  -6   0  988.42   35.81
   0  -6  -1   10.38    0.83
   0   6   1   12.59    0.65
   0  -6   1   11.96    0.63
   0  -6  -2    2.00    0.49
   0  -6   2    1.69    0.34
   0   6   2    1.34    0.31
   0  -6  -3  400.86   15.62
   0   6  -3  393.69   14.82
   0  -6   3  413.46   15.26
   0   6   3  418.00   15.29
   0   6  -4  196.54    7.84
   0  -6   4  205.74    8.29
   0   6   4  208.38    8.32
   0   6  -5    0.85    0.38
   0   6  -5    0.95    0.28
   0   6   5    0.84    0.50
   0  -6   5    1.11    0.56
   0  -6  -5    0.61    0.27
   0   6  -5    0.86    0.28
   0   6  -6   50.37    2.85
   0  -6  -6   51.71    3.60
   0   6  -6   56.86    2.43
   0  -6   6   55.68    3.35
   0   6   6   55.31    3.40
   0   6  -6   55.59    2.44
   0  -6  -6   51.91    2.41
   0  -6  -7   17.07    1.10
   0   6  -7   15.12    1.08
   0  -6  -7   18.46    2.10
   0   6  -7   19.46    2.16
   0   6   7   15.76    1.81
   0  -6   7   16.39    1.84
   0  -6  -7   17.06    1.00
   0  -6  -7   21.98    2.31
   0  -6  -8  137.97    7.62
   0   6  -8  132.30    7.47
   0   6  -8  143.74    5.51
   0  -6  -8  140.15    5.56
   0  -6  -8  131.96    7.53
   0   6  -8  143.18    5.77
   0  -6  -8  137.66    5.72
   0  -6  -9    5.09    0.56
   0  -6  -9    5.59    1.34
   0  -6  -9    3.33    1.17
   0   6  -9    3.96    1.25
   0   6  -9    4.28    0.50
   0   6 -10   18.51    1.02
   0  -6 -10   16.81    1.07
   0  -6 -11    8.31    0.67
   0  -6 -11    8.09    0.73
   0   6 -11    9.22    0.75
   0  -6 -12    1.45    0.29
   0   6 -12    1.48    0.30
   0  -6 -12    1.42    0.30
   0   6 -12    1.52    0.29
   0   7   0    0.32    0.34
   0  -7   0    0.04    0.22
   0   7  -1  199.37    7.72
   0  -7   1  199.55    7.38
   0   7   1  197.43    7.39
   0  -7  -1  206.64    7.79
   0   7   2    1.77    0.34
   0  -7   2    2.19    0.34
   0  -7  -2    2.60    0.51
   0  -7   3   90.16    3.92
   0   7   3   90.92    3.94
   0  -7  -3   85.47    4.27
   0  -7   4   30.79    1.88
   0   7   4   28.51    1.85
   0  -7  -4   31.66    2.21
   0   7  -4   26.91    1.41
   0   7  -5  277.93   10.89
   0   7  -5  272.31   10.57
   0   7  -5  292.82   10.63
   0  -7  -5  285.26   10.62
   0  -7   5  305.52   11.63
   0   7   5  290.77   11.60
   0  -7  -6   21.76    2.29
   0   7  -6   23.65    1.28
   0   7   6   23.87    2.02
   0  -7   6   24.45    2.01
   0  -7  -6   21.76    1.25
   0   7  -6   22.01    1.25
   0  -7  -7   63.61    2.88
   0   7  -7   64.33    2.89
   0  -7  -7   64.81    2.74
   0   7  -7   59.61    4.20
   0  -7  -7   73.62    4.48
   0   7  -7   64.52    2.79
   0  -7   7   59.49    3.90
   0   7   7   62.90    3.98
   0  -7  -7   62.55    4.36
   0  -7  -8    7.33    0.66
   0   7  -8    7.91    0.66
   0  -7  -8    4.41    0.66
   0   7  -8    8.01    0.79
   0  -7  -8    6.77    1.48
   0   7  -8    6.96    1.53
   0  -7  -8    6.73    1.46
   0   7  -9    2.50    0.42
   0  -7  -9    1.34    0.90
   0  -7  -9   -0.33    0.87
   0   7  -9    0.32    0.72
   0  -7  -9    2.20    0.44
   0  -7 -10   40.93    1.99
   0   7 -10   43.41    1.93
   0  -7 -11   24.74    1.38
   0   7 -11   25.09    1.37
   0  -7 -11   27.05    1.34
   0  -7 -12   14.51    0.79
   0   7 -12   15.27    0.82
   0   8   0  684.64   24.67
   0  -8   0  658.21   24.43
   0   8  -1  103.11    4.04
   0   8  -1   93.83    3.60
   0  -8  -1   92.90    3.62
   0  -8  -1   94.96    4.04
   0   8   2   62.19    2.79
   0  -8   2   69.59    2.82
   0  -8  -2   64.05    3.18
   0  -8   3  574.86   21.37
   0   8   3  563.99   21.38
   0  -8  -3  588.19   21.90
   0   8   4   84.24    4.03
   0  -8   4   88.60    4.06
   0  -8  -4   84.93    4.47
   0  -8  -5    2.64    0.84
   0   8   5    2.67    0.68
   0  -8   5    1.65    0.62
   0  -8  -5    2.10    0.35
   0   8  -5    2.34    0.37
   0  -8  -6   87.15    3.64
   0   8  -6   89.22    3.65
   0  -8  -6   86.64    3.54
   0   8  -6   89.32    3.65
   0  -8   6   90.92    4.68
   0   8   6   84.01    4.63
   0   8  -6   87.06    3.58
   0  -8  -7   18.24    2.25
   0  -8  -7   19.45    1.09
   0  -8  -7   17.89    2.13
   0   8  -7   17.87    2.10
   0  -8  -7   18.94    1.19
   0   8  -7   17.24    1.14
   0  -8   7   18.58    1.96
   0   8  -7   18.08    1.12
   0   8   7   19.89    2.02
   0   8  -8    1.12    0.35
   0   8  -8    1.12    0.43
   0  -8  -8    1.13    0.37
   0   8  -8    0.89    0.83
   0  -8  -8    1.51    0.95
   0  -8  -8    1.16    0.43
   0   8  -8    0.34    0.38
   0  -8  -8    0.33    0.79
   0   8  -9    4.18    0.51
   0  -8  -9    5.82    1.42
   0  -8  -9    1.92    0.90
   0   8  -9    4.41    1.28
   0  -8  -9    3.73    0.51
   0   8  -9    4.26    0.61
   0   8 -10    2.42    0.39
   0  -8 -10    2.64    0.46
   0  -8 -11    9.85    0.77
   0   8 -11   11.98    0.82
   0  -8 -11   10.60    0.73
   0  -8 -12   21.08    1.03
   0   8 -12   23.57    1.08
   0  -9   0    0.27    0.22
   0   9   0    0.28    0.29
   0   9   1    5.64    0.73
   0   9  -1    6.87    0.69
   0   9  -1    5.66    0.34
   0  -9  -1    6.31    0.38
   0  -9  -1    7.18    0.71
   0  -9  -2  149.84    6.23
   0  -9   2  151.15    5.69
   0   9   2  138.62    5.68
   0  -9  -3  155.71    6.87
   0   9   3  154.17    6.34
   0  -9   3  158.56    6.34
   0  -9  -4    0.85    0.64
   0   9  -4    0.51    0.24
   0  -9   4    0.21    0.37
   0   9   4    1.27    0.41
   0  -9  -5   14.93    0.89
   0   9  -5   15.39    0.89
   0  -9   5   16.08    1.45
   0   9   5   13.53    1.37
   0  -9  -5   17.69    1.88
   0  -9  -6   27.31    1.41
   0  -9  -6   29.57    2.50
   0   9  -6   31.73    2.53
   0  -9   6   31.63    2.31
   0   9   6   27.85    2.23
   0   9  -6   29.29    1.47
   0   9  -6   30.58    1.51
   0  -9  -6   28.61    1.49
   0  -9  -7   60.59    4.54
   0   9  -7   71.72    2.95
   0  -9  -7   70.37    2.94
   0   9  -7   64.66    4.34
   0  -9  -7   76.18    4.62
   0   9   7   70.16    4.26
   0   9  -7   67.18    2.99
   0   9  -7   68.72    3.06
   0  -9  -7   68.17    3.04
   0   9  -8  401.27   14.75
   0   9  -8  379.64   14.82
   0  -9  -8  404.67   14.77
   0  -9  -8  404.22   17.48
   0  -9  -8  389.87   17.02
   0   9  -8  395.76   17.03
   0   9  -9  126.69    4.92
   0  -9  -9  124.60    4.93
   0  -9  -9  117.49    7.12
   0   9  -9  105.62    6.69
   0  -9  -9  111.70    6.81
   0  -9 -10    3.99    0.49
   0   9 -10    3.72    0.46
   0  -9 -11    0.84    0.30
   0  -9 -11    0.36    0.32
   0   9 -11    0.40    0.32
   0  -9  12   21.84    1.05
   0  -9 -12   23.94    1.08
   0   9 -12   25.47    1.12
   0 -10   0  187.64    7.26
   0  10   0  188.71    7.54
   0  10   1    1.54    0.51
   0  10  -1    2.15    0.45
   0 -10  -1    1.88    0.43
   0 -10  -2    0.15    0.21
   0  10  -2    0.05    0.20
   0  10   2    0.04    0.17
   0 -10  -2    0.11    0.40
   0  10   3   50.69    2.51
   0 -10   3   53.86    2.54
   0 -10  -3   50.62    3.00
   0 -10  -4   96.46    5.07
   0  10  -4   98.32    3.84
   0  10   4   95.50    4.45
   0 -10   4   98.82    4.48
   0  10  -4   97.59    3.84
   0 -10  -5  195.51    7.44
   0  10  -5  197.19    7.44
   0 -10   5  198.54    8.37
   0  10   5  206.02    8.44
   0  10   5  191.25    7.48
   0 -10  -5  199.99    9.15
   0  10   6   98.31    3.98
   0 -10  -6  102.59    5.83
   0  10   6  107.11    5.23
   0 -10   6  100.20    5.12
   0  10  -6   99.14    4.07
   0 -10  -6  104.79    4.10
   0  10  -6   99.95    4.08
   0 -10  -6   98.71    4.02
   0  10  -6  101.60    4.02
   0 -10  -6   99.00    5.38
   0  10  -6   93.36    5.25
   0  10  -7   44.43    2.13
   0 -10  -7   44.27    2.07
   0 -10  -7   45.58    2.16
   0  10  -7   45.74    2.17
   0 -10  -7   50.11    3.56
   0  10  -7   46.22    3.41
   0  10  -7   44.60    2.06
   0  10  -8    6.17    0.62
   0 -10  -8    7.42    0.68
   0 -10  -8    7.80    1.54
   0  10  -8    5.12    1.31
   0 -10  -8    5.57    1.43
   0  10  -9    1.52    0.39
   0  10   9    1.31    0.38
   0 -10  -9    2.08    0.87
   0  10  -9    1.47    0.86
   0 -10  -9    1.47    0.38
   0  10 -10    1.84    0.37
   0 -10 -10    1.66    0.41
   0  10 -10    1.96    0.42
   0 -10 -11    1.10    0.31
   0 -10 -11    0.95    0.30
   0 -10 -12   18.62    0.87
   0  11   0    0.27    0.32
   0 -11   0   -0.05    0.22
   0  11   1    0.95    0.46
   0  11  -1    1.11    0.40
   0 -11  -1    1.10    0.41
   0 -11  -2   19.16    1.12
   0  11  -2   21.37    1.12
   0 -11  -2   21.72    1.59
   0 -11  -3  297.05   11.76
   0  11   3  287.71   10.96
   0 -11   3  280.85   10.93
   0 -11  -3  281.48   11.07
   0  11  -3  283.94   11.04
   0  11  -4  277.02   10.58
   0  11  -4  293.98   11.43
   0 -11  -4  284.21   11.46
   0  11   4  272.55   11.23
   0 -11   4  296.82   11.29
   0  11   4  287.22   10.66
   0  11  -4  285.37   10.58
   0 -11  -4  307.94   12.18
   0  11  -5   33.04    1.51
   0  11   5   31.82    1.55
   0 -11  -5   36.20    2.80
   0  11  -5   25.11    2.12
   0 -11  -5   29.76    2.25
   0  11   5   31.70    2.18
   0 -11   5   35.51    2.23
   0  11   5   29.85    1.43
   0 -11  -5   29.55    1.45
   0  11  -5   28.46    1.44
   0 -11  -6   82.25    5.02
   0  11  -6   74.21    3.16
   0 -11  -6   76.73    4.47
   0  11  -6   83.73    4.51
   0 -11  -6   76.71    3.17
   0  11   6   76.64    3.13
   0  11  -6   76.59    3.22
   0 -11  -6   75.33    3.20
   0 -11  -7    5.91    0.59
   0  11  -7    5.09    0.55
   0 -11  -7    5.02    1.18
   0  11  -7    6.88    1.26
   0  11  -8   48.69    2.28
   0 -11  -8   56.15    3.96
   0  11  -8   45.99    3.65
   0 -11  -8   42.60    3.91
   0 -11  -8   51.43    2.30
   0 -11  -9   76.22    3.13
   0  11   9   68.31    3.16
   0  11  -9   71.93    3.10
   0 -11 -10   46.65    2.20
   0 -11 -10   48.72    2.17
   0  11 -10   48.44    2.14
   0 -11 -11    2.62    0.37
   0 -11 -11    2.41    0.36
   0 -11 -12   11.00    0.57
   0 -12   0  301.32   11.30
   0  12   0  292.03   11.66
   0 -12  -1   34.91    2.09
   0  12   1   39.22    2.33
   0  12  -1   40.31    2.19
   0  12  -2    1.82    0.27
   0 -12  -2    1.33    0.28
   0 -12  -2    1.36    0.54
   0  12  -3    9.32    0.59
   0  12  -3    8.52    0.82
   0 -12  -3   10.04    0.90
   0  12  -3    9.30    0.61
   0  12   4    4.45    0.51
   0  12   4    6.82    0.50
   0  12  -4    4.48    0.46
   0  12  -4    5.62    0.48
   0 -12  -4    6.39    0.85
   0  12  -4    5.75    0.81
   0  12   4    5.87    0.78
   0 -12  -4    5.65    1.11
   0  12   5   74.30    3.08
   0  12  -5   73.86    3.01
   0  12  -5   67.77    2.92
   0 -12  -5   69.16    3.89
   0  12  -5   70.82    3.88
   0  12   5   72.69    2.94
   0 -12  -5   74.08    4.53
   0  12  -5   71.51    2.96
   0  12   6   49.81    2.31
   0 -12  -6   47.12    3.74
   0 -12  -6   51.53    2.24
   0  12  -6   50.92    2.33
   0  12  -6   51.50    2.25
   0  12   6   49.46    2.17
   0  12  -6   44.91    3.21
   0 -12  -6   48.66    3.30
   0 -12  -6   50.69    2.25
   0  12  -6   48.78    2.24
   0 -12  -7   28.62    1.49
   0  12  -7   28.74    1.50
   0 -12  -7   31.10    3.08
   0 -12  -7   30.03    2.64
   0  12  -7   26.66    2.49
   0 -12  -8   46.57    3.53
   0  12  -8   48.68    2.22
   0 -12  -8   48.77    2.21
   0 -12  -9   15.50    0.99
   0  12  -9   17.37    1.03
   0 -12 -10    3.03    0.43
   0  12 -10    2.79    0.42
   0 -12 -10    3.23    0.45
   0 -12 -11    1.76    0.31
   0 -12 -12    7.16    0.40
   0 -13   0   -0.31    0.28
   0  13   0    0.43    0.42
   0  13  -1    5.40    0.77
   0  13   1    4.65    0.84
   0 -13  -1    4.65    0.70
   0  13   2  235.84    8.87
   0 -13  -2  233.24    9.72
   0  13   2  232.67    9.89
   0 -13  -3   25.23    2.05
   0  13   3   26.66    1.19
   0  13  -3   25.35    1.28
   0  13   3   23.57    1.27
   0  13  -3   24.36    1.20
   0  13  -3   23.42    1.43
   0 -13  -3   23.49    1.48
   0  13  -3   23.90    1.16
   0 -13  -4  218.19    9.40
   0  13  -4  198.89    7.69
   0  13   4  203.15    7.79
   0  13   4  206.65    7.65
   0  13  -4  198.76    8.34
   0 -13  -4  189.74    8.35
   0  13  -4  207.16    7.68
   0  13   5   28.16    1.49
   0 -13  -5   29.73    2.64
   0  13  -5   26.88    1.38
   0 -13  -5   29.81    1.42
   0  13   5   27.03    1.34
   0  13  -5   27.97    2.08
   0 -13  -5   27.50    2.12
   0  13  -5   27.49    1.41
   0  13   6   15.64    1.03
   0  13  -6   14.91    0.96
   0 -13  -6   15.68    0.97
   0  13  -6   15.32    1.65
   0  13  -6   16.51    1.05
   0 -13  -6   13.63    1.60
   0  13   6   17.14    0.94
   0 -13  -6   18.20    2.26
   0  13  -7   71.36    3.13
   0 -13  -7   75.62    3.13
   0  13  -7   65.02    4.30
   0 -13  -7   76.87    5.25
   0  13  -8    0.27    0.34
   0  13   8    0.44    0.36
   0 -13  -8    0.85    0.36
   0 -13  -9   26.44    1.41
   0  13  -9   26.28    1.42
   0  13  -9   28.86    1.54
   0  13   9   25.60    1.49
   0 -13  -9   25.68    1.39
   0  13 -10   15.01    0.94
   0 -13 -10   17.47    0.98
   0 -13 -11   11.78    0.70
   0  13 -12   31.96    1.31
   0  14   0   43.19    1.95
   0  14   0   44.05    2.55
   0 -14   0   41.05    2.10
   0  14   1   25.74    1.33
   0  14   1   28.02    1.98
   0  14  -1   26.46    1.80
   0 -14  -1   26.87    1.76
   0  14   2    3.57    0.46
   0  14   2    4.07    0.89
   0  14  -2    3.28    0.39
   0  14   2    3.54    0.47
   0 -14  -2    5.03    0.87
   0  14   2    3.91    0.37
   0  14  -2    3.02    0.42
   0  14  -3  383.70   14.14
   0  14   3  380.82   14.16
   0 -14  -3  397.88   15.47
   0  14   3  383.43   14.01
   0  14  -3  366.73   14.03
   0  14   3  399.74   14.21
   0  14  -3  372.95   14.00
   0  14  -4    2.08    0.33
   0  14  -4    1.96    0.35
   0  14  -4    2.41    0.51
   0  14   4    1.92    0.39
   0  14   4    1.94    0.31
   0 -14  -4    2.46    0.89
   0  14   5    0.42    0.24
   0 -14  -5    0.04    0.25
   0 -14  -5    0.27    0.75
   0  14  -5    0.14    0.38
   0  14  -5    0.31    0.30
   0  14  -5    0.75    0.27
   0  14  -5    0.42    0.28
   0  14   5   -0.06    0.30
   0  14   6    7.91    0.60
   0 -14  -6    7.21    1.52
   0  14  -6    6.14    0.62
   0 -14  -6    7.79    0.65
   0  14   6    8.14    0.73
   0  14  -6    7.95    0.72
   0  14  -6    6.72    1.08
   0 -14  -7    3.50    0.50
   0 -14  -7    2.45    1.29
   0  14  -7    3.66    0.60
   0  14  -7    3.96    0.58
   0  14  -7    4.69    0.55
   0  14   7    2.57    0.56
   0 -14  -8    1.83    1.03
   0 -14  -8    1.27    0.38
   0  14  -8    1.55    0.42
   0  14  -8    0.96    0.44
   0  14   8    1.41    0.47
   0 -14  -9    0.05    0.30
   0  14  -9    0.46    0.37
   0  14  -9    0.06    0.37
   0  14   9   -0.06    0.31
   0  14 -10    9.42    0.78
   0 -14 -10   11.43    0.75
   0  14 -10   11.53    0.76
   0  14 -11    7.27    0.57
   0 -14 -11    7.36    0.50
   0 -15   0    0.27    0.26
   0  15   0   -0.11    0.25
   0  15   0   -0.13    0.26
   0  15   0    0.32    0.27
   0  15   0    0.13    0.45
   0 -15  -1   88.13    4.26
   0  15  -1   86.99    3.67
   0  15  -1   92.49    3.73
   0  15   1   95.71    3.63
   0  15   1   89.60    4.57
   0  15   1   93.08    3.78
   0  15  -1   94.00    3.70
   0  15  -2   21.64    1.12
   0 -15  -2   20.59    1.75
   0  15  -2   21.92    1.21
   0  15   2   22.17    1.22
   0  15   2   18.72    1.83
   0  15   2   21.57    1.07
   0  15   2   22.28    1.23
   0  15   3   15.75    1.01
   0  15  -3   15.37    0.84
   0  15   3   15.29    0.97
   0  15  -3   13.59    0.86
   0  15   3   14.53    1.69
   0  15   3   15.46    0.85
   0 -15  -3   13.63    1.61
   0  15  -3   15.39    0.96
   0  15   4   87.89    3.68
   0  15  -4   85.72    3.54
   0  15  -4   86.62    3.54
   0 -15  -4   95.95    5.17
   0  15   4   85.36    3.49
   0  15   4   86.44    3.70
   0  15  -4   88.96    3.54
   0  15   5    0.07    0.33
   0  15  -5    0.22    0.23
   0  15   5    0.31    0.22
   0 -15  -5    0.28    0.71
   0 -15  -5    0.28    0.29
   0  15  -5    0.15    0.27
   0  15  -5   -0.05    0.31
   0  15   5    0.24    0.32
   0  15   6   22.45    1.17
   0  15   6   21.84    1.32
   0  15  -6   22.70    1.32
   0  15  -6   23.49    1.35
   0 -15  -6   21.16    1.23
   0  15   6   21.24    1.40
   0 -15  -6   23.20    2.60
   0  15  -6   23.43    1.29
   0  15  -7   54.19    2.49
   0  15  -7   51.85    2.43
   0 -15  -7   47.28    2.27
   0  15   7   48.17    2.47
   0 -15  -7   46.52    4.07
   0  15  -7   49.82    2.32
   0  15  -8    0.78    0.40
   0 -15  -8    0.68    0.32
   0  15  -8    1.15    0.45
   0  15   8    0.89    0.42
   0 -15  -8    0.73    0.87
   0 -15  -9   -0.05    0.29
   0  15  -9    0.51    0.35
   0  15   9   -0.24    0.37
   0  15  -9    0.29    0.40
   0  15   9    0.17    0.27
   0  15 -10    1.51    0.38
   0 -15 -10    1.22    0.31
   0 -15 -11   15.36    0.79
   0  15 -11   16.29    0.87
   0  16   0  146.40    5.76
   0  16   0  152.13    6.62
   0  16   0  153.27    5.82
   0  16   0  142.22    5.70
   0  16   1   41.39    1.99
   0  16   1   38.09    2.64
   0  16  -1   43.46    1.92
   0  16  -1   40.87    1.90
   0  16  -1   43.64    1.95
   0 -16  -1   42.01    2.44
   0  16  -2   85.23    3.54
   0 -16  -2   94.65    4.49
   0  16   2   81.29    3.53
   0  16   2   81.91    4.59
   0  16  -2   84.99    3.34
   0  16  -2   80.56    3.42
   0  16   2   86.64    3.39
   0  16   2   84.22    3.55
   0  16  -3  140.30    5.50
   0  16   3  141.88    5.53
   0  16   3  138.29    6.87
   0  16  -3  137.90    5.33
   0  16  -3  134.98    5.37
   0  16   3  141.61    5.33
   0  16   3  131.53    5.51
   0 -16  -3  138.68    6.72
   0  16  -4    0.25    0.32
   0  16  -4    0.23    0.24
   0  16   4    0.04    0.21
   0 -16  -4    0.49    0.65
   0  16  -4    0.30    0.26
   0  16   4    0.44    0.37
   0  16   4    0.36    0.35
   0  16   4    0.25    0.60
   0  16  -4    0.04    0.26
   0  16  -4    0.04    0.24
   0  16   5    7.06    0.77
   0  16  -5    7.44    0.72
   0  16   5    8.16    0.61
   0 -16  -5    9.52    1.62
   0  16  -5    7.46    0.62
   0  16  -5    7.56    0.67
   0 -16  -5    7.72    0.66
   0  16   5    7.87    0.75
   0  16  -6    0.84    0.40
   0  16   6    0.85    0.46
   0 -16  -6    0.67    0.33
   0  16   6    0.93    0.28
   0  16   6    0.91    0.39
   0  16  -6    0.59    0.34
   0 -16  -6   -0.33    0.88
   0  16  -6    0.44    0.41
   0  16  -6    0.88    0.30
   0  16  -7   18.59    1.22
   0  16  -7   18.67    1.21
   0 -16  -7   17.66    1.10
   0 -16  -7   17.84    2.49
   0  16   7   16.54    1.25
   0  16  -7   16.61    1.09
   0  16  -8   15.15    0.98
   0  16  -8   15.31    1.06
   0 -16  -8   13.67    0.92
   0  16   8   11.73    2.09
   0 -16  -8   12.61    2.07
   0  16   8   11.46    1.01
   0 -16  -9    9.76    0.70
   0  16   9    7.76    0.73
   0  16  -9    8.23    0.76
   0  16   9    9.09    0.67
   0  16  -9    7.97    0.69
   0 -16 -10   19.59    1.01
   0  16 -10   18.86    1.08
   0  16 -11   29.18    1.29
   0 -16 -11   27.73    1.21
   0  17   0    0.15    0.44
   0  17   0   -0.11    0.29
   0  17   0    0.58    0.30
   0  17   0   -0.05    0.26
   0  17  -1   11.40    0.80
   0 -17  -1    9.35    1.04
   0  17   1    9.87    0.81
   0  17   1   10.78    1.32
   0  17  -1   11.77    0.78
   0  17  -1   11.18    0.77
   0  17   2   42.41    2.07
   0  17   2   42.20    2.98
   0  17  -2   41.27    1.85
   0  17  -2   41.76    1.95
   0  17   2   44.90    2.10
   0 -17  -2   42.01    2.74
   0  17  -2   43.28    2.06
   0  17   2   44.78    1.91
   0  17  -3   10.59    0.70
   0  17  -3   10.77    0.72
   0  17   3   10.43    0.84
   0 -17  -3    8.19    1.31
   0  17  -3   10.04    0.81
   0  17   3   10.11    0.82
   0  17  -3   10.81    0.75
   0  17   3   10.38    1.48
   0  17   3   10.30    0.69
   0  17  -3    9.25    0.73
   0  17  -4   38.93    1.85
   0  17   4   38.61    1.95
   0  17   4   38.20    1.71
   0 -17  -4   30.62    2.84
   0  17  -4   36.00    1.74
   0  17  -4   36.63    1.75
   0  17  -4   34.65    1.75
   0  17   4   36.07    3.06
   0  17   4   38.05    1.91
   0  17  -4   35.89    1.77
   0  17   5   12.51    1.04
   0 -17  -5   13.58    0.90
   0  17  -5   12.76    0.89
   0  17   5   13.36    0.82
   0  17  -5   11.85    0.85
   0 -17  -5   10.93    1.73
   0  17  -5   13.52    0.96
   0  17   5   13.60    1.00
   0  17   5    9.80    1.70
   0  17   6   12.54    1.06
   0 -17  -6   12.90    0.89
   0  17  -6   12.37    0.93
   0  17   6   12.91    0.80
   0  17   6   13.61    1.01
   0 -17  -6   10.32    1.87
   0  17  -6   12.00    0.96
   0  17  -6   11.15    0.82
   0  17  -6   12.09    0.89
   0  17   6   12.22    2.02
   0 -17  -7   19.87    2.50
   0  17  -7   16.57    1.09
   0 -17  -7   15.70    1.04
   0  17  -7   19.55    1.21
   0  17   7   16.42    1.24
   0 -17  -8   19.20    1.12
   0  17  -8   19.51    1.22
   0  17   8   17.06    1.23
   0  17  -8   19.12    1.18
   0 -17  -9    7.18    0.60
   0  17  -9    8.93    0.75
   0  17   9    7.81    0.62
   0  17   9    7.16    0.69
   0  17  -9    7.89    0.68
   0  17 -10    3.47    0.45
   0 -17 -10    3.87    0.39
   0 -17 -11    7.39    0.42
   0  18   0  187.99    7.16
   0  18   0  180.31    7.08
   0  18   0  180.63    8.07
   0  18   1  221.98    9.82
   0  18   1  233.35    8.77
   0  18  -1  222.45    8.63
   0  18  -1  228.51    8.66
   0  18   1  217.71    8.64
   0  18  -1  236.94    8.71
   0  18  -2   42.43    2.09
   0  18   2   38.10    2.93
   0  18   2   44.09    2.12
   0 -18  -2   42.96    2.81
   0  18  -2   44.61    1.90
   0  18  -2   40.82    1.98
   0  18   2   41.58    2.10
   0  18   2   46.13    1.96
   0  18  -3    2.99    0.40
   0  18  -3    4.91    0.52
   0  18  -3    3.24    0.43
   0  18   3    3.22    0.52
   0  18  -3    4.34    0.50
   0  18  -3    3.26    0.53
   0  18   3    2.85    0.52
   0  18  -3    4.05    0.50
   0  18   3    3.96    0.44
   0 -18  -3    3.38    0.88
   0  18   3    3.89    1.03
   0  18  -4    7.34    0.70
   0  18  -4    7.85    0.64
   0  18  -4    6.16    0.62
   0  18   4    7.98    0.62
   0 -18  -4    9.01    1.51
   0  18  -4    7.36    0.66
   0  18  -4    9.38    0.71
   0  18   4    8.23    0.78
   0  18   4    9.05    0.82
   0  18   4    5.55    1.33
   0  18   5  148.83    5.52
   0 -18  -5  148.68    7.70
   0  18   5  138.58    5.81
   0  18  -5  136.92    5.69
   0  18  -5  141.70    5.62
   0  18  -5  137.42    5.58
   0  18   5  142.99    5.77
   0  18   5  121.61    7.45
   0 -18  -5  142.76    5.61
   0  18  -6    0.13    0.35
   0  18   6    0.24    0.41
   0  18  -6    0.33    0.39
   0  18   6    0.27    0.35
   0  18   6    0.71    0.79
   0 -18  -6    0.37    0.34
   0  18   6    0.45    0.27
   0  18  -6    0.24    0.26
   0 -18  -6    0.33    0.89
   0  18   7    1.91    1.07
   0 -18  -7    1.40    0.89
   0  18  -7    1.13    0.47
   0 -18  -7    1.53    0.39
   0  18  -7    1.96    0.46
   0  18   7    2.17    0.59
   0 -18  -8   -0.10    0.31
   0  18  -8   -0.12    0.38
   0  18  -8    0.16    0.33
   0  18   8    0.21    0.39
   0  18   9    0.11    0.29
   0  18  -9    0.31    0.33
   0  18   9   -0.04    0.25
   0 -18  -9   -0.04    0.25
   0  18 -10    0.15    0.27
   0 -18 -10    0.46    0.23
   0  19   0    0.34    0.54
   0  19   0    0.48    0.33
   0  19   0   -0.05    0.29
   0  19   0   -0.06    0.32
   0  19  -1   19.00    1.09
   0  19   1   15.93    1.07
   0  19   1   18.56    1.17
   0  19   1   16.91    1.74
   0  19  -1   15.82    1.07
   0  19   1   17.47    1.15
   0  19  -1   16.11    1.03
   0  19  -1   15.94    1.05
   0  19  -2    0.94    0.40
   0  19   2    1.36    0.38
   0 -19  -2    0.85    0.55
   0  19  -2    0.93    0.25
   0  19  -2    1.19    0.36
   0  19   2    0.44    0.59
   0  19   2    0.82    0.28
   0  19   3  180.18    7.10
   0  19  -3  179.49    6.90
   0  19  -3  176.12    7.03
   0  19   3  173.32    8.59
   0  19   3  179.28    7.07
   0 -19  -3  170.17    8.27
   0  19  -3  180.96    6.83
   0  19   3  186.95    6.85
   0  19  -3  169.50    6.85
   0  19  -3  172.74    6.94
   0  19   4    3.89    0.63
   0  19  -4    4.23    0.52
   0  19  -4    4.36    0.59
   0  19   4    4.80    0.50
   0 -19  -4    4.19    1.05
   0  19  -4    4.54    0.54
   0  19  -4    4.70    0.54
   0  19  -4    4.63    0.51
   0  19   4    4.30    0.62
   0  19   4    3.46    1.13
   0  19   5  140.64    5.93
   0  19  -5  146.58    5.82
   0  19   5  148.95    5.61
   0 -19  -5  151.30    7.87
   0  19  -5  145.56    5.73
   0  19  -5  139.61    5.70
   0  19  -5  140.90    5.69
   0  19   5  144.63    5.87
   0  19   5  128.17    7.65
   0 -19  -5  142.13    5.69
   0  19   6    0.85    0.28
   0  19   6    0.76    0.39
   0  19   6    0.36    0.74
   0 -19  -6    1.07    0.41
   0  19  -6    0.75    0.39
   0  19  -6    1.21    0.46
   0  19  -6    1.00    0.33
   0 -19  -6   -0.33    0.84
   0  19   6    0.66    0.48
   0 -19  -7    2.37    1.00
   0  19   7    4.92    1.36
   0 -19  -7    5.44    0.57
   0  19   7    3.91    0.66
   0  19  -7    4.71    0.60
   0  19  -7    4.27    0.61
   0  19   8   12.06    0.97
   0 -19  -8   12.20    0.84
   0  19  -8   13.88    0.94
   0  19  -8   13.42    0.97
   0 -19  -9   74.78    3.04
   0  19  -9   72.89    3.15
   0  19   9   76.74    3.07
   0 -19 -10    0.47    0.20
   0  20   0   -0.16    0.26
   0  20   0   -0.13    0.33
   0  20   0   -0.28    0.33
   0  20   0    0.11    0.34
   0  20   0    0.36    0.50
   0  20   1   45.92    2.19
   0  20  -1   47.51    2.25
   0  20   1   48.74    2.28
   0  20  -1   49.53    2.26
   0  20  -1   45.71    2.25
   0  20   1   48.20    2.37
   0  20  -1   52.75    2.34
   0  20   1   51.20    2.37
   0  20   1   42.67    3.09
   0  20   2    2.75    0.93
   0  20   2    2.27    0.37
   0  20  -2    2.80    0.52
   0  20   2    2.14    0.51
   0  20   2    2.34    0.49
   0  20  -2    2.59    0.36
   0  20  -2    2.29    0.42
   0  20   3    9.20    0.88
   0  20  -3   10.07    0.72
   0  20  -3    9.27    0.86
   0  20  -3    9.15    0.79
   0 -20  -3   10.71    1.49
   0  20  -3   10.40    0.79
   0  20   3    9.89    0.89
   0  20   3    7.63    1.41
   0  20  -4    1.82    0.45
   0  20   4    2.32    0.39
   0  20  -4    2.51    0.45
   0 -20  -4    1.31    0.89
   0  20  -4    1.97    0.42
   0  20  -4    2.12    0.43
   0  20  -4    1.98    0.42
   0  20   4    2.10    0.59
   0  20   4    2.64    0.52
   0  20   4    2.38    0.97
   0  20  -5    7.86    0.77
   0 -20  -5    7.77    0.71
   0 -20  -5    9.91    1.74
   0  20   5    8.04    0.88
   0  20   5    8.23    0.64
   0  20   5    7.15    0.79
   0  20  -5    7.87    0.73
   0  20  -5    7.24    0.68
   0  20  -5    7.13    0.71
   0  20   5    6.30    1.51
   0 -20  -6  122.72    7.15
   0  20  -6  132.78    5.19
   0  20  -6  127.67    5.20
   0 -20  -6  130.07    5.08
   0  20   6  123.50    5.33
   0  20   6  123.64    5.19
   0  20   6  122.77    7.43
   0  20  -6  121.47    5.02
   0  20   7    4.23    0.66
   0  20  -7    6.19    0.64
   0  20  -7    5.99    0.68
   0 -20  -7    5.20    0.58
   0  20  -8    6.73    0.69
   0 -20  -8    6.68    0.59
   0  20   8    5.78    0.69
   0  20   9    0.11    0.25
   0  20  -9    0.48    0.34
   0  20   9    0.68    0.30
   0 -20  -9    0.83    0.26
   0 -20 -10   15.54    0.73
   0  20  10   13.73    0.80
   0  21   0   -0.07    0.40
   0  21   0    0.34    0.39
   0  21   0    0.47    0.38
   0  21   0   -0.12    0.33
   0  21   0   -0.11    0.29
   0  21  -1    0.26    0.23
   0  21  -1    0.22    0.33
   0  21   1    0.42    0.53
   0  21   1   -0.07    0.41
   0  21  -1   -0.06    0.32
   0  21  -1   -0.06    0.32
   0  21   1   -0.05    0.28
   0  21   1    0.37    0.37
   0  21  -1   -0.06    0.36
   0  21  -2   60.54    2.53
   0  21   2   52.79    2.62
   0  21   2   53.76    2.44
   0  21   2   54.37    2.56
   0  21  -2   54.00    2.62
   0  21  -2   55.03    2.36
   0  21  -3    0.73    0.39
   0  21  -3    0.55    0.30
   0  21  -3    1.07    0.38
   0  21   3    0.62    0.48
   0  21  -3    0.64    0.43
   0  21   3    0.27    0.65
   0  21   3    0.89    0.47
   0  21  -4    1.57    0.43
   0  21  -4    1.88    0.41
   0  21  -4    1.92    0.40
   0  21   4    2.34    0.60
   0  21   4    1.52    0.96
   0  21   4    1.90    0.55
   0 -21  -4    3.91    1.03
   0  21   5    4.01    1.23
   0  21   5    2.84    0.55
   0 -21  -5    3.83    1.17
   0  21  -5    3.29    0.53
   0 -21  -5    2.70    0.46
   0  21   5    2.84    0.60
   0  21  -5    3.22    0.49
   0  21  -6   85.65    3.69
   0  21   6   76.06    5.61
   0  21   6   92.72    3.87
   0  21  -6   94.79    3.83
   0 -21  -6   87.89    5.62
   0  21  -6   88.47    3.84
   0  21   6   86.61    3.96
   0 -21  -6   88.87    3.70
   0  21  -7   18.47    1.21
   0  21   7   20.06    1.34
   0 -21  -7   19.92    1.12
   0  21   8    9.66    0.82
   0 -21  -8    9.58    0.68
   0  21   9   66.72    2.63
   0 -21  -9   67.76    2.58
   0 -21 -10    2.17    0.21
   0  22   0   46.78    2.28
   0  22   0   49.93    2.34
   0  22   0   49.69    2.38
   0  22   0   47.67    2.28
   0  22   0   46.50    2.38
   0  22   1    0.20    0.40
   0  22  -1    0.27    0.23
   0  22  -1    0.70    0.41
   0  22  -1    0.55    0.42
   0  22   1    0.07    0.41
   0  22   1    0.40    0.30
   0  22  -1    0.25    0.32
   0  22   2    4.42    0.51
   0  22  -2    3.74    0.44
   0  22  -2    4.52    0.58
   0  22   2    2.93    0.54
   0  22   2    4.62    0.68
   0  22   2    4.61    1.07
   0  22  -2    3.04    0.59
   0  22  -3   23.70    1.41
   0  22   3   24.17    1.29
   0  22   3   23.66    1.48
   0  22  -3   23.13    1.47
   0  22  -3   25.47    1.37
   0  22   3   23.53    1.50
   0  22   3   23.12    2.45
   0  22   3   22.83    1.53
   0  22  -3   22.61    1.26
   0  22   4    3.06    1.04
   0  22   4    3.47    0.64
   0  22   4    5.60    0.72
   0  22  -4    4.83    0.56
   0  22  -4    3.95    0.52
   0  22  -4    6.33    0.66
   0  22  -5   13.56    0.97
   0  22   5   12.95    2.04
   0  22   5   13.58    1.08
   0 -22  -5   14.70    0.97
   0  22   5   15.04    1.19
   0  22  -5   12.89    0.93
   0 -22  -5   11.66    1.81
   0  22   6    6.87    0.73
   0  22  -6    7.52    0.67
   0 -22  -6    6.56    0.64
   0  22   6    6.87    0.81
   0  22  -6    7.81    0.73
   0  22   7   12.35    1.03
   0 -22  -7   13.81    0.87
   0  22   8    3.10    0.48
   0 -22  -8    3.57    0.40
   0 -22  -9    0.35    0.20
   0  22   9    0.67    0.27
   0  22   9    0.27    0.27
   0  23   0   -0.06    0.41
   0  23   0    0.27    0.43
   0  23   0   -0.12    0.36
   0  23   0    0.08    0.46
   0  23   0    0.07    0.43
   0  23   1   37.51    2.02
   0  23  -1   39.49    1.99
   0  23  -1   41.05    1.83
   0  23   1   41.55    2.12
   0  23   1   39.96    2.15
   0  23   1   38.59    2.13
   0  23   1   41.32    2.01
   0  23  -1   44.82    2.09
   0  23  -2   52.11    2.20
   0  23   2   46.73    2.27
   0  23  -2   45.43    2.44
   0  23   2   48.62    2.42
   0  23  -2   51.49    2.33
   0  23  -3    4.04    0.56
   0  23   3    3.33    0.45
   0  23   3    3.36    0.66
   0  23  -3    3.91    0.65
   0  23  -3    4.72    0.50
   0  23  -3    3.76    0.55
   0  23   3    2.81    0.61
   0  23   3    4.68    1.21
   0  23   3    3.08    0.62
   0  23  -4    0.90    0.37
   0  23  -4   -0.11    0.33
   0  23   4    0.75    0.52
   0  23   4    0.30    0.68
   0  23  -4   -0.13    0.33
   0  23   4   -0.16    0.45
   0  23   5    2.54    0.52
   0  23  -5    2.97    0.47
   0 -23  -5    2.55    0.44
   0  23  -5    1.76    0.42
   0  23   5    2.85    0.61
   0  23   6   94.11    4.31
   0  23  -6   96.49    4.07
   0 -23  -6   99.65    4.06
   0  23  -6  109.60    4.22
   0  23   7    6.57    0.73
   0 -23  -7    6.90    0.58
   0  23   8   -0.16    0.30
   0  23   8    0.58    0.32
   0 -23  -8    0.55    0.26
   0  23   9    0.49    0.22
   0 -23  -9    0.28    0.16
   0  23   9    0.17    0.25
   0  24   0   19.67    1.31
   0  24   0   19.40    1.22
   0  24   0   18.61    1.32
   0  24   0   18.79    1.25
   0  24   0   16.23    1.14
   0  24   1   12.53    1.00
   0  24   1   10.58    1.03
   0  24   1   12.56    1.05
   0  24   1   11.70    0.91
   0  24  -1   12.04    0.95
   0  24  -1   11.41    0.75
   0  24  -1   11.29    0.88
   0  24   1   12.31    0.95
   0  24   2   69.36    3.26
   0  24  -2   67.81    3.30
   0  24   2   73.20    3.14
   0  24  -2   72.34    3.00
   0  24  -2   74.31    3.14
   0  24   3    9.44    0.96
   0  24  -3   10.43    0.97
   0  24   3   10.08    1.00
   0  24  -3    9.48    0.75
   0  24   3   12.38    0.82
   0  24  -3   10.52    0.88
   0  24  -3   11.59    0.86
   0  24   4    1.26    0.55
   0  24  -4    1.78    0.44
   0  24  -4    1.65    0.38
   0  24   4    1.65    0.53
   0  24   5    0.58    0.46
   0 -24  -5    0.55    0.36
   0  24  -5    0.49    0.35
   0  24   5    0.41    0.45
   0  24  -5    0.35    0.35
   0  24  -6    9.06    0.71
   0  24   6    8.83    0.89
   0  24   6    8.20    0.80
   0 -24  -6    9.52    0.70
   0  24   6    8.07    0.75
   0 -24  -7    4.50    0.46
   0  24   7    5.29    0.65
   0 -24  -8    3.88    0.37
   0  24   8    4.74    0.52
   0  24   8    4.52    0.46
   0  24   9    1.01    0.22
   0  25   0   -0.08    0.44
   0  25   0   -0.08    0.47
   0  25   0    0.39    0.34
   0  25   0    0.13    0.40
   0  25   0    0.79    0.50
   0  25   1   56.78    2.84
   0  25   1   57.78    2.86
   0  25  -1   59.40    2.48
   0  25  -1   59.50    2.68
   0  25   1   57.52    2.72
   0  25   1   60.09    2.82
   0  25   1   57.39    2.68
   0  25  -1   58.31    2.73
   0  25   2    1.87    0.58
   0  25  -2    2.44    0.64
   0  25  -2    2.03    0.48
   0  25   2    2.34    0.45
   0  25   2    2.35    0.57
   0  25   2    2.47    0.55
   0  25  -2    2.35    0.45
   0  25  -2    2.45    0.38
   0  25  -3   97.52    3.90
   0  25  -3   96.51    4.08
   0  25   3   98.02    3.92
   0  25   3   89.55    4.19
   0  25   3   96.06    4.17
   0  25  -3   92.69    3.96
   0  25   4   14.34    1.14
   0  25  -4   10.63    0.82
   0  25   4   12.62    1.03
   0  25  -4   12.82    0.95
   0  25   5    1.77    0.53
   0 -25  -5    1.46    0.36
   0  25  -5    0.51    0.36
   0  25   5    0.88    0.42
   0  25   5    1.75    0.55
   0  25  -5    1.41    0.39
   0  25   6   39.99    2.02
   0 -25  -6   38.42    1.72
   0  25   6   38.60    1.94
   0 -25  -7    1.78    0.30
   0  25   7    0.95    0.41
   0 -25  -8   42.40    1.68
   0  25   8   44.24    1.82
   0  26   0    0.42    0.49
   0  26   0   -0.25    0.40
   0  26   0   -0.20    0.36
   0  26   1    9.15    0.99
   0  26  -1   12.96    0.97
   0  26   1   11.76    0.91
   0  26   1   10.60    1.00
   0  26  -1   12.17    0.90
   0  26   1   12.86    0.97
   0  26   1   11.84    1.01
   0  26   2   20.54    1.38
   0  26   2   19.88    1.19
   0  26  -2   19.19    1.26
   0  26  -2   18.45    1.05
   0  26  -2   19.86    1.18
   0  26   2   19.52    1.26
   0  26  -2   21.32    1.41
   0  26   2   17.47    1.31
   0  26   3    0.33    0.28
   0  26  -3    0.07    0.36
   0  26   3    0.08    0.47
   0  26   3   -0.24    0.45
   0  26  -3    0.18    0.26
   0  26  -3    0.27    0.31
   0  26   3    0.07    0.37
   0  26   3    0.08    0.47
   0  26   4   19.76    1.34
   0  26   4   20.99    1.42
   0  26   4   19.96    1.33
   0  26  -4   20.03    1.13
   0  26  -4   20.26    1.23
   0 -26  -4   19.56    1.14
   0  26   5    7.68    0.82
   0  26   5    7.81    0.77
   0 -26  -5    8.59    0.66
   0  26  -5    7.93    0.71
   0  26   5    6.83    0.79
   0  26   6    1.61    0.37
   0  26   6    2.69    0.55
   0 -26  -6    1.94    0.35
   0  26   6    1.79    0.46
   0 -26  -7    9.58    0.61
   0  26   7   11.85    0.77
   0  26   7   11.01    0.82
   0 -26  -8    0.35    0.14
   0  26   8    0.81    0.26
   0  27   0   -0.08    0.47
   0  27   0    0.12    0.36
   0  27   0   -0.26    0.38
   0  27   1   41.76    2.26
   0  27  -1   44.92    2.07
   0  27   1   40.48    2.07
   0  27   1   43.54    2.21
   0  27   1   42.89    2.25
   0  27   1   42.04    2.06
   0  27  -1   40.91    2.12
   0  27   2    0.88    0.44
   0  27  -2    0.97    0.52
   0  27  -2    0.69    0.34
   0  27  -2    1.32    0.44
   0  27   2    0.33    0.30
   0  27   2    0.53    0.47
   0  27   2    1.15    0.42
   0  27   3   15.05    1.12
   0  27   3   12.81    1.06
   0  27  -3   13.41    0.99
   0  27   3   12.72    0.84
   0  27   3   12.51    0.97
   0  27  -3   12.70    0.89
   0  27   4   27.32    1.51
   0  27   4   24.52    1.55
   0  27   4   28.06    1.59
   0  27   4   28.71    1.65
   0  27  -4   27.72    1.51
   0 -27  -4   26.36    1.38
   0  27   5   14.97    1.08
   0  27   5   16.11    1.05
   0  27  -5   14.35    0.96
   0  27   5   14.11    1.09
   0 -27  -5   14.92    0.88
   0  27   6   10.48    0.85
   0  27   6   10.65    0.82
   0 -27  -6    8.94    0.61
   0 -27  -7    3.84    0.32
   0  27   7    3.54    0.47
   0  27   7    3.10    0.41
   0  27   8    0.03    0.20
   0  28   0   35.96    2.06
   0  28   0   39.63    1.95
   0  28   0   38.86    1.89
   0  28   1   -0.06    0.35
   0  28  -1    0.47    0.34
   0  28   1    0.24    0.48
   0  28   1    0.46    0.32
   0  28  -1    0.51    0.38
   0  28   2    0.54    0.47
   0  28  -2    0.71    0.43
   0  28   2    0.89    0.38
   0  28  -2    0.15    0.29
   0  28   2    0.44    0.44
   0  28   2    0.36    0.31
   0  28  -2    0.76    0.40
   0  28   3   12.84    0.80
   0  28   3   12.39    0.99
   0  28   3   12.30    1.01
   0  28  -3   11.67    0.82
   0  28   3   11.73    0.89
   0  28  -4   -0.22    0.32
   0  28   4   -0.26    0.38
   0  28   4    0.15    0.44
   0  28   4   -0.27    0.42
   0 -28  -4   -0.08    0.26
   0  28  -5    4.84    0.52
   0  28   5    4.79    0.62
   0 -28  -5    3.80    0.42
   0  28   5    5.59    0.66
   0  28   5    5.40    0.59
   0  28   6    0.88    0.36
   0 -28  -6    0.02    0.20
   0  28   6    0.35    0.34
   0  28   7    0.03    0.23
   0  28   7    0.20    0.24
   0  28   7    0.11    0.27
   0  28   8    4.40    0.34
   0  29   0    0.47    0.48
   0  29   0    0.10    0.31
   0  29   0    0.18    0.32
   0  29   1   41.71    2.00
   0  29  -1   43.98    1.99
   0  29   1   39.09    2.17
   0  29  -1   43.99    2.10
   0  29   1   41.95    2.02
   0  29   2    3.30    0.60
   0  29   2    3.41    0.61
   0  29   2    2.46    0.56
   0  29   2    2.74    0.44
   0  29  -2    3.29    0.55
   0  29   3    6.32    0.73
   0  29   3    6.74    0.73
   0 -29  -4   23.62    1.18
   0  29   4   21.15    1.39
   0  29   4   23.39    1.39
   0  29  -4   26.08    1.35
   0  29   4   24.11    1.38
   0 -29  -5    8.18    0.54
   0  29   5    7.24    0.72
   0  29  -5   10.36    0.70
   0  29   5    8.57    0.77
   0  29   5    8.73    0.66
   0  29   5    7.67    0.66
   0  29   6   40.64    1.98
   0  29   6   45.22    1.98
   0  29   7    1.04    0.25
   0  30   0   53.08    2.63
   0  30   0   55.96    2.48
   0  30   1    7.15    0.81
   0  30  -1    7.56    0.70
   0  30   1    9.37    0.72
   0  30   2    0.40    0.38
   0  30   2    0.08    0.26
   0  30  -2    0.22    0.34
   0  30   3   26.53    1.47
   0  30   3   28.43    1.33
   0  30   3   23.49    1.41
   0 -30  -3   23.18    1.22
   0  30  -4    6.62    0.59
   0 -30  -4    4.93    0.44
   0  30   4    6.33    0.64
   0  30   4    5.60    0.65
   0  30   4    6.24    0.62
   0  30   4    6.90    0.56
   0  30  -5   26.71    1.24
   0  30   5   25.92    1.23
   0  30   5   24.10    1.30
   0  30   5   25.05    1.35
   0  30   6   17.27    0.97
   0  30   7    4.40    0.36
   0  31   0    0.19    0.29
   0  31   0    0.13    0.40
   0  31  -1    0.71    0.34
   0  31   1    0.66    0.31
   0  31   1    1.35    0.45
   0  31   2    3.87    0.42
   0  31  -2    3.82    0.49
   0  31   2    4.19    0.58
   0  31   3    2.50    0.46
   0  31  -4    0.61    0.29
   0  31   4    1.41    0.38
   0  31   4    0.36    0.31
   0  31   4    0.71    0.29
   0  31   5    9.08    0.68
   0  31   5    9.33    0.61
   0  31   6   19.53    0.95
   0  32   0   21.52    1.16
   0  32   0   21.08    1.28
   0  32   1    4.72    0.47
   0  32  -1    3.76    0.48
   0  32   1    4.44    0.58
   0  32  -2    8.21    0.66
   0  32   2    7.22    0.53
   0  32   2    7.33    0.68
   0  32   3   29.07    1.48
   0  32  -4    3.39    0.40
   0  32   4    2.89    0.38
   0  32   5    0.87    0.23
   0  33   0   -0.07    0.25
   0  33   1    1.20    0.26
   0  33  -1    1.62    0.34
   0  33  -2   12.13    0.76
   0  33   2   10.60    0.60
   0  33   2   10.01    0.76
   0  33   3    0.43    0.29
   0  33  -4   14.14    0.77
   0  34   0   26.69    1.25
   0  34   1    1.35    0.24
   0  34  -1    1.40    0.29
   0  34  -2   13.12    0.76
   0  35   0    0.05    0.16
   0  35  -1    7.31    0.49
   0  35  -2    0.05    0.18
   1   0 -12  120.86    4.80
   1   0 -11   -0.13    0.40
   1   0 -10    8.44    1.66
  -1   0   9   -0.60    0.80
   1   0  -9    0.33    0.79
   1   0  -9   -0.11    0.34
   1   0  -8   98.19    5.63
   1   0  -8   91.84    5.89
  -1   0   8  108.53    6.01
   1   0  -8  102.15    4.38
   1   0  -8  108.41    4.26
   1   0  -7    0.21    0.52
  -1   0   7   -0.22    0.60
   1   0  -7    0.24    0.58
   1   0  -7    0.20    0.22
   1   0  -7   -0.45    0.34
   1   0  -7   -0.04    0.26
   1   0  -6  149.60    6.96
   1   0  -6  140.52    5.62
   1   0  -6  153.34    6.79
   1   0  -5    0.13    0.50
   1   0  -4    6.59    0.83
   1   0  -3   -0.21    0.32
   1   0  -2  105.60    4.31
   1   0  -1    0.13    0.15
  -1   0   0   34.35    1.51
  -1   0  -1   -0.04    0.23
  -1   0  -2  597.48   22.18
   1   0   3    0.09    0.31
  -1   0  -3    0.20    0.38
   1   0   4   24.96    1.82
  -1   0  -4   27.60    1.89
  -1   0  -5   -0.25    0.24
  -1   0  -5    0.16    0.54
   1   0   5   -0.15    0.46
  -1   0  -6  198.15    8.79
   1   0   6  192.70    8.78
  -1   0  -6  193.39    7.51
  -1   0  -7    0.27    0.29
  -1   0  -7   -0.07    0.38
  -1   0  -8  330.43   12.27
  -1   0  -8  325.35   12.49
  -1   0  -8  308.82   14.07
  -1   0  -9   -1.07    1.00
  -1   0  -9    0.40    0.38
  -1   0  -9   -0.32    0.44
  -1   0 -10   26.36    1.44
  -1   0 -11   -0.17    0.29
  -1   0 -12   37.23    1.56
   1   1 -13    0.02    0.16
   1  -1 -12   25.51    1.34
   1  -1 -11    3.38    0.54
   1  -1 -10   44.49    3.80
   1   1  -9    5.43    0.62
   1  -1  -9    4.59    1.13
   1  -1  -9    4.40    0.56
   1  -1  -9    3.63    1.25
  -1  -1   9    2.09    0.99
  -1  -1   8    0.53    0.81
   1   1  -8    0.10    0.31
   1   1  -8    0.45    0.57
   1  -1  -8   -0.25    0.73
   1  -1  -8    0.50    0.31
   1   1  -8    0.21    0.32
   1  -1  -8   -0.29    0.65
   1  -1  -8    0.27    0.36
  -1  -1   7    2.00    0.84
   1   1  -7    1.46    0.31
   1  -1  -7    2.38    0.84
   1   1  -7    1.17    0.70
   1  -1  -7    1.51    0.38
   1   1  -7    2.20    0.36
   1  -1  -7    1.70    0.80
   1  -1  -6    4.78    1.00
   1   1  -6    2.55    0.70
   1  -1  -6    3.98    0.47
   1  -1  -6    3.88    0.96
   1   1  -5   96.75    4.66
   1  -1  -5  101.75    4.84
   1   1  -4  399.09   15.12
   1  -1  -4  389.55   15.21
   1  -1  -3   17.65    1.24
   1   1  -3   18.92    1.21
   1  -1  -2   17.44    1.12
   1   1  -2   20.77    1.12
   1  -1  -1  100.36    3.72
  -1   1   1   88.02    3.69
  -1   1   0   88.93    3.36
  -1  -1   0   79.99    3.29
  -1  -1  -1  320.74   11.96
  -1  -1  -2  124.53    5.19
   1  -1   3  240.33    9.47
  -1  -1  -3  238.87    9.62
  -1   1  -4   13.61    1.23
  -1  -1  -4   12.82    1.28
   1  -1   4   13.50    1.24
  -1  -1  -5   55.68    3.17
  -1   1  -5   46.60    2.94
  -1  -1  -5   49.65    2.19
   1  -1   5   48.80    2.98
  -1  -1  -6  160.86    7.58
  -1   1  -6  153.45    7.38
  -1  -1  -6  157.06    6.26
   1  -1   6  173.47    7.65
  -1   1  -7   62.63    4.01
  -1  -1  -7   63.07    4.18
  -1  -1  -7   62.15    2.70
  -1  -1  -7   63.74    2.91
  -1   1  -7   63.80    2.72
  -1  -1  -8    7.24    0.81
  -1   1  -8    7.35    0.69
  -1  -1  -8    6.32    0.65
  -1   1  -8    4.75    1.14
  -1  -1  -8    8.63    1.52
  -1  -1  -9   29.85    1.82
  -1  -1  -9   34.15    1.70
  -1   1  -9   32.63    1.70
  -1   1 -10    8.88    0.78
  -1  -1 -10   11.10    0.81
  -1  -1 -11    1.31    0.34
  -1  -1 -12    0.30    0.19
  -1   1 -12    0.30    0.19
   1   2 -13   13.63    0.69
   1  -2 -12   -0.05    0.29
   1   2 -11   65.82    2.81
   1  -2 -11   60.98    2.86
   1  -2 -10   18.81    2.40
   1   2 -10   21.86    2.53
   1   2 -10   18.63    1.06
   1   2 -10   18.27    1.18
  -1  -2   9    0.30    0.71
   1   2  -9    1.66    0.41
   1  -2  -9    0.99    0.92
   1  -2  -9    1.27    0.38
   1  -2  -9    0.57    0.63
   1   2  -8   57.39    2.54
   1  -2  -8   56.09    4.13
   1  -2  -8   48.87    3.77
   1   2  -8   49.68    3.54
   1  -2  -8   62.25    2.56
   1   2  -8   55.35    2.54
  -1  -2   8   60.88    4.07
   1   2  -7   70.35    2.92
   1  -2  -7   68.56    4.37
   1  -2  -7   70.79    3.06
   1   2  -7   69.83    2.95
  -1  -2   7   76.70    4.43
   1  -2  -7   71.73    4.32
   1   2  -7   61.53    3.86
   1  -2  -6   65.80    2.88
  -1  -2   6   71.36    4.00
   1  -2  -6   71.91    4.01
   1   2  -6   69.85    3.74
   1  -2  -6   70.68    4.06
   1   2  -5    3.61    0.73
   1  -2  -5    6.13    1.00
   1  -2  -4  181.44    7.80
   1   2  -4  192.25    7.61
   1   2  -3  298.58   11.35
   1  -2  -2  343.89   12.89
   1  -2  -1  367.63   13.39
  -1   2   1  355.76   13.42
  -1  -2   0    6.88    0.48
  -1   2   0    6.18    0.55
  -1  -2  -1  171.06    6.57
  -1  -2  -2  340.78   12.99
   1  -2   2  341.45   12.87
   1  -2   3    0.09    0.30
  -1  -2  -3    0.30    0.39
   1  -2   4  251.77   10.05
  -1  -2  -4  250.47   10.18
  -1   2  -4  241.70    9.96
  -1  -2  -5   13.77    1.49
  -1   2  -5   14.15    1.40
  -1   2  -5   14.86    0.83
  -1  -2  -5   11.81    0.82
   1  -2   5   14.15    1.41
   1  -2   6    7.79    1.25
  -1  -2  -6    8.79    1.32
  -1   2  -6    5.53    1.00
  -1  -2  -6    7.60    0.69
  -1  -2  -7   21.75    1.20
  -1  -2  -7   21.66    1.36
  -1   2  -7   25.44    1.27
  -1   2  -7   19.96    2.05
  -1  -2  -7   21.46    2.26
  -1  -2  -8   81.36    3.43
  -1  -2  -8   79.93    3.64
  -1  -2  -8   73.49    5.03
  -1   2  -8   83.88    3.47
  -1  -2  -9   12.90    1.88
  -1  -2  -9    7.47    1.69
  -1   2  -9   12.42    2.00
  -1  -2  -9   10.83    0.84
  -1   2  -9   11.59    0.90
  -1  -2  -9   12.11    1.04
  -1   2 -10   53.96    2.53
  -1  -2 -10   58.06    2.53
  -1  -2 -11    3.92    0.47
   1  -2  12    0.22    0.24
  -1  -2 -12   -0.06    0.17
  -1   2 -12    0.25    0.19
   1   3 -13   18.41    0.86
   1  -3 -12    4.14    0.50
   1   3 -12    4.15    0.49
   1   3 -11    0.87    0.27
   1   3 -11    1.27    0.39
   1  -3 -11    0.98    0.41
   1   3 -11    1.10    0.46
   1   3 -10  120.90    7.06
   1  -3 -10  108.54    6.86
   1   3 -10  122.84    4.79
   1   3 -10  120.88    4.94
   1  -3  -9    0.59    0.79
  -1  -3   9    2.05    0.99
  -1   3   9    1.19    0.75
   1   3  -9    0.33    0.74
   1  -3  -9   -0.33    0.73
   1  -3  -9    1.19    0.36
   1   3  -9    1.51    0.45
   1  -3  -8    1.09    0.73
  -1  -3   8    0.78    0.70
  -1   3   8    0.26    0.63
   1  -3  -8    0.58    0.82
   1   3  -8    1.47    0.93
   1   3  -8    1.01    0.33
   1  -3  -8    0.68    0.32
   1   3  -8    0.63    0.34
   1  -3  -7   33.47    1.79
   1   3  -7   36.43    1.83
  -1  -3   7   44.07    3.06
  -1   3   7   39.78    2.95
   1   3  -7   36.69    1.70
   1   3  -7   31.46    2.46
   1  -3  -7   41.51    3.07
   1   3  -7   37.79    1.74
   1   3  -7   33.98    2.89
   1  -3  -7   33.07    2.82
   1  -3  -6    0.78    0.61
   1   3  -6    0.78    0.64
   1   3  -6    2.18    0.37
   1  -3  -6    1.92    0.36
  -1   3   6    1.08    0.59
  -1  -3   6    1.43    0.62
   1  -3  -6    2.13    0.85
   1   3  -6    1.26    0.57
   1  -3  -5  643.37   24.88
   1   3  -5  653.74   24.45
   1   3  -4   65.13    3.08
   1   3  -3  121.15    4.95
   1   3  -3  124.84    5.16
   1  -3  -3  120.75    5.14
   1  -3  -2  954.01   34.28
   1  -3  -2  925.17   34.17
   1   3  -2  931.16   34.16
  -1   3   1   27.06    1.47
   1  -3  -1   29.44    1.42
  -1   3   0  101.81    3.89
  -1  -3   0  100.26    3.88
  -1   3   0   97.42    4.01
  -1  -3  -1   32.17    1.51
  -1   3  -1   28.93    1.51
   1  -3   2   36.34    1.85
   1   3   2   34.58    1.86
  -1   3  -2   35.05    1.93
  -1  -3  -2   41.61    2.00
   1  -3   3   88.03    4.04
   1   3   3   92.93    4.09
  -1   3  -3   88.66    4.22
  -1  -3  -3   93.07    4.23
  -1   3  -3   90.25    3.93
  -1  -3  -4  140.06    6.37
  -1   3  -4  144.35    6.08
   1   3   4  138.66    6.21
   1  -3   4  147.05    6.25
  -1   3  -5    3.27    0.40
  -1  -3  -5    2.84    0.76
  -1   3  -5    3.34    0.70
   1   3   5    3.21    0.75
   1  -3   5    2.88    0.72
  -1   3  -5    2.73    0.40
  -1  -3  -5    3.12    0.42
   1  -3   6   57.85    3.58
   1   3   6   53.07    3.48
  -1   3  -6   53.43    3.35
  -1  -3  -6   55.74    3.71
  -1  -3  -6   62.15    2.62
  -1   3  -6   56.17    2.58
  -1  -3  -7   66.92    2.81
  -1  -3  -7   69.49    3.03
  -1   3  -7   65.34    3.00
  -1  -3  -7   70.86    4.50
  -1   3  -7   66.58    2.85
  -1   3  -8    3.82    0.52
  -1  -3  -8    4.11    0.52
  -1  -3  -8    2.72    0.96
  -1   3  -8    3.05    0.60
  -1  -3  -8    4.33    0.65
  -1  -3  -9    7.95    1.49
  -1  -3  -9    8.15    0.72
  -1   3  -9    8.55    0.78
  -1  -3  -9    6.73    1.58
  -1   3  -9    7.06    1.63
  -1  -3  -9    8.22    0.87
  -1  -3 -10    0.41    0.31
  -1   3 -10    0.11    0.32
  -1  -3 -11   16.57    0.96
  -1   3 -12   14.63    0.77
   1  -3  12   16.05    0.85
   1   3  12   16.50    0.87
   1  -4 -12    1.24    0.32
   1  -4 -12    0.82    0.32
   1   4 -12    0.90    0.33
   1   4 -11   45.81    2.03
   1   4 -11   47.52    2.21
   1  -4 -11   49.97    2.20
   1   4 -11   48.46    2.27
   1  -4 -11   46.31    2.27
   1   4 -10    6.14    0.68
   1   4 -10    5.78    0.56
   1  -4 -10    4.30    1.23
   1  -4 -10    5.89    0.64
  -1  -4   9   15.89    2.06
   1   4  -9   15.28    1.05
  -1   4   9   14.42    2.05
   1  -4  -9   19.25    2.34
   1   4  -9   11.14    1.92
   1  -4  -9   16.10    1.01
   1  -4  -9   16.01    1.04
   1  -4  -9   15.24    2.08
   1   4  -8    7.69    0.70
   1  -4  -8    7.65    0.66
   1   4  -8    8.54    1.58
   1  -4  -8    7.30    1.44
   1  -4  -8    7.08    1.42
  -1   4   8    7.62    1.39
  -1  -4   8    5.95    1.28
   1   4  -8    8.42    0.70
   1  -4  -7  309.73   13.56
   1   4  -7  307.32   12.77
   1   4  -7  310.92   11.83
   1  -4  -7  318.44   11.83
  -1  -4   7  319.42   13.37
  -1   4   7  325.79   13.44
   1   4  -7  309.85   11.69
   1  -4  -7  316.87   13.61
   1   4  -7  310.18   13.55
   1   4  -7  312.46   11.72
   1  -4  -6   92.10    3.76
   1   4  -6   89.45    3.76
  -1   4   6   94.94    4.87
  -1  -4   6   99.87    4.96
   1  -4  -6   91.45    4.99
   1   4  -6   89.55    4.44
   1  -4  -6   98.94    5.05
   1   4  -6   92.70    5.01
   1  -4  -5  154.47    7.25
   1   4  -5  161.15    6.77
   1  -4  -5  165.67    7.25
   1   4  -5  164.81    7.23
   1   4  -4   15.78    1.13
   1   4  -4   14.97    1.30
   1   4  -3    0.08    0.32
   1  -4  -3    0.08    0.30
   1  -4  -3    0.56    0.40
   1  -4  -2    0.52    0.35
   1   4  -2    0.82    0.37
   1  -4  -2    0.13    0.42
  -1   4   1  502.17   18.95
   1  -4  -1  519.49   18.86
  -1  -4   0  366.42   13.37
  -1   4   0  361.46   13.37
  -1  -4  -1   22.69    1.22
  -1   4  -1   23.38    1.23
   1  -4   2  224.44    8.63
   1   4   2  214.86    8.63
  -1   4  -2  224.73    8.75
  -1  -4  -2  230.10    8.76
  -1   4  -3   16.99    1.35
  -1  -4  -3   16.65    1.36
   1  -4   3   15.09    1.21
   1   4   3   17.16    1.27
  -1   4  -3   20.82    1.22
   1  -4   4    9.98    1.06
   1   4   4    6.82    0.91
  -1  -4  -4    9.09    1.12
  -1   4  -4    6.90    0.82
   1  -4   5    2.43    0.71
   1   4   5    3.67    0.80
  -1   4  -5    2.95    0.38
  -1  -4  -5    2.50    0.38
  -1   4  -5    2.49    0.40
  -1   4  -5    3.98    0.73
  -1  -4  -5    4.26    0.93
   1   4   6    0.19    0.55
  -1   4  -6    0.78    0.27
  -1   4  -6   -0.05    0.30
  -1  -4  -6    0.59    0.30
  -1   4  -6    0.31    0.47
  -1  -4  -6    0.46    0.55
  -1   4  -7  357.49   15.44
  -1  -4  -7  369.53   16.33
  -1   4  -7  382.00   14.30
  -1   4  -7  379.43   14.48
  -1  -4  -7  376.77   14.48
  -1   4  -7  388.16   14.20
  -1  -4  -7  399.43   14.27
  -1  -4  -8   11.55    1.85
  -1  -4  -8   12.33    1.03
  -1   4  -8   13.39    1.08
  -1  -4  -8   13.31    0.92
  -1   4  -8   13.82    0.97
  -1   4  -9   75.51    3.51
  -1  -4  -9   78.93    3.53
  -1   4  -9   77.27    5.35
  -1  -4  -9   61.24    4.99
  -1   4  -9   78.61    3.36
  -1  -4  -9   78.31    3.30
  -1  -4  -9   79.73    5.21
  -1  -4 -10   37.43    1.80
  -1   4 -10   35.58    1.80
  -1  -4 -11   30.48    1.47
   1   4  12   -0.12    0.22
   1  -4  12   -0.03    0.21
  -1   4 -12    0.13    0.19
   1  -5 -12    1.35    0.33
   1  -5 -12    1.50    0.36
   1   5 -12    1.07    0.33
   1   5 -11    4.43    0.44
   1   5 -11    3.89    0.53
   1  -5 -11    3.72    0.51
   1  -5 -11    4.49    0.57
   1   5 -11    4.80    0.61
   1   5 -10    0.09    0.27
   1   5 -10    0.12    0.36
   1  -5 -10   -0.05    0.34
   1  -5  -9  278.15   10.83
   1  -5  -9  279.89   13.18
   1   5  -9  270.76   13.16
  -1  -5   9  292.17   12.99
   1   5  -9  288.14   10.90
  -1   5   9  295.19   13.02
   1  -5  -9  298.18   10.79
   1  -5  -9  255.89   12.93
  -1  -5   8    1.54    0.75
  -1   5   8    1.04    0.73
   1   5  -8    2.01    0.45
   1  -5  -8    1.70    0.41
   1   5  -8    0.59    0.86
   1  -5  -8    1.17    0.99
   1  -5  -8    1.76    0.96
   1  -5  -8    1.61    0.36
   1   5  -8    1.73    0.40
   1  -5  -7  271.15   10.43
   1  -5  -7  282.24   12.29
   1   5  -7  281.51   12.33
   1   5  -7  281.63   10.45
  -1  -5   7  277.13   12.07
  -1   5   7  287.77   12.14
   1   5  -7  281.99   10.60
   1  -5  -7  282.70   10.58
   1   5  -7  275.48   10.47
   1  -5  -7  265.02   12.29
   1   5  -6   34.55    2.69
   1  -5  -6   35.55    2.67
   1  -5  -6   37.05    1.75
   1   5  -6   36.93    1.75
   1  -5  -6   39.78    2.86
  -1   5   6   34.02    2.54
  -1  -5   6   35.68    2.61
   1   5  -5   18.19    1.67
   1  -5  -5   16.83    1.57
   1   5  -5   16.22    1.28
   1   5  -4   16.83    1.40
   1  -5  -4   19.62    1.47
   1  -5  -3    1.26    0.41
   1   5  -3    1.40    0.41
   1  -5  -3    1.09    0.51
   1   5  -2  269.10   10.41
   1  -5  -2  273.86   10.43
   1  -5  -2  287.96   10.66
   1  -5  -1  506.89   18.73
  -1  -5   0  420.21   15.10
  -1   5   0  404.11   15.09
  -1  -5  -1   12.82    0.83
  -1   5  -1   12.76    0.84
  -1  -5  -2  102.30    4.35
  -1   5  -2  101.35    4.37
   1   5   3  421.24   15.29
   1  -5   3  399.55   15.23
  -1   5  -3  408.35   15.47
  -1  -5  -3  387.47   15.44
  -1   5  -3  387.65   14.94
  -1   5  -4  172.19    7.05
   1  -5   4  169.00    7.33
   1   5   4  178.48    7.37
  -1  -5  -5    6.97    1.18
  -1   5  -5    7.87    0.95
   1   5   5    7.37    1.05
   1  -5   5    8.20    1.09
  -1   5  -5    7.77    0.59
  -1   5  -5    6.97    0.61
  -1  -5  -5    9.43    0.68
  -1   5  -6    5.35    0.57
  -1  -5  -6    4.58    1.07
  -1   5  -6    4.40    0.81
  -1  -5  -6    4.88    0.57
  -1   5  -6    4.99    0.57
  -1  -5  -6    4.70    0.45
  -1   5  -6    5.75    0.51
  -1   5  -7   64.05    2.85
  -1   5  -7   67.66    2.78
  -1  -5  -7   72.06    4.66
  -1   5  -7   63.87    3.00
  -1  -5  -7   67.19    3.02
  -1  -5  -7   67.25    2.82
  -1  -5  -8    0.98    0.45
  -1   5  -8    0.38    0.44
  -1   5  -8    1.15    0.41
  -1  -5  -8    0.81    0.34
  -1   5  -8    1.73    0.35
  -1  -5  -8    0.97    0.94
  -1  -5  -9    2.42    0.54
  -1   5  -9    3.37    0.63
  -1  -5  -9    2.93    1.10
  -1  -5  -9    4.03    0.53
  -1   5  -9    4.04    0.56
  -1   5  -9    2.42    1.06
  -1  -5  -9    3.48    1.22
  -1  -5 -10    1.22    0.37
  -1  -5 -11   24.94    1.25
   1   5  12    5.39    0.44
   1  -5  12    5.29    0.42
  -1   5 -12    4.50    0.38
   1  -6 -12    6.99    0.55
   1  -6 -12    7.21    0.60
   1   6 -12    8.15    0.61
   1   6 -11    3.20    0.38
   1  -6 -11    2.47    0.48
   1   6 -11    2.82    0.50
   1  -6 -11    2.50    0.44
   1  -6 -10    5.97    0.64
   1   6 -10    6.29    0.60
   1   6 -10    6.73    0.70
   1   6  -9    1.60    1.01
   1  -6  -9    2.25    1.09
   1  -6  -9    0.64    0.86
   1   6  -9    1.88    0.46
   1  -6  -9    2.19    0.46
  -1  -6   9    0.84    0.79
  -1   6   9    1.14    0.87
   1  -6  -8  173.41    8.98
   1   6  -8  170.18    8.96
   1   6  -8  185.27    7.10
  -1  -6   8  184.33    8.79
  -1   6   8  181.44    8.85
   1   6  -8  188.17    7.10
   1  -6  -8  160.74    8.99
   1  -6  -8  179.75    7.03
   1  -6  -7   86.99    3.53
   1  -6  -7   85.35    5.18
   1   6  -7   95.61    5.22
   1  -6  -7   90.26    5.14
   1   6  -7   82.78    3.55
   1   6  -7   83.38    3.64
   1  -6  -7   89.12    3.65
   1   6  -7   83.90    3.53
  -1  -6   7   89.29    4.92
  -1   6   7   95.42    5.04
   1  -6  -6   15.44    1.75
   1  -6  -6   10.80    1.46
   1   6  -6   13.51    1.58
   1  -6  -6   11.85    0.81
   1   6  -6   12.54    0.84
  -1  -6   6   13.83    1.48
  -1   6   6   11.22    1.40
   1   6  -5   42.60    1.84
   1  -6  -5   41.13    2.70
   1   6  -5   38.70    2.63
   1   6  -4  125.62    5.43
   1  -6  -4  119.43    5.40
   1  -6  -4  119.97    5.61
   1  -6  -3   39.95    2.12
   1   6  -3   39.93    2.12
   1  -6  -3   41.41    2.36
   1  -6  -2   38.87    1.89
   1   6  -2   40.31    1.89
   1  -6  -2   39.33    2.11
   1  -6  -1  506.30   18.76
  -1   6   0    6.64    0.73
  -1   6   0    6.23    0.45
  -1  -6   0    5.93    0.46
  -1   6  -1  190.00    7.24
  -1  -6  -1  187.27    7.22
  -1  -6  -2   25.20    1.52
  -1   6  -2   26.13    1.54
   1   6   3   18.83    1.35
   1  -6   3   22.25    1.43
  -1  -6  -3   19.24    1.55
  -1   6  -3   17.87    1.08
  -1  -6  -3   18.96    1.43
  -1   6  -3   18.02    1.47
   1  -6   4  356.37   13.63
   1   6   4  349.55   13.61
  -1   6  -4  338.74   13.16
  -1   6  -4  344.41   12.72
  -1   6  -5   40.10    1.88
  -1  -6  -5   42.46    1.89
   1   6   5   43.14    2.71
   1  -6   5   44.74    2.73
  -1   6  -5   37.97    2.27
  -1  -6  -5   36.48    2.84
  -1   6  -5   41.05    1.85
  -1  -6  -6    0.25    0.60
  -1  -6  -6    0.57    0.26
  -1   6  -6    0.72    0.28
  -1   6  -6    1.13    0.40
  -1   6  -6    0.22    0.30
  -1  -6  -6    1.14    0.36
  -1  -6  -7   43.58    1.95
  -1   6  -7   44.74    2.15
  -1  -6  -7   41.04    2.10
  -1   6  -7   40.32    1.89
  -1   6  -7   41.92    1.98
  -1  -6  -7   42.67    3.52
  -1   6  -8    2.62    1.11
  -1  -6  -8    2.98    1.09
  -1   6  -8    3.08    0.57
  -1  -6  -8    2.39    0.55
  -1  -6  -8    2.98    1.09
  -1   6  -8    2.73    0.42
  -1  -6  -8    2.37    0.43
  -1   6  -8    3.55    0.54
  -1  -6  -9   19.54    1.39
  -1   6  -9   20.42    1.40
  -1  -6  -9   24.63    1.30
  -1   6  -9   22.99    1.35
  -1   6  -9   22.73    1.19
  -1   6  -9   18.64    2.45
  -1  -6  -9   20.25    2.57
  -1  -6  -9   26.32    2.78
  -1  -6 -10    0.86    0.34
  -1   6 -11   41.29    1.81
  -1  -6 -11   40.52    1.77
   1   6  12   29.77    1.25
   1  -6  12   25.58    1.20
  -1   6 -12   27.69    1.20
   1  -7 -12    1.98    0.34
   1   7 -12    1.61    0.32
   1  -7 -12    1.75    0.32
   1  -7 -11   13.98    0.95
   1   7 -11   13.66    0.95
   1  -7 -11   13.61    0.88
   1   7 -11   12.69    0.79
   1   7 -10   12.25    0.94
   1   7 -10   13.25    0.88
   1  -7 -10   12.86    0.92
  -1   7   9    1.41    0.82
  -1  -7   9    1.66    0.81
   1  -7  -9    1.81    0.43
   1   7  -9    2.21    0.47
   1  -7  -9    1.59    0.85
   1   7  -9    2.52    1.00
   1  -7  -9    1.98    1.04
  -1   7   8    3.06    0.99
  -1  -7   8    4.51    1.13
   1  -7  -8    2.48    0.99
   1   7  -8    3.97    0.55
   1  -7  -8    3.02    0.48
   1  -7  -8    1.45    0.89
   1   7  -8    6.05    1.36
   1  -7  -7  199.54    9.25
   1   7  -7  199.53    9.23
   1   7  -7  190.19    7.42
  -1  -7   7  190.86    8.90
  -1   7   7  207.02    9.04
   1   7  -7  191.70    7.43
   1  -7  -7  193.40    7.40
   1  -7  -7  190.02    9.32
   1  -7  -6    3.75    0.89
   1   7  -6    2.73    0.83
   1  -7  -6    2.67    0.40
   1   7  -6    1.92    0.36
  -1  -7   6    1.22    0.59
  -1   7   6    3.19    0.86
   1   7  -5  336.15   11.86
   1   7  -5  326.79   12.95
   1  -7  -5  324.02   12.97
   1   7  -5  301.44   11.83
   1   7  -4  197.38    8.21
   1  -7  -4  198.78    8.20
   1  -7  -4  198.07    8.50
   1  -7  -3  274.34   10.76
   1   7  -3  280.55   10.76
   1  -7  -3  278.99   11.09
   1  -7  -2  293.08   11.40
   1   7  -2  304.08   11.40
   1  -7  -2  318.61   11.76
   1  -7  -1   29.33    1.57
   1   7  -1   27.10    1.24
  -1   7   0   75.02    3.42
  -1   7   0   74.47    2.96
  -1  -7   0   77.16    2.97
  -1   7  -1  167.75    6.44
  -1  -7  -1  165.32    6.43
  -1   7  -2   22.73    1.03
  -1  -7  -2   23.53    1.44
  -1   7  -2   24.14    1.45
  -1  -7  -3  194.59    7.97
  -1   7  -3  182.14    7.04
   1   7   4    5.15    0.82
   1  -7   4    5.44    0.80
  -1   7  -4    5.02    0.44
  -1   7  -4    3.85    0.52
  -1  -7  -4    4.23    0.91
  -1   7  -5    2.28    0.37
  -1  -7  -5    2.78    0.39
  -1   7  -5    2.32    0.46
  -1   7  -5    1.62    0.34
  -1   7  -6   56.70    2.42
  -1  -7  -6   59.71    2.44
  -1   7  -6   57.81    2.59
  -1  -7  -6   57.70    2.58
  -1   7  -6   57.45    2.56
  -1  -7  -6   51.72    3.87
  -1   7  -6   54.08    2.46
  -1  -7  -7   58.37    2.54
  -1   7  -7   55.79    2.59
  -1   7  -7   57.75    2.73
  -1  -7  -7   60.76    2.74
  -1   7  -7   59.25    2.52
  -1  -7  -7   62.37    4.42
  -1   7  -8   66.52    2.82
  -1  -7  -8   67.65    2.87
  -1   7  -8   66.89    2.95
  -1  -7  -8   69.15    3.10
  -1   7  -8   62.97    3.06
  -1  -7  -8   70.18    4.87
  -1  -7  -8   59.60    4.67
  -1   7  -9   12.08    0.81
  -1   7  -9   11.80    0.92
  -1  -7  -9   11.91    0.85
  -1  -7  -9    8.84    1.72
  -1  -7  -9   10.08    1.82
  -1   7  -9   11.59    1.88
  -1  -7  -9   11.80    0.99
  -1   7  -9   10.09    0.97
  -1  -7 -10    5.24    0.55
  -1  -7 -11  110.36    4.34
  -1  -7 -11  107.27    4.42
  -1   7 -11  109.74    4.41
  -1   7 -11  117.01    4.40
  -1   7 -12    3.92    0.32
   1  -8 -12    0.16    0.23
   1  -8 -12    0.10    0.24
   1   8 -11   15.53    0.90
   1   8 -11   17.07    1.05
   1  -8 -11   16.23    1.03
   1  -8 -11   15.75    0.97
   1   8 -10   11.41    0.81
   1  -8 -10   11.33    0.90
   1   8 -10    9.91    0.85
   1  -8 -10   10.36    0.80
   1  -8  -9   27.62    1.46
   1  -8  -9   25.02    2.70
   1   8  -9   25.91    2.78
   1   8  -9   27.03    1.43
  -1   8   9   20.94    2.39
   1   8  -9   26.11    1.50
   1  -8  -9   28.22    2.96
   1  -8  -8   27.71    2.93
   1  -8  -8   34.04    1.67
   1   8  -8   32.09    1.69
  -1   8   8   29.25    2.74
   1  -8  -8   34.32    3.11
   1   8  -8   28.39    2.82
   1  -8  -7   67.33    4.60
   1  -8  -7   72.51    3.05
  -1   8   7   80.70    4.47
   1   8  -7   72.44    3.08
  -1  -8   7   77.09    4.40
   1   8  -7   65.90    4.39
   1  -8  -7   66.47    4.44
  -1  -8   6  228.95    9.73
  -1   8   6  225.59    9.75
   1  -8  -6  219.14    9.92
   1   8  -6  210.31    9.81
   1  -8  -6  226.03    8.54
   1   8  -6  226.78    8.55
   1  -8  -5    1.14    0.66
  -1  -8   5    0.41    0.43
  -1   8   5    0.70    0.43
   1  -8  -5    0.61    0.53
   1   8  -5    1.04    0.58
   1   8  -5    0.71    0.26
   1  -8  -5    0.98    0.26
   1   8  -5    1.02    0.26
   1  -8  -4   98.86    4.98
   1   8  -4   98.22    4.64
   1  -8  -4  106.01    4.71
   1  -8  -3    6.37    0.72
   1  -8  -3    7.06    0.95
   1   8  -3    7.19    0.77
   1   8  -2   34.92    1.71
   1  -8  -2   37.84    1.75
   1  -8  -1   78.86    3.46
   1   8  -1   78.39    3.18
  -1   8   1   82.81    3.71
  -1   8   0   84.76    3.20
  -1  -8   0   85.35    3.20
  -1   8   0   79.43    3.72
   1   8   0   79.33    3.21
   1  -8   0   81.49    3.21
  -1  -8  -1   34.42    1.64
  -1   8  -1   34.42    1.65
  -1   8  -2   75.93    3.46
  -1  -8  -2   74.91    3.45
  -1  -8  -2   81.53    3.79
  -1  -8  -3   54.14    3.00
  -1   8  -3   47.26    1.94
  -1   8  -4    0.22    0.21
  -1  -8  -4    0.18    0.50
  -1   8  -4    0.30    0.24
  -1   8  -5   24.50    1.24
  -1  -8  -5   23.12    1.24
  -1   8  -5   22.80    1.24
  -1  -8  -6  171.41    6.58
  -1   8  -6  173.59    6.58
  -1   8  -6  167.27    6.73
  -1  -8  -6  171.64    6.73
  -1   8  -6  166.88    6.64
  -1   8  -6  182.56    6.75
  -1   8  -7   11.40    0.85
  -1  -8  -7   11.19    0.80
  -1   8  -7   10.29    0.90
  -1  -8  -7   12.65    0.96
  -1   8  -7   12.11    0.81
  -1  -8  -8   10.48    1.97
  -1   8  -8   13.34    0.98
  -1   8  -8   12.98    1.06
  -1  -8  -8   13.71    1.06
  -1   8  -8   13.97    2.05
  -1  -8  -8   14.50    2.09
  -1   8  -8   13.86    0.90
  -1  -8  -8   14.23    0.93
  -1   8  -9    5.97    0.57
  -1  -8  -9    5.89    0.60
  -1  -8 -10   75.97    3.17
  -1  -8 -11    1.68    0.31
  -1   8 -11    1.17    0.35
  -1  -8 -11    1.18    0.34
  -1   8 -12    0.26    0.17
   1  -9 -12   15.49    0.85
   1   9 -12   17.28    0.90
   1  -9 -11   11.19    0.81
   1   9 -11   10.22    0.79
   1  -9 -11   11.43    0.78
   1   9 -11   11.48    0.73
   1   9 -10   60.07    2.70
   1   9 -10   63.47    2.82
   1  -9 -10   61.40    2.81
   1  -9 -10   64.96    2.76
  -1   9   9  111.15    4.49
   1   9  -9  113.08    4.63
   1  -9  -9  113.01    4.55
   1   9  -9  108.34    6.40
   1  -9  -9  102.19    6.32
   1  -9  -9  110.62    6.71
   1   9  -9  111.50    4.53
   1  -9  -8  137.44    5.52
   1   9  -8  138.02    5.57
  -1  -9   8  146.47    7.21
  -1   9   8  135.77    7.11
   1  -9  -8  127.43    7.55
   1  -9  -8  147.50    7.50
   1   9  -8  147.96    7.46
   1   9  -7   51.75    2.38
  -1   9   7   56.17    3.59
  -1  -9   7   59.76    3.60
   1  -9  -7   53.37    2.36
   1  -9  -7   47.83    3.57
   1   9  -7   49.84    3.59
  -1   9   6    0.88    0.63
  -1  -9   6    1.37    0.58
   1  -9  -6    0.54    0.27
   1   9  -6    0.38    0.54
   1  -9  -6    0.20    0.60
   1  -9  -6    0.98    0.77
   1   9  -6    0.25    0.24
   1   9  -6    1.04    0.34
  -1   9   5  114.99    5.53
  -1  -9   5  117.41    5.53
   1   9  -5  121.70    4.68
   1  -9  -5  119.56    6.03
   1  -9  -5  127.59    5.74
   1   9  -5  112.69    5.60
   1  -9  -4  119.31    5.62
   1   9  -4  118.14    5.18
   1  -9  -4  109.48    5.15
   1  -9  -3  106.62    4.85
   1  -9  -3  101.18    4.41
   1   9  -3  100.53    4.39
   1  -9  -2   24.91    1.60
  -1   9   2   20.78    1.62
  -1   9   1   75.80    3.66
  -1   9   1   74.83    3.02
   1   9  -1   80.40    3.19
   1  -9  -1   80.00    3.46
  -1  -9   0  843.33   29.73
  -1   9   0  820.06   29.72
   1   9   0  830.14   30.12
  -1   9   0  820.13   30.46
   1   9   0  804.04   29.74
   1  -9   0  814.16   29.74
  -1   9  -1   54.09    2.45
  -1  -9  -1   60.27    2.48
  -1  -9  -2  339.31   13.38
  -1  -9  -3   14.11    1.45
  -1   9  -4   31.16    1.47
  -1  -9  -4   36.04    2.57
  -1   9  -5  212.10    7.91
  -1  -9  -5  206.02    9.59
  -1  -9  -5  205.94    7.90
  -1   9  -5  204.62    7.90
  -1  -9  -6   70.65    3.07
  -1   9  -6   69.73    3.06
  -1   9  -6   72.35    3.09
  -1  -9  -6   70.30    2.93
  -1   9  -6   70.45    2.95
  -1  -9  -7    3.96    1.22
  -1   9  -7    4.07    0.49
  -1  -9  -7    5.60    0.54
  -1   9  -7    3.56    0.57
  -1  -9  -7    3.95    0.59
  -1  -9  -8   75.00    5.05
  -1   9  -8   70.01    4.90
  -1   9  -8   77.38    3.16
  -1  -9  -8   74.99    3.17
  -1  -9  -8   71.50    5.22
  -1   9  -8   72.13    3.33
  -1  -9  -8   72.36    3.32
  -1  -9  -9   97.03    3.94
  -1   9  -9   94.70    3.88
  -1   9 -10    2.72    0.49
  -1  -9 -10    3.46    0.45
  -1   9 -11   16.29    0.92
  -1  -9 -11   15.27    0.91
  -1  -9 -11   17.09    0.89
  -1   9 -12    3.24    0.27
   1  10 -12    5.00    0.46
   1 -10 -12    5.40    0.44
   1 -10 -11   -0.17    0.28
   1 -10 -11   -0.09    0.30
   1  10 -11    0.33    0.27
   1  10 -11    0.19    0.32
   1  10 -10   36.48    1.75
   1 -10 -10   36.77    1.77
   1 -10 -10   34.64    1.79
   1  10 -10   35.03    1.79
   1 -10  -9    0.29    0.71
   1  10  -9    1.45    0.85
   1 -10  -9    2.41    0.47
   1  10  -9    2.33    0.45
   1 -10  -9    2.42    1.13
  -1  10   8   40.94    2.09
   1 -10  -8   46.78    2.09
   1  10  -8   43.91    2.13
  -1 -10   8   40.97    3.22
  -1  10   8   43.51    3.32
   1  10  -8   41.93    3.40
   1 -10  -8   43.83    3.51
   1 -10  -8   40.83    3.69
   1  10  -7  228.43   10.61
   1 -10  -7  250.87   10.85
   1 -10  -7  233.47    8.99
  -1  10   7  255.75   10.60
  -1 -10   7  241.82   10.47
   1  10  -7  232.49    9.03
   1  10  -6    1.71    0.40
   1  10  -6    1.74    0.35
   1 -10  -6    3.30    1.01
   1 -10  -6    2.38    0.39
   1  10  -6    3.81    0.88
   1 -10  -6    2.77    0.82
  -1  10   6    3.15    0.77
  -1 -10   6    2.88    0.76
   1  10  -6    2.54    0.38
  -1 -10   5   66.63    3.52
  -1  10   5   64.24    3.51
   1 -10  -5   69.25    4.06
   1  10  -5   63.61    3.56
   1 -10  -5   69.69    3.69
   1  10  -5   64.44    2.72
  -1  10   4  466.44   17.63
  -1 -10   4  463.28   17.59
   1 -10  -4  458.08   17.69
   1  10  -4  465.97   17.68
   1  10  -4  458.29   16.86
   1 -10  -4  462.20   18.24
   1 -10  -3  500.81   18.74
   1  10  -3  477.40   18.16
   1 -10  -3  481.60   18.18
  -1  10   2   68.91    3.63
   1 -10  -2   70.79    3.45
  -1  10   1   49.26    2.67
   1 -10  -1   52.02    2.44
  -1 -10   1   47.91    1.92
  -1  10   1   46.21    1.88
   1  10  -1   49.95    2.19
  -1  10   0   28.19    1.68
   1  10   0   26.24    1.38
  -1  10  -1   94.96    4.47
  -1 -10  -1  100.74    4.42
  -1 -10  -2    7.79    0.99
  -1 -10  -3   47.35    2.96
  -1 -10  -4  438.76   17.75
  -1  10  -5  104.88    4.12
  -1 -10  -5   98.04    4.10
  -1 -10  -5  107.47    5.77
  -1  10  -5  103.48    4.13
  -1  10  -6   16.28    0.96
  -1 -10  -6   14.42    0.91
  -1  10  -6   16.73    1.05
  -1  10  -6   16.17    1.03
  -1 -10  -6   15.47    1.01
  -1  10  -7   33.78    3.04
  -1 -10  -7   31.38    3.00
   1  10   7   38.21    1.88
  -1 -10  -7   36.30    1.74
  -1  10  -7   38.55    1.91
  -1 -10  -7   35.30    1.86
  -1  10  -7   35.20    1.74
  -1  10  -8   11.58    0.81
  -1 -10  -8    9.48    1.91
  -1  10  -8    8.71    1.61
  -1 -10  -8   10.90    1.74
  -1  10  -8   10.99    0.91
  -1 -10  -8   10.69    0.91
  -1 -10  -8    9.91    0.78
  -1  10  -9    6.83    0.59
  -1 -10  -9    5.42    0.57
  -1 -10 -10   13.37    0.84
  -1  10 -10   12.50    0.90
  -1  10 -11   13.62    0.79
   1 -10  11   13.73    0.76
  -1 -10 -11   11.70    0.70
  -1 -10 -11   11.17    0.72
   1 -11 -12    6.76    0.47
   1  11 -12    7.03    0.51
   1  11 -11    0.92    0.36
   1 -11 -11    0.71    0.30
   1 -11 -11    1.15    0.32
   1  11 -11    1.07    0.30
   1 -11 -10   10.37    0.79
   1  11 -10    7.89    0.72
   1  11 -10    9.44    0.75
   1 -11 -10    8.85    0.73
   1 -11  -9    4.19    1.10
   1  11  -9    5.53    1.25
   1 -11  -9    6.07    0.63
   1 -11  -9    6.52    0.66
   1  11  -9    7.36    0.69
   1 -11  -9    5.59    1.43
   1  11  -9    5.77    0.65
  -1  11   8    5.28    0.57
   1 -11  -8    5.96    1.29
   1  11  -8    3.97    1.09
  -1  11   8    4.94    0.62
   1  11  -8    5.06    0.58
  -1  11   8    6.69    1.27
  -1 -11   8    6.69    1.24
   1 -11  -8    5.54    0.60
   1 -11  -7   27.17    2.50
   1  11  -7   24.85    2.35
   1 -11  -7   29.40    1.47
   1  11  -7   25.00    1.45
  -1 -11   7   26.87    2.32
  -1  11   7   27.40    2.38
  -1  11   7   29.09    1.56
   1 -11  -7   29.68    2.93
   1  11  -6   59.27    2.53
  -1  11   6   51.90    3.31
   1  11  -6   55.35    2.47
  -1 -11   6   56.98    3.37
   1 -11  -6   55.78    2.45
   1 -11  -6   55.90    3.56
   1  11  -6   54.57    3.46
   1 -11  -6   56.11    3.95
   1 -11  -5   22.33    1.85
   1  11  -5   18.06    1.65
   1 -11  -5   19.02    2.02
  -1 -11   5   20.11    1.64
  -1  11   5   22.85    1.76
   1  11  -5   22.70    1.14
   1  11  -4  147.43    5.62
  -1  11   4  146.86    5.69
   1  11  -4  148.03    5.61
   1 -11  -4  151.04    6.96
  -1  11   4  147.12    5.73
  -1 -11   4  148.65    6.27
  -1  11   4  149.58    6.30
   1 -11  -4  153.52    6.40
   1  11  -4  143.34    6.31
   1 -11  -3  595.93   22.74
  -1  11   3  582.52   22.05
  -1 -11   3  572.31   22.00
   1  11  -3  616.26   22.10
   1 -11  -3  606.89   22.14
   1 -11  -2   83.26    4.00
  -1  11   2   85.14    4.24
  -1 -11   1    0.09    0.18
   1  11  -1   -0.06    0.23
  -1  11   1    0.24    0.39
   1 -11  -1    0.08    0.29
   1  11   0    2.58    0.48
  -1  11   0    4.17    0.72
  -1 -11   0    4.79    0.61
  -1  11  -1  244.79    9.80
  -1 -11  -1  238.25    9.66
  -1 -11  -2    0.54    0.49
  -1 -11  -3   92.60    4.80
  -1 -11  -4    1.89    0.78
  -1  11  -5   25.11    1.25
  -1 -11  -5   24.41    1.27
  -1  11  -5   24.53    1.27
  -1 -11  -5   27.31    2.53
  -1  11  -5   22.96    1.29
   1  11   6    0.55    0.32
  -1 -11  -6    0.92    0.86
  -1 -11  -6    0.78    0.31
  -1  11  -6    0.53    0.32
  -1  11  -6    0.58    0.35
  -1  11  -6    0.77    0.31
  -1 -11  -6    0.73    0.28
  -1  11  -7   13.85    1.04
  -1 -11  -7   11.57    0.89
  -1  11  -7   10.87    0.90
  -1 -11  -7   11.29    0.82
  -1  11  -7   11.50    0.83
   1  11   7   12.33    0.93
  -1 -11  -7   12.38    1.73
  -1  11  -7   11.51    1.70
  -1 -11  -8   26.89    2.82
  -1  11  -8   35.80    3.08
  -1 -11  -8   33.30    1.66
  -1 -11  -8   35.19    3.44
  -1  11  -8   34.82    1.69
  -1 -11  -9    0.10    0.29
  -1  11  -9    0.42    0.39
  -1  11  -9    0.09    0.28
  -1 -11 -10    0.20    0.26
  -1  11 -10    0.20    0.34
  -1 -11 -11    3.39    0.35
  -1  11 -11    3.77    0.41
   1 -11  11    2.91    0.34
   1 -12 -12    3.90    0.35
   1  12 -12    4.39    0.38
   1 -12 -11    6.08    0.54
   1  12 -11    6.08    0.52
   1  12 -11    6.31    0.60
   1  12 -10   62.69    2.69
   1  12 -10   65.51    2.79
   1 -12 -10   57.78    2.65
   1 -12 -10   60.76    2.66
   1 -12  -9    5.26    1.40
   1 -12  -9    4.78    0.58
   1 -12  -9    6.00    0.62
   1  12  -9    4.70    0.57
   1  12  -9    4.82    0.61
   1  12  -8  110.30    4.58
  -1  12   8  115.54    4.55
   1 -12  -8  113.60    4.59
   1 -12  -8   99.90    6.02
   1  12  -8  107.32    6.12
  -1  12   8  114.91    4.68
  -1  12   7  289.94   12.72
  -1 -12   7  302.50   12.76
  -1  12   7  310.35   11.37
   1  12  -7  303.49   11.37
  -1  12   7  300.26   11.50
   1 -12  -7  301.63   11.38
   1 -12  -7  302.79   13.80
   1  12  -7  292.21   12.91
   1 -12  -7  289.92   12.97
  -1  12   6   92.16    3.82
   1 -12  -6   92.98    4.98
   1  12  -6   95.42    4.96
   1 -12  -6   95.13    3.83
  -1  12   6   94.76    3.94
   1  12  -6   94.86    3.88
  -1 -12   6   89.80    4.72
  -1  12   6   92.68    4.82
   1 -12  -6   85.98    5.48
   1  12  -5    3.72    0.72
   1 -12  -5    2.67    0.67
  -1  12   5    2.37    0.40
   1 -12  -5    4.81    1.12
  -1  12   5    3.20    0.42
   1  12  -5    3.80    0.42
  -1 -12   5    3.08    0.64
  -1  12   5    4.67    0.77
  -1 -12   4   51.66    2.71
  -1  12   4   52.91    2.76
   1  12  -4   55.09    2.22
   1 -12  -4   57.51    3.45
  -1  12   4   52.46    2.33
  -1  12   4   52.16    2.28
   1  12  -4   51.01    2.25
   1 -12  -4   51.89    2.82
   1  12  -4   48.41    2.73
   1  12  -4   55.16    2.23
  -1 -12   3  146.79    6.23
  -1  12   3  154.74    6.29
  -1  12   3  151.74    7.19
  -1  12   3  164.93    6.02
   1 -12  -3  166.25    7.08
  -1  12   3  157.03    6.06
   1 -12  -2   64.32    3.22
  -1  12   2   58.06    2.46
  -1  12   2   62.58    3.45
  -1 -12   1  379.73   14.28
   1 -12  -1  394.65   14.70
   1  12  -1  386.64   14.48
  -1  12   1  379.48   15.08
  -1 -12   0  192.38    7.59
  -1  12   0  194.04    7.98
   1  12   0  182.75    7.58
  -1 -12  -1    3.73    0.64
   1  12   1    3.10    0.28
  -1  12  -2    1.70    0.32
  -1 -12  -2    2.57    0.72
  -1  12  -2    2.11    0.37
  -1  12  -3   40.97    1.79
  -1 -12  -3   41.56    2.82
   1  12   3   40.96    1.91
  -1 -12  -4   90.98    5.04
   1  12   4   87.92    3.68
  -1  12  -5   19.08    1.07
  -1  12  -5   18.75    1.07
   1  12   5   20.16    1.20
  -1 -12  -5   19.39    1.05
  -1 -12  -5   22.06    2.33
   1  12   6    1.14    0.39
  -1 -12  -6    0.32    0.89
  -1  12  -6    1.34    0.70
  -1  12  -6    1.61    0.38
  -1 -12  -6    1.54    0.33
  -1 -12  -6    1.31    0.35
  -1  12  -6    1.20    0.34
  -1  12  -6    1.35    0.40
  -1 -12  -7   42.16    2.03
  -1  12  -7   41.26    2.06
   1  12   7   36.79    2.03
  -1  12  -7   41.58    3.29
  -1 -12  -7   40.45    3.23
  -1  12  -7   44.26    2.01
  -1  12  -7   47.47    2.22
  -1 -12  -7   41.64    1.95
  -1  12  -8    3.30    1.04
  -1 -12  -8    2.62    0.45
   1  12   8    2.08    0.39
  -1  12  -8    1.76    0.44
  -1 -12  -8    2.25    1.18
  -1  12  -9   10.45    0.86
  -1 -12  -9   11.81    0.79
  -1  12  -9   10.59    0.77
   1  12   9    9.06    0.86
  -1 -12 -10   11.46    0.77
  -1 -12 -10   10.60    0.72
  -1  12 -10   11.79    0.82
  -1 -12 -11    9.29    0.57
  -1  12 -11   10.90    0.66
   1 -13 -12    4.12    0.34
   1  13 -12    4.22    0.35
   1  13 -11   25.14    1.28
   1  13 -11   27.78    1.36
   1 -13 -11   28.30    1.31
   1 -13 -10   26.91    1.39
   1  13 -10   28.52    1.45
   1  13 -10   27.70    1.51
   1 -13 -10   29.32    1.45
   1 -13  -9    6.57    0.63
   1 -13  -9    7.10    0.67
   1  13  -9    8.04    0.72
   1  13  -8   45.90    2.21
  -1  13   8   47.68    2.31
   1 -13  -8   49.39    2.24
  -1  13   8   46.20    2.14
   1 -13  -8   49.03    2.20
   1  13  -8   45.27    2.16
   1 -13  -8   48.49    4.11
  -1  13   7   10.69    0.80
   1 -13  -7   10.83    1.85
   1  13  -7   10.31    0.79
   1 -13  -7   11.33    1.58
  -1  13   7   10.81    0.90
   1  13  -7    9.69    1.42
   1 -13  -7   11.21    0.83
  -1  13   7   10.09    1.39
   1  13  -6   19.64    1.15
  -1  13   6   20.30    1.13
   1 -13  -6   18.06    2.21
  -1 -13   6   18.35    1.69
  -1  13   6   19.23    1.73
   1  13  -6   18.32    1.08
   1 -13  -6   18.40    1.11
  -1  13   6   19.49    1.21
   1  13  -6   17.98    1.75
   1 -13  -6   16.68    1.75
  -1  13   5   74.88    3.15
  -1 -13   5   74.53    3.78
  -1  13   5   73.53    3.81
   1  13  -5   75.80    3.11
   1  13  -5   68.65    3.80
   1 -13  -5   77.38    3.96
  -1  13   5   76.48    3.25
   1 -13  -5   73.68    4.55
  -1  13   5   76.77    3.14
  -1  13   4   60.01    2.56
  -1 -13   4   60.70    2.95
  -1  13   4   54.32    2.90
   1  13  -4   59.22    2.46
   1 -13  -4   60.09    3.07
  -1  13   4   61.26    2.63
   1  13  -4   56.71    2.97
   1 -13  -4   67.71    3.82
   1  13  -4   59.08    2.54
   1  13  -4   59.73    2.47
  -1  13   4   60.34    2.53
  -1  13   3  199.28    7.47
   1  13  -3  199.28    7.50
   1 -13  -3  200.64    8.58
  -1  13   3  192.93    7.53
  -1  13   3  190.85    8.76
  -1  13   3  199.03    7.69
   1 -13  -2  241.71    9.54
  -1  13   2  230.01    9.86
  -1  13   2  229.61    8.74
   1  13  -1  183.45    7.19
  -1 -13   1  176.88    6.93
   1 -13  -1  185.89    7.36
  -1  13   1  173.77    7.77
  -1  13   0   65.25    3.33
  -1 -13   0   63.26    2.95
   1  13   1  294.54   11.25
   1  13   1  303.04   12.01
  -1 -13  -1  319.74   12.04
  -1  13  -2    7.41    0.62
   1  13   2    7.01    0.62
  -1 -13  -2    8.80    1.14
  -1  13  -2    7.51    0.57
  -1  13  -3    0.15    0.23
  -1  13  -3    0.21    0.21
  -1 -13  -3    0.76    0.58
   1  13   3    0.20    0.26
   1  13   4   13.07    0.89
  -1 -13  -4   10.27    1.53
  -1  13  -4   10.91    0.76
   1  13   5    5.25    0.61
  -1  13  -5    4.28    0.47
  -1 -13  -5    4.87    0.49
  -1 -13  -5    5.04    1.28
  -1  13  -5    5.53    0.54
  -1  13  -6   22.83    1.28
  -1 -13  -6   26.51    2.80
  -1 -13  -6   24.80    1.26
  -1  13  -6   21.50    1.24
  -1 -13  -6   18.10    1.98
  -1  13  -6   18.47    1.98
   1  13   6   24.88    1.41
  -1  13  -7    4.69    0.54
   1  13   7    4.18    0.59
  -1 -13  -7    4.73    1.35
  -1  13  -7    3.95    1.03
  -1 -13  -7    4.43    0.51
  -1  13  -7    3.51    0.51
  -1 -13  -7    3.71    0.50
  -1  13  -7    3.58    0.60
  -1  13  -8   15.93    1.09
   1  13   8   17.47    1.02
  -1 -13  -8   15.58    1.00
  -1  13  -8   15.24    1.02
  -1 -13  -9    2.66    0.42
  -1  13  -9    3.54    0.46
   1  13   9    3.32    0.56
  -1  13  -9    2.80    0.52
  -1 -13 -10   21.78    1.15
  -1  13 -10   26.32    1.31
  -1 -13 -11   16.98    0.82
  -1  13 -11   18.32    0.92
   1 -14 -12    6.10    0.39
   1  14 -11   11.75    0.73
   1 -14 -11   13.71    0.77
   1  14 -11   11.57    0.77
   1  14 -10   44.09    2.00
   1 -14 -10   43.33    1.98
   1  14 -10   41.98    2.04
   1  14  -9   76.30    3.36
   1  14  -9   81.91    3.46
   1 -14  -9   78.87    3.35
  -1  14   8   24.84    1.32
  -1  14   8   25.41    1.49
   1 -14  -8   21.78    2.76
   1  14  -8   23.50    1.31
   1 -14  -8   27.15    1.43
   1  14  -8   26.09    1.42
   1  14  -7   62.94    2.93
  -1  14   7   71.30    2.94
   1 -14  -7   65.20    4.81
  -1  14   7   72.81    3.14
   1 -14  -7   67.08    2.97
   1  14  -6  274.29   10.69
   1 -14  -6  286.09   10.81
   1 -14  -6  289.63   13.05
  -1  14   6  289.38   10.78
   1  14  -6  299.25   10.86
  -1  14   6  272.11   11.72
   1  14  -6  275.15   11.83
  -1  14   6  298.86   10.98
  -1  14   5   10.51    0.78
   1 -14  -5   12.30    1.70
   1  14  -5   12.16    0.82
   1  14  -5   12.06    0.77
  -1  14   5   11.89    0.79
   1  14  -5    8.82    0.69
  -1  14   5    9.13    1.09
   1  14  -5   11.17    1.17
  -1  14   5    9.70    0.81
  -1  14   4   -0.05    0.27
   1 -14  -4   -0.41    0.52
   1  14  -4    0.18    0.26
   1  14  -4    0.14    0.21
   1  14  -4   -0.03    0.20
  -1  14   4    0.26    0.30
  -1  14   4    0.25    0.26
  -1  14   4    0.26    0.25
  -1  14   4    0.23    0.58
  -1  14   3    3.74    0.42
   1 -14  -3    3.43    0.84
   1  14  -3    3.36    0.36
   1  14  -3    3.70    0.35
  -1  14   3    4.47    0.49
  -1  14   3    4.74    1.01
   1  14  -3    3.10    0.43
  -1  14   3    3.26    0.42
  -1  14   2    1.55    0.71
  -1  14   2    0.22    0.28
  -1  14   2    0.71    0.29
  -1  14   2    0.64    0.24
   1 -14  -2    0.63    0.45
  -1  14   1  553.56   19.79
   1  14  -1  536.53   19.78
  -1  14   1  526.67   20.82
  -1  14   1  531.98   19.76
   1  14  -1  564.48   20.19
   1 -14  -1  541.03   20.30
   1  14  -1  522.15   19.72
   1  14   0   16.12    1.27
  -1  14   0   15.59    1.50
  -1  14   0   15.59    0.93
  -1 -14   0   13.11    1.13
   1  14   0   16.04    0.90
   1  14   1    4.71    0.52
  -1 -14  -1    4.47    0.78
   1  14   1    3.72    0.47
  -1  14  -1    4.89    0.47
  -1  14  -1    4.84    0.52
  -1  14  -1    4.20    0.46
   1  14   1    5.22    0.85
  -1  14  -2  339.80   13.28
  -1 -14  -2  378.35   14.53
  -1  14  -2  372.24   13.39
   1  14   2  365.47   13.41
  -1 -14  -3    4.02    0.95
   1  14   3    5.25    0.40
  -1  14  -3    5.60    0.51
  -1  14  -3    4.10    0.61
   1  14   3    5.87    0.58
  -1  14  -3    4.83    0.46
   1  14   4    0.70    0.37
  -1 -14  -4    0.73    0.65
  -1  14  -4    0.84    0.31
  -1  14  -4    1.23    0.33
  -1  14  -4    0.99    0.42
  -1  14  -4    2.13    0.38
  -1  14  -4    1.10    0.31
   1  14   5   99.49    4.17
  -1  14  -5   87.71    4.84
  -1  14  -5  101.03    4.03
  -1 -14  -5   94.67    5.80
  -1 -14  -5   99.44    3.96
   1  14   6    0.07    0.39
  -1 -14  -6    0.51    0.29
  -1 -14  -6    0.67    0.94
  -1  14  -6    0.36    0.33
  -1  14  -6    0.53    0.28
  -1  14  -7   59.15    2.65
  -1 -14  -7   62.68    2.62
  -1 -14  -7   59.96    4.68
  -1  14  -7   57.91    2.80
   1  14   7   56.15    2.73
  -1 -14  -8  241.41    9.12
   1  14   8  263.52    9.17
  -1  14  -8  238.72    9.16
  -1 -14  -8  208.07   11.59
   1  14   8  215.76    9.35
  -1 -14  -9   14.01    0.88
   1  14   9   14.52    1.05
  -1 -14 -10    9.55    0.63
  -1  14 -10   10.11    0.74
  -1  14 -11    0.10    0.21
  -1 -14 -11    0.21    0.14
   1  15 -11    6.71    0.55
   1 -15 -11    7.01    0.51
   1 -15 -10    1.52    0.36
   1  15 -10    1.41    0.40
   1  15 -10    1.41    0.39
   1 -15  -9    5.76    0.59
   1  15  -9    5.35    0.61
   1  15  -9    5.70    0.67
  -1  15   8   44.84    2.03
   1 -15  -8   42.58    3.90
   1 -15  -8   42.72    2.10
   1  15  -8   44.90    2.14
  -1  15   8   41.83    2.18
   1  15  -8   49.96    2.26
  -1  15   7   78.76    5.41
   1 -15  -7   73.27    3.18
   1  15  -7   75.58    3.27
   1  15  -7   72.09    3.16
   1 -15  -7   69.52    5.10
  -1  15   7   71.75    3.10
  -1  15   7   74.46    3.33
  -1  15   6   19.40    1.28
   1  15  -6   21.75    1.24
   1  15  -6   17.47    1.06
  -1  15   6   21.96    2.54
   1  15  -6   18.56    1.17
  -1  15   6   20.61    1.14
   1 -15  -6   22.69    2.57
   1 -15  -6   20.29    1.18
   1  15  -5    0.35    0.27
   1  15  -5    0.57    0.27
  -1  15   5    0.37    0.34
  -1  15   5    1.11    0.88
   1  15  -5    0.78    0.26
  -1  15   5    0.79    0.33
   1  15  -5    0.85    0.29
   1  15  -5    1.01    0.32
  -1  15   5    1.25    0.34
   1 -15  -5   -0.52    0.85
   1  15  -4   14.58    0.85
   1  15  -4   15.23    0.86
  -1  15   4   13.77    0.97
   1 -15  -4   16.52    1.84
   1  15  -4   13.90    0.92
  -1  15   4   15.27    0.91
  -1  15   4   13.77    0.93
  -1  15   4   16.39    1.92
   1  15  -3   29.05    1.33
   1  15  -3   30.72    1.37
  -1  15   3   26.81    1.48
   1 -15  -3   30.46    2.31
   1  15  -3   29.04    1.48
  -1  15   3   27.92    2.45
  -1  15   3   28.10    1.46
  -1  15   3   30.03    1.42
   1  15  -2   10.83    0.68
  -1  15   2   10.39    0.76
   1  15  -2   11.44    0.73
   1 -15  -2   11.16    1.21
  -1  15   2   10.48    0.70
  -1  15   2   10.56    0.75
  -1  15   2    8.67    1.25
   1  15  -1  141.75    5.40
  -1  15   1  140.15    5.43
   1 -15  -1  136.43    5.89
  -1  15   1  137.25    6.45
   1  15  -1  139.78    5.45
  -1  15   1  140.14    5.44
   1  15  -1  132.07    5.37
  -1  15   0   31.62    2.22
  -1  15   0   28.43    1.45
   1  15   0   30.57    1.90
   1  15   0   30.73    1.45
  -1 -15   0   28.66    1.78
  -1  15   0   26.94    1.34
   1  15   0   27.14    1.39
   1  15   1   39.49    2.45
   1  15   1   39.07    1.85
  -1 -15  -1   36.55    2.38
  -1  15  -1   39.42    1.83
  -1  15  -1   40.77    1.81
   1  15   1   33.49    1.78
  -1  15  -1   39.83    1.71
  -1  15  -1   36.72    1.75
  -1 -15  -2   94.50    4.73
   1  15   2   82.31    4.61
   1  15   2   93.06    3.55
  -1  15  -2   86.74    3.65
   1  15   2   93.72    3.79
  -1  15  -2   88.95    3.74
  -1  15  -3    0.79    0.27
  -1  15  -3    0.73    0.29
  -1 -15  -3    1.05    0.69
   1  15   3    1.09    0.23
   1  15   3    0.51    0.33
   1  15   4  103.53    3.96
  -1 -15  -4   99.24    4.04
  -1  15  -4  102.66    4.11
  -1  15  -4   99.29    4.09
   1  15   4  104.26    4.27
  -1  15  -4   98.33    4.13
  -1 -15  -4  100.61    5.72
  -1  15  -4  103.24    4.12
   1  15   5   -0.07    0.36
  -1 -15  -5    0.04    0.25
  -1  15  -5    0.22    0.30
  -1  15  -5    0.10    0.30
  -1  15  -5    0.22    0.33
  -1  15  -5    0.39    0.25
  -1 -15  -5   -0.30    0.80
  -1 -15  -6   53.44    2.39
  -1 -15  -6   54.63    4.33
   1  15   6   55.05    2.62
  -1  15  -6   54.61    2.47
   1  15   7   25.89    1.56
  -1 -15  -7   29.83    1.46
  -1  15  -7   28.15    1.51
   1  15   8  145.37    5.47
  -1 -15  -8  139.10    5.42
   1  15   8  129.19    5.68
  -1  15  -8  134.24    5.47
   1  15   9   14.76    1.05
  -1 -15  -9   14.05    0.86
  -1 -15 -10    2.44    0.32
   1  16 -11    4.62    0.44
   1 -16 -11    3.77    0.36
   1  16 -10   77.94    3.40
   1 -16 -10   82.41    3.35
   1  16 -10   86.06    3.40
   1  16  -9    0.71    0.43
   1  16  -9    0.43    0.35
   1 -16  -9    0.30    0.31
   1  16  -8   27.97    1.63
   1 -16  -8   31.67    1.61
   1 -16  -8   29.52    3.13
   1  16  -8   30.09    1.60
  -1  16   8   29.36    1.66
  -1  16   8   29.34    3.19
   1  16  -7   12.15    0.91
  -1  16   7   11.46    2.03
   1  16  -7   13.44    1.00
   1 -16  -7   13.66    0.96
  -1  16   7   12.03    1.02
  -1  16   7   13.53    0.88
   1 -16  -7   12.82    2.06
  -1  16   6    6.29    0.58
   1  16  -6    7.15    0.68
   1 -16  -6    8.50    1.63
   1  16  -6    6.94    0.68
   1 -16  -6    5.61    0.61
   1  16  -6    5.80    0.57
  -1  16   6    4.23    0.65
  -1  16   6    5.65    1.39
  -1  16   5   22.78    1.32
   1  16  -5   19.44    1.14
  -1  16   5   16.57    2.13
   1  16  -5   19.19    1.12
  -1  16   5   19.55    1.14
  -1  16   5   22.49    1.25
   1 -16  -5   17.86    2.16
   1  16  -5   20.36    1.14
   1  16  -5   19.54    1.13
   1  16  -5   22.16    1.23
   1  16  -4   37.69    1.83
  -1  16   4   40.88    1.88
  -1  16   4   32.57    2.91
   1  16  -4   38.69    1.79
   1  16  -4   38.34    1.72
   1  16  -4   36.44    1.74
  -1  16   4   39.63    1.92
   1  16  -4   37.39    1.72
  -1  16   4   34.87    1.75
   1 -16  -4   39.30    2.95
   1 -16  -3   53.08    3.32
   1  16  -3   55.78    2.31
   1  16  -3   54.63    2.27
  -1  16   3   51.82    2.46
   1  16  -3   56.65    2.47
  -1  16   3   55.05    2.46
  -1  16   3   53.03    3.63
  -1  16   3   53.93    2.36
   1  16  -2   39.09    1.62
  -1  16   2   37.24    1.72
  -1  16   2   36.06    2.77
  -1  16   2   38.54    1.83
   1  16  -2   38.50    1.70
   1  16  -2   35.52    1.73
  -1  16   2   37.98    1.84
   1 -16  -2   38.02    2.47
   1  16  -1   27.07    1.34
   1  16  -1   29.63    1.50
  -1  16   1   25.57    2.17
  -1  16   1   27.29    1.35
   1  16  -1   29.95    1.45
   1  16  -1   29.53    1.44
  -1  16   1   27.43    1.45
  -1  16   0   33.48    1.64
  -1  16   0   30.55    2.34
   1  16   0   30.44    2.06
   1  16   0   33.73    1.63
  -1  16   0   32.58    1.53
   1  16   0   31.81    1.58
  -1 -16   0   32.98    1.96
  -1  16  -1  309.04   11.42
   1  16   1  307.25   11.45
  -1 -16  -1  306.18   12.26
   1  16   1  311.58   11.49
   1  16   1  294.62   12.29
  -1  16  -1  303.39   11.44
  -1  16  -1  291.56   11.35
  -1  16  -1  304.61   11.30
  -1 -16  -2  168.84    7.76
  -1  16  -2  168.88    6.59
  -1  16  -2  172.03    6.68
   1  16   2  173.66    6.73
   1  16   2  169.87    7.78
   1  16   3  127.12    4.82
  -1  16  -3  124.02    4.91
  -1  16  -3  124.14    4.91
  -1  16  -3  119.16    4.96
  -1 -16  -3  130.69    6.43
   1  16   3  125.84    5.10
   1  16   3  125.21    5.10
  -1  16  -3  127.44    4.96
   1  16   4    0.39    0.19
   1  16   4    0.46    0.34
  -1 -16  -4    0.08    0.24
  -1  16  -4    0.54    0.35
  -1 -16  -4    0.79    0.74
  -1  16  -4    0.24    0.27
  -1  16  -4    0.54    0.30
  -1  16  -4    0.19    0.28
  -1  16  -5   63.16    2.89
  -1  16  -5   71.98    2.99
  -1  16  -5   66.94    3.02
  -1  16  -5   70.62    3.02
  -1 -16  -5   70.65    2.92
   1  16   5   68.61    3.13
  -1 -16  -5   67.59    4.73
  -1 -16  -6   18.62    2.41
  -1 -16  -6   18.93    1.09
  -1  16  -6   16.93    1.12
   1  16   6   17.23    1.22
  -1  16  -6   17.74    1.18
   1  16   7    1.53    0.55
  -1  16  -7    1.68    0.43
   1  16   7    1.50    0.43
  -1 -16  -7    2.42    0.43
   1  16   8   16.53    1.00
  -1 -16  -8   14.82    0.93
   1  16   8   13.47    1.12
  -1  16  -8   14.85    0.99
  -1 -16  -9    6.50    0.53
   1  16   9    5.81    0.65
  -1 -16 -10    2.50    0.30
   1 -17 -11    2.68    0.30
   1  17 -10    0.66    0.34
   1 -17 -10    0.22    0.26
   1  17 -10    0.08    0.29
   1  17  -9    0.11    0.35
   1  17  -9    0.37    0.37
   1 -17  -9    0.05    0.31
  -1  17   8    6.11    1.60
   1 -17  -8    6.30    1.49
   1  17  -8    6.25    0.69
   1 -17  -8    6.93    0.68
   1  17  -8    7.49    0.72
  -1  17   8    5.79    0.70
   1  17  -7   15.81    1.10
   1 -17  -7   15.36    1.05
   1 -17  -7   15.97    2.32
  -1  17   7   16.01    2.37
  -1  17   7   15.64    1.16
  -1  17   7   15.80    0.97
  -1  17   6  154.36    5.88
   1  17  -6  151.19    5.99
   1 -17  -6  151.57    5.95
   1  17  -6  161.29    5.99
   1  17  -6  140.04    5.89
   1  17  -6  144.61    5.86
   1 -17  -6  163.37    8.28
  -1  17   6  136.82    8.08
  -1  17   6  148.23    6.11
  -1  17   5  128.86    4.96
  -1  17   5  125.06    5.05
  -1  17   5  117.89    6.86
   1  17  -5  114.64    4.91
   1  17  -5  125.87    4.95
   1 -17  -5  131.20    6.90
   1  17  -5  116.48    4.93
  -1  17   5  126.36    5.15
   1  17  -5  129.95    4.96
   1  17  -5  127.70    5.02
   1  17  -4    2.69    0.44
  -1  17   4    3.63    0.54
   1  17  -4    2.62    0.40
   1  17  -4    3.04    0.47
  -1  17   4    2.59    0.48
  -1  17   4    2.95    0.99
   1 -17  -4    3.24    0.90
   1  17  -4    3.12    0.40
   1  17  -4    3.82    0.44
   1  17  -4    3.30    0.43
  -1  17   4    2.87    0.42
  -1  17   3   50.21    3.63
  -1  17   3   53.06    2.49
   1  17  -3   54.82    2.35
   1 -17  -3   58.63    3.52
   1  17  -3   57.03    2.45
   1  17  -3   55.63    2.51
  -1  17   3   54.33    2.40
  -1  17   3   56.66    2.55
   1  17  -3   54.95    2.30
  -1  17   2  140.26    5.58
  -1  17   2  143.40    6.93
   1 -17  -2  143.45    6.40
   1  17  -2  139.64    5.42
   1  17  -2  138.90    5.50
  -1  17   2  137.26    5.58
   1  17  -2  140.41    5.59
  -1  17   2  143.24    5.47
   1  17  -2  140.52    5.33
   1  17  -1    3.29    0.47
  -1  17   1    3.86    0.45
   1  17  -1    4.39    0.44
  -1  17   1    3.47    0.48
   1  17  -1    3.70    0.46
   1  17  -1    3.77    0.53
  -1  17   1    2.81    0.86
  -1  17   1    4.05    0.44
   1  17   0   13.84    0.90
   1  17   0   10.72    0.82
  -1  17   0   13.57    0.82
   1  17   0   12.48    1.25
  -1  17   0   11.38    1.43
  -1  17   0   12.60    0.89
   1  17   1   58.05    3.29
   1  17   1   56.68    2.58
  -1  17  -1   55.92    2.42
  -1  17  -1   54.24    2.47
  -1  17  -1   57.56    2.56
   1  17   1   54.07    2.48
   1  17   1   58.58    2.57
  -1 -17  -1   57.93    3.22
  -1  17  -2  180.67    6.90
   1  17   2  185.16    7.06
   1  17   2  188.98    8.26
  -1 -17  -2  186.08    8.19
  -1  17  -2  165.69    6.95
  -1 -17  -3   69.47    4.36
  -1  17  -3   67.55    3.11
  -1  17  -3   73.47    3.11
  -1  17  -3   76.19    3.09
   1  17   3   70.05    3.23
  -1  17  -3   75.93    3.08
   1  17   3   77.20    3.28
   1  17   3   71.79    4.42
  -1  17  -4   12.43    0.92
  -1 -17  -4   12.22    0.82
  -1  17  -4   12.65    0.88
   1  17   4   12.90    0.76
  -1 -17  -4   13.55    1.81
   1  17   4   11.46    1.00
  -1  17  -4   10.94    0.84
  -1  17  -4   13.35    0.89
   1  17   4   14.48    1.03
   1  17   4   12.25    1.73
  -1 -17  -5   77.52    5.14
   1  17   5   73.70    3.55
  -1  17  -5   76.13    3.29
  -1  17  -5   79.79    3.36
  -1 -17  -5   79.07    3.28
  -1  17  -5   82.52    3.45
   1  17   5   76.25    3.50
  -1  17  -5   81.35    3.41
  -1  17  -6   20.61    1.31
  -1 -17  -6   20.18    1.16
   1  17   6   17.54    1.39
  -1  17  -6   23.17    1.28
  -1 -17  -6   21.06    2.58
   1  17   6   19.73    1.33
  -1  17  -6   21.87    1.32
  -1 -17  -7   11.22    1.99
  -1  17  -7   12.65    1.00
  -1  17  -7   14.02    0.97
  -1 -17  -7   13.92    0.90
   1  17   7   12.86    1.10
   1  17   7   15.04    1.06
   1  17   8    8.97    0.72
  -1 -17  -8    8.96    0.67
   1  17   9    3.14    0.41
   1  17   9    3.47    0.52
  -1 -17  -9    3.95    0.41
  -1 -17 -10    0.04    0.16
   1 -18 -11    3.49    0.31
   1  18 -10   91.22    3.69
   1 -18 -10   92.42    3.64
   1  18  -9   39.84    1.88
   1 -18  -9   39.04    1.82
   1  18  -9   37.05    1.87
   1  18  -8    9.34    0.79
   1 -18  -8    8.92    0.73
   1  18  -8    8.41    0.78
  -1  18   8    8.70    0.81
  -1  18   7  114.20    4.55
   1 -18  -7  112.51    6.86
   1 -18  -7  115.18    4.67
   1  18  -7  121.18    4.76
  -1  18   7  111.79    4.81
  -1  18   7  103.91    6.87
   1  18  -7  110.81    4.55
  -1  18   6    0.23    0.44
   1  18  -6    1.04    0.43
   1 -18  -6    0.32    0.82
  -1  18   6    0.84    0.31
   1  18  -6    0.61    0.37
   1  18  -6    0.66    0.30
   1 -18  -6    0.52    0.36
   1  18  -6    0.87    0.38
  -1  18   6    0.35    1.02
  -1  18   5   24.11    1.31
  -1  18   5   26.10    1.43
  -1  18   5   21.03    2.55
   1  18  -5   25.70    1.33
   1  18  -5   23.98    1.33
   1  18  -5   22.35    1.31
   1 -18  -5   25.87    2.59
   1  18  -5   23.73    1.37
  -1  18   5   24.59    1.48
   1  18  -4    6.39    0.63
  -1  18   4    8.09    0.78
   1  18  -4    8.94    0.71
   1  18  -4    7.00    0.71
  -1  18   4    8.60    0.76
   1 -18  -4    8.33    1.43
   1  18  -4    7.10    0.60
  -1  18   4    8.70    1.58
   1  18  -4    8.12    0.63
   1  18  -4    7.57    0.65
   1  18  -4    8.20    0.61
  -1  18   4    7.99    0.66
   1  18  -3   23.74    1.36
  -1  18   3   24.60    1.39
  -1  18   3   19.83    2.19
   1 -18  -3   23.36    2.11
   1  18  -3   24.84    1.32
   1  18  -3   25.05    1.19
   1  18  -3   23.72    1.24
   1  18  -3   22.70    1.22
  -1  18   3   24.76    1.29
  -1  18   3   22.51    1.37
   1  18  -2    0.76    0.35
   1  18  -2    0.59    0.28
  -1  18   2    1.06    0.39
  -1  18   2    0.69    0.32
  -1  18   2    1.12    0.68
   1  18  -2    1.24    0.30
   1  18  -2    0.83    0.22
   1 -18  -2    0.15    0.33
  -1  18   2    0.44    0.28
   1  18  -2    0.69    0.29
   1  18  -1  147.71    5.84
   1  18  -1  145.60    5.76
   1  18  -1  146.65    5.66
   1  18  -1  147.51    5.77
  -1  18   1  141.20    5.69
  -1  18   1  148.17    7.06
   1  18   0   72.55    3.75
  -1  18   0   80.94    4.30
  -1  18   0   69.88    3.11
  -1  18   0   72.07    3.06
   1  18   0   71.35    3.13
   1  18   0   75.19    3.18
  -1  18   0   76.04    3.20
   1  18   1   16.37    1.59
   1  18   1   16.20    1.10
  -1 -18  -1   14.08    1.44
  -1  18  -1   16.61    0.98
  -1  18  -1   16.53    1.04
   1  18   1   17.05    1.06
   1  18   1   17.78    1.12
  -1  18  -1   16.12    1.08
  -1 -18  -2   19.47    1.87
   1  18   2   18.29    1.22
   1  18   2   17.45    1.86
  -1  18  -2   19.35    1.13
   1  18   3   10.25    0.88
  -1  18  -3   10.56    0.78
  -1  18  -3    9.61    0.72
   1  18   3    9.07    0.87
   1  18   3    8.66    1.41
  -1  18  -3    9.25    0.76
  -1  18  -3    9.95    0.82
  -1 -18  -3   11.02    1.52
  -1 -18  -4    1.11    0.87
   1  18   4    0.96    0.43
  -1  18  -4    0.90    0.39
   1  18   4    0.28    0.68
  -1  18  -4    0.16    0.28
  -1  18  -4    0.86    0.36
  -1  18  -4    0.82    0.33
  -1 -18  -4    1.00    0.32
   1  18   4    0.92    0.43
   1  18   5  300.06   12.09
  -1 -18  -5  311.76   14.16
  -1  18  -5  310.93   11.80
  -1 -18  -5  319.76   11.78
  -1  18  -5  314.66   11.91
   1  18   5  302.73   14.21
   1  18   5  312.90   12.05
  -1  18  -5  317.01   11.94
  -1  18  -5  320.19   11.87
  -1  18  -6   73.33    3.31
   1  18   6   64.35    5.08
   1  18   6   73.75    3.37
  -1  18  -6   76.08    3.25
  -1 -18  -6   78.65    3.16
  -1  18  -6   72.14    3.30
   1  18   6   74.45    3.49
  -1 -18  -6   69.57    5.10
  -1 -18  -7    4.06    0.47
  -1 -18  -7    2.12    1.04
  -1  18  -7    3.59    0.57
   1  18   7    3.26    0.53
  -1  18  -7    3.30    0.62
   1  18   7    4.01    0.72
   1  18   8   25.64    1.54
  -1 -18  -8   26.36    1.28
   1  18   8   24.97    1.34
  -1  18  -8   23.20    1.40
   1  18   9   65.28    2.57
  -1 -18  -9   61.56    2.51
  -1 -18 -10    0.64    0.17
   1 -19 -11    3.13    0.26
   1 -19 -10   -0.03    0.22
   1 -19  -9    7.32    0.62
   1  19  -9    7.99    0.70
   1  19  -9    8.14    0.69
  -1  19   8   41.03    2.10
   1  19  -8   42.53    2.04
   1 -19  -8   43.20    2.00
   1  19  -8   41.78    2.05
   1  19  -7    1.20    0.43
  -1  19   7    1.74    0.51
  -1  19   7    1.21    0.32
   1 -19  -7    1.35    0.40
  -1  19   7    1.49    0.99
   1 -19  -7    1.01    0.90
   1  19  -7    1.39    0.35
   1 -19  -6    8.18    0.74
  -1  19   6    7.29    0.81
   1  19  -6    8.07    0.76
   1  19  -6    8.96    0.72
   1  19  -6    7.53    0.75
   1  19  -6    9.15    0.76
   1 -19  -6    6.11    1.49
  -1  19   6    7.83    0.67
  -1  19   6    6.00    1.49
  -1  19   5   38.99    2.04
   1  19  -5   36.05    1.84
  -1  19   5   38.24    1.83
  -1  19   5   40.96    3.51
  -1  19   5   36.84    1.94
   1 -19  -5   37.58    3.22
   1  19  -5   38.09    1.86
   1  19  -5   37.58    1.82
   1  19  -5   37.94    1.88
   1  19  -4   95.40    4.05
  -1  19   4  102.94    4.26
   1  19  -4   95.14    4.08
   1  19  -4   94.00    3.98
   1  19  -4   98.66    4.17
  -1  19   4  100.36    4.19
  -1  19   4   96.09    5.83
   1 -19  -4   94.96    5.50
   1  19  -4  102.47    4.01
   1  19  -4   96.57    4.03
  -1  19   4  103.49    4.07
   1  19  -4  104.25    4.00
  -1  19   3    9.54    0.86
   1  19  -3   10.30    0.80
   1  19  -3   11.41    0.90
  -1  19   3   10.24    0.86
   1 -19  -3    8.04    1.26
   1  19  -3   10.85    0.69
   1  19  -3   11.65    0.77
   1  19  -3   10.41    0.73
  -1  19   3   10.00    1.57
  -1  19   3    9.81    0.75
   1  19  -2  119.37    5.15
  -1  19   2  128.12    6.60
  -1  19   2  138.03    5.12
   1  19  -2  123.86    4.98
   1  19  -2  123.72    5.07
   1  19  -2  129.07    4.88
   1  19  -2  124.40    5.08
  -1  19   2  125.98    5.18
  -1  19   2  128.73    5.04
  -1  19   1    0.21    0.60
   1  19  -1    0.04    0.27
  -1  19   1   -0.05    0.29
   1  19  -1    0.17    0.35
  -1  19   1   -0.05    0.30
  -1  19   1    0.36    0.37
   1  19  -1    0.17    0.29
   1  19  -1    0.20    0.28
  -1  19   0    5.64    0.58
   1  19   0    6.47    0.59
  -1  19   0    6.66    0.67
   1  19   0    6.05    0.58
   1  19   0    5.68    0.63
  -1  19   0    6.10    0.63
  -1  19   0    6.94    0.65
   1  19   0    6.30    0.67
  -1  19   0    5.06    0.62
  -1  19   0    6.07    1.11
  -1  19  -1   53.09    2.47
  -1  19  -1   59.81    2.58
   1  19   1   56.04    2.47
   1  19   1   51.07    3.29
   1  19   1   58.06    2.68
  -1  19  -1   56.18    2.62
   1  19   1   57.05    2.58
   1  19   1   60.11    2.68
  -1  19  -2   73.54    3.10
  -1 -19  -2   74.69    4.19
   1  19   2   67.87    2.95
   1  19   2   72.19    3.24
   1  19   2   67.53    4.15
  -1  19  -2   73.08    3.01
  -1  19  -3  137.86    5.24
  -1 -19  -3  134.52    6.77
  -1  19  -3  124.21    5.21
   1  19   3  125.68    5.37
  -1  19  -3  130.24    5.16
   1  19   3  128.72    5.39
   1  19   3  133.72    6.86
   1  19   4   22.74    2.45
   1  19   4   21.27    1.42
  -1  19  -4   23.22    1.37
  -1 -19  -4   21.46    1.22
  -1  19  -4   19.90    1.26
  -1 -19  -4   26.01    2.54
   1  19   4   22.20    1.47
  -1  19  -4   23.85    1.33
  -1  19  -4   24.69    1.33
   1  19   5  118.77    5.10
  -1 -19  -5  120.84    4.75
  -1  19  -5  119.29    4.80
  -1  19  -5  123.90    4.91
  -1  19  -5  113.70    4.91
  -1 -19  -5  119.05    6.81
   1  19   5  118.03    5.03
   1  19   5  108.39    6.78
  -1  19  -6   15.79    1.10
  -1 -19  -6   14.20    0.93
  -1  19  -6   13.86    0.90
   1  19   6   14.03    2.17
  -1  19  -6   14.04    1.06
  -1 -19  -6   13.47    2.05
   1  19   6   13.61    1.10
   1  19   6   16.62    1.26
   1  19   7   15.97    1.22
  -1 -19  -7   17.11    0.98
  -1  19  -7   16.31    1.11
  -1  19  -7   17.10    1.19
   1  19   7   14.25    1.07
  -1 -19  -8   17.17    0.95
   1  19   8   17.02    1.19
   1  19   8   18.35    1.06
  -1  19  -8   16.38    1.09
  -1  19  -9    5.83    0.56
   1  19   9    5.81    0.50
   1  19   9    5.19    0.58
  -1 -19  -9    5.45    0.43
   1 -20 -10   10.30    0.61
   1 -20  -9   75.44    3.06
   1  20  -9   73.43    3.11
   1 -20  -8   20.26    1.17
   1  20  -8   20.16    1.23
  -1  20   8   21.57    1.30
  -1  20   7   59.30    2.83
   1 -20  -7   59.60    2.67
   1 -20  -7   59.72    4.49
  -1  20   7   59.88    2.56
  -1  20   7   57.54    4.62
   1  20  -7   60.58    2.73
  -1  20   6   30.82    1.75
   1 -20  -6   28.23    1.57
  -1  20   6   30.00    1.51
   1  20  -6   30.95    1.60
   1  20  -6   30.50    1.56
   1  20  -6   28.70    1.57
   1 -20  -6   26.23    2.79
   1  20  -6   27.93    1.59
  -1  20   6   27.99    3.10
  -1  20   5  184.78    6.99
  -1  20   5  150.88    8.92
  -1  20   5  180.85    7.14
   1  20  -5  189.73    7.00
   1  20  -5  173.85    7.00
   1  20  -5  178.86    7.03
   1  20  -5  178.52    7.03
  -1  20   5  177.17    7.22
   1 -20  -5  180.87    9.01
   1  20  -4   93.95    3.96
  -1  20   4   90.81    3.96
  -1  20   4   81.47    5.46
  -1  20   4   89.94    4.02
   1  20  -4   95.05    3.78
   1 -20  -4   88.63    5.27
  -1  20   4   95.38    3.84
   1  20  -4   95.46    3.76
   1  20  -4   90.17    3.87
   1  20  -4   88.56    3.81
  -1  20   3    0.77    0.42
   1  20  -3    0.33    0.38
  -1  20   3    1.10    0.77
   1  20  -3    0.28    0.31
   1 -20  -3   -0.40    0.50
   1  20  -3    0.74    0.32
  -1  20   3    1.47    0.37
   1  20  -3    0.58    0.27
   1  20  -3    0.42    0.23
   1  20  -2    5.63    0.51
  -1  20   2    4.30    0.58
   1  20  -2    4.39    0.56
  -1  20   2    4.18    0.60
   1  20  -2    4.62    0.55
   1  20  -2    5.62    0.66
  -1  20   2    5.18    1.17
   1  20  -2    4.16    0.41
  -1  20   1    0.59    0.33
   1  20  -1    0.36    0.36
   1  20  -1    0.80    0.30
  -1  20   1    0.90    0.40
   1  20  -1    0.84    0.35
  -1  20   1    0.90    0.71
   1  20  -1    0.37    0.28
   1  20   0    2.18    0.44
  -1  20   0    1.43    0.44
  -1  20   0    1.34    0.40
  -1  20   0    1.71    0.70
  -1  20   0    1.91    0.40
   1  20   0    1.93    0.45
  -1  20   0    1.23    0.40
   1  20   0    0.94    0.31
   1  20   0    1.93    0.38
   1  20   1   49.03    2.31
  -1  20  -1   50.33    2.29
   1  20   1   47.48    2.18
  -1  20  -1   44.56    2.33
   1  20   1   49.13    2.40
   1  20   1   48.32    2.36
   1  20   2    7.92    1.31
   1  20   2    7.18    0.62
  -1  20  -2    7.33    0.70
  -1  20  -2    7.44    0.64
   1  20   2    9.12    0.86
   1  20   2    9.57    0.80
   1  20   3  153.79    7.75
   1  20   3  160.05    6.33
  -1  20  -3  152.48    6.05
  -1  20  -3  155.54    6.12
  -1 -20  -3  148.81    7.59
  -1  20  -3  152.48    6.14
  -1 -20  -4    0.29    0.32
   1  20   4    0.08    0.42
  -1  20  -4    0.39    0.38
   1  20   4   -0.30    0.66
  -1  20  -4    0.83    0.38
  -1 -20  -4    0.28    0.78
  -1  20  -4    0.06    0.37
  -1  20  -4   -0.06    0.34
   1  20   4   -0.08    0.48
   1  20   5   94.63    4.23
  -1 -20  -5   96.67    3.87
  -1  20  -5   93.34    4.04
  -1  20  -5   93.12    3.92
   1  20   5   83.45    5.76
   1  20   5   97.42    4.18
  -1 -20  -5   91.30    5.74
  -1  20  -5   93.40    3.99
   1  20   6   10.11    0.94
  -1  20  -6   12.90    0.97
  -1  20  -6   12.04    0.96
  -1 -20  -6   10.25    0.77
  -1 -20  -6   12.76    1.93
   1  20   6   11.94    1.08
   1  20   6    9.10    1.81
  -1  20  -7   60.22    2.63
  -1 -20  -7   57.23    2.42
   1  20   7   50.93    2.54
   1  20   7   55.44    2.75
  -1 -20  -8    0.97    0.27
   1  20   8    1.07    0.41
   1  20   8    0.87    0.34
  -1  20  -8    0.99    0.37
   1  20   9   27.14    1.20
   1  20   9   24.68    1.23
  -1 -20  -9   24.24    1.10
   1 -21 -10    4.21    0.36
   1 -21  -9    1.74    0.33
  -1  21   8    0.95    0.37
   1  21  -8    1.34    0.42
   1 -21  -8    1.14    0.34
   1 -21  -7   13.43    0.91
   1  21  -7   12.04    0.91
  -1  21   7   11.38    0.99
   1  21  -7   13.10    0.95
  -1  21   6   12.39    0.85
   1  21  -6   14.86    1.00
   1 -21  -6   13.46    1.99
   1  21  -6   13.85    0.94
  -1  21   6   13.71    1.09
   1 -21  -6   12.94    0.96
  -1  21   6   10.58    1.87
   1  21  -6   12.16    0.95
  -1  21   5  139.40    8.36
   1 -21  -5  159.87    8.25
   1  21  -5  161.63    6.41
   1  21  -5  159.81    6.39
   1  21  -5  173.95    6.38
  -1  21   5  160.91    6.34
  -1  21   5  157.64    6.59
   1  21  -4   37.47    2.00
  -1  21   4   40.84    3.44
   1 -21  -4   36.46    3.00
  -1  21   4   39.50    1.89
   1  21  -4   37.47    1.88
   1  21  -4   38.01    1.82
   1  21  -4   39.75    1.82
  -1  21   4   37.79    2.07
   1  21  -4   39.26    1.94
   1  21  -3   21.02    1.28
   1  21  -3   20.32    1.15
  -1  21   3   20.31    1.21
  -1  21   3   22.57    1.41
   1  21  -3   21.90    1.12
   1  21  -3   22.30    1.37
  -1  21   2   16.13    1.16
   1  21  -2   20.56    1.03
  -1  21   2   19.49    1.29
  -1  21   2   21.62    2.30
   1  21  -2   19.88    1.22
   1  21  -2   20.21    1.12
   1  21  -2   18.63    1.28
  -1  21   2   19.71    1.27
   1  21  -1    2.86    0.46
  -1  21   1    3.39    0.54
   1  21  -1    2.71    0.52
  -1  21   1    2.84    0.87
   1  21  -1    2.55    0.47
  -1  21   1    3.08    0.52
   1  21  -1    2.02    0.40
   1  21   0   61.68    2.83
  -1  21   0   63.52    2.84
  -1  21   0   59.02    2.76
  -1  21   0   62.10    2.72
   1  21   0   58.22    2.66
   1  21   0   60.17    2.69
  -1  21   0   59.18    2.82
   1  21   0   61.95    2.81
   1  21   1  136.17    5.77
   1  21   1  142.60    5.77
  -1  21  -1  150.47    5.68
   1  21   1  137.47    5.68
   1  21   1  136.00    5.53
  -1  21  -1  140.42    5.75
   1  21   2    4.98    0.67
   1  21   2    4.63    0.66
  -1  21  -2    5.36    0.62
   1  21   2    4.56    0.51
   1  21   2    5.04    0.67
  -1  21  -2    4.34    0.58
  -1  21  -2    4.99    0.52
  -1  21  -3   15.89    0.99
   1  21   3   13.21    1.79
  -1  21  -3   12.23    0.99
  -1  21  -3   14.36    1.01
   1  21   3   15.06    1.18
   1  21   4   19.84    1.39
   1  21   4   20.01    1.36
  -1  21  -4   18.48    1.18
  -1 -21  -4   19.62    1.12
   1  21   4   17.03    2.16
  -1 -21  -4   20.80    2.31
  -1  21  -4   19.71    1.23
  -1  21  -4   19.56    1.21
  -1 -21  -5   30.98    3.04
  -1  21  -5   35.74    1.75
  -1  21  -5   34.68    1.80
   1  21   5   35.13    2.00
   1  21   5   32.45    1.90
   1  21   5   31.68    3.18
  -1 -21  -5   33.41    1.66
  -1  21  -6    0.66    0.42
   1  21   6    0.70    0.45
  -1  21  -6    0.13    0.41
  -1 -21  -6    0.94    0.32
   1  21   6    0.88    0.40
  -1 -21  -7   -0.23    0.27
   1  21   7    0.16    0.43
   1  21   8    0.31    0.36
  -1 -21  -8    0.12    0.20
   1  21   8    0.04    0.30
   1  21   9    7.14    0.59
   1  21   9    8.43    0.56
   1  21   9    9.04    0.60
   1 -22 -10    1.78    0.22
   1 -22  -9    9.09    0.60
  -1  22   9    8.67    0.62
   1 -22  -8    1.00    0.33
  -1  22   8    1.49    0.41
  -1  22   7    2.32    0.51
   1 -22  -7    1.41    0.38
   1  22  -7    1.28    0.41
  -1  22   6   39.87    2.19
   1  22  -6   44.86    2.09
   1  22  -6   43.67    2.05
   1 -22  -6   41.21    2.04
  -1  22   6   39.98    3.70
   1  22  -5  144.56    5.93
  -1  22   5  152.02    5.87
  -1  22   5  148.05    6.14
   1  22  -5  156.21    5.89
   1  22  -5  147.14    5.93
  -1  22   4    6.29    1.42
   1  22  -4    5.13    0.54
   1  22  -4    5.80    0.58
   1  22  -4    5.83    0.71
  -1  22   4    7.21    0.81
   1  22  -4    5.59    0.64
  -1  22   3   31.48    1.59
  -1  22   3   30.71    1.70
   1  22  -3   31.61    1.54
  -1  22   3   27.54    2.80
  -1  22   3   29.18    1.73
   1  22  -3   27.90    1.69
   1  22  -3   30.64    1.47
   1  22  -2   13.61    1.00
  -1  22   2   14.90    1.05
   1  22  -2   15.44    0.94
  -1  22   2   15.00    1.14
  -1  22   2   11.99    1.04
   1  22  -2   13.80    1.10
  -1  22   2   15.46    1.94
  -1  22   1    4.91    1.13
  -1  22   1    4.69    0.61
   1  22  -1    4.09    0.64
  -1  22   1    4.04    0.60
   1  22  -1    4.96    0.70
  -1  22   1    4.61    0.70
   1  22  -1    4.11    0.58
   1  22  -1    4.56    0.53
   1  22  -1    3.89    0.54
  -1  22   0   12.08    1.01
  -1  22   0   11.99    0.99
   1  22   0   12.52    1.00
   1  22   0   14.26    1.03
  -1  22   0   12.07    0.94
   1  22   0   11.73    0.86
  -1  22   0   11.96    0.91
   1  22   0   11.16    0.86
  -1  22  -1    1.30    0.44
   1  22   1    0.76    0.47
   1  22   1    0.61    0.36
  -1  22  -1    0.52    0.48
   1  22   1    0.84    0.44
  -1  22  -1    0.51    0.35
   1  22   1    0.74    0.34
   1  22   1    0.24    0.45
   1  22   2  147.23    6.03
  -1  22  -2  151.72    5.95
   1  22   2  145.76    9.79
  -1  22  -2  151.78    6.01
   1  22   2  141.21    6.10
   1  22   2  146.55    6.12
  -1  22  -2  150.49    5.84
  -1  22  -3   79.05    3.37
  -1  22  -3   77.34    3.40
   1  22   3   72.15    3.50
  -1  22  -3   79.50    3.32
  -1  22  -4   17.21    1.12
  -1  22  -4   16.81    1.11
  -1 -22  -4   16.94    1.03
   1  22   4   17.07    1.31
   1  22   4   16.68    1.26
  -1  22  -4   16.60    1.12
  -1  22  -5  135.23    5.34
   1  22   5  140.33    5.68
   1  22   5  125.21    5.51
  -1 -22  -5  130.38    5.23
  -1  22  -5  138.26    5.42
  -1 -22  -5  121.83    7.09
  -1  22  -6   11.01    0.87
   1  22   6    9.68    0.99
   1  22   6    8.50    0.84
  -1 -22  -6    8.82    0.68
   1  22   7    4.45    0.53
  -1 -22  -7    3.90    0.42
   1  22   7    4.27    0.65
  -1 -22  -8   25.15    1.15
   1  22   8   23.66    1.29
   1  22   8   26.84    1.30
   1  22   8   23.79    1.39
   1  22   9  120.76    4.57
   1 -23  -9    6.98    0.49
  -1  23   9    7.56    0.54
  -1  23   8    2.02    0.41
   1 -23  -8    2.46    0.36
  -1  23   7    2.95    0.54
   1 -23  -7    2.69    0.44
  -1  23   6    0.23    0.42
   1 -23  -6    0.16    0.34
   1  23  -6    0.16    0.30
  -1  23   5   31.53    1.73
   1  23  -5   32.55    1.61
  -1  23   5   29.99    1.81
   1  23  -5   32.56    1.70
   1  23  -4   55.96    2.68
  -1  23   4   53.62    2.66
  -1  23   4   49.08    4.03
   1  23  -4   57.83    2.45
  -1  23   4   52.12    2.71
   1  23  -4   58.68    2.61
  -1  23   3    0.42    0.42
  -1  23   3    0.32    0.45
   1  23  -3    1.21    0.48
  -1  23   3   -0.07    0.46
  -1  23   3    1.76    0.86
   1  23  -3    0.77    0.33
   1  23  -3    0.65    0.28
  -1  23   3    0.45    0.30
  -1  23   2   26.62    1.55
   1  23  -2   26.87    1.65
  -1  23   2   27.67    1.64
  -1  23   2   27.01    2.63
  -1  23   2   28.00    1.66
   1  23  -2   28.01    1.43
  -1  23   2   25.29    1.47
   1  23  -2   28.08    1.55
  -1  23   1   32.39    1.72
  -1  23   1   31.24    1.74
   1  23  -1   31.48    1.60
  -1  23   1   27.37    2.62
   1  23  -1   31.82    1.68
  -1  23   1   35.34    1.86
   1  23  -1   27.80    1.78
   1  23  -1   31.08    1.75
  -1  23   0   -0.15    0.44
   1  23   0    0.60    0.43
   1  23   0    0.76    0.38
  -1  23   0    0.20    0.36
   1  23   0    0.16    0.35
  -1  23   0    0.27    0.45
   1  23   0    0.36    0.46
  -1  23   0    0.37    0.40
  -1  23  -1  184.74    7.44
   1  23   1  195.55    7.54
   1  23   1  185.25    7.39
   1  23   1  187.44    7.48
   1  23   1  183.78    7.23
  -1  23  -1  181.91    7.30
  -1  23  -1  184.43    7.15
  -1  23  -1  183.92    7.33
   1  23   1  186.99    7.23
   1  23   2  405.97   15.25
   1  23   2  411.61   15.16
  -1  23  -2  373.63   15.04
   1  23   2  398.86   14.90
  -1  23  -2  414.31   15.04
   1  23   2  381.56   15.19
  -1  23  -2  413.58   14.92
   1  23   3    6.04    0.79
  -1  23  -3    5.69    0.67
   1  23   3    5.23    0.77
  -1  23  -3    6.25    0.68
  -1  23  -3    5.94    0.62
  -1  23  -4   24.24    1.37
  -1 -23  -4   24.35    1.29
   1  23   4   24.06    1.60
   1  23   4   21.41    1.50
  -1  23  -4   23.72    1.39
  -1  23  -4   24.19    1.38
  -1  23  -5    0.67    0.39
  -1 -23  -5    0.84    0.31
   1  23   5    0.70    0.52
  -1  23  -5    0.90    0.36
   1  23   5    0.55    0.44
  -1 -23  -6    0.04    0.25
   1  23   6    0.50    0.38
   1  23   6    0.08    0.44
   1  23   6    0.81    0.38
  -1  23  -6    0.81    0.41
  -1 -23  -7    0.68    0.24
   1  23   7    1.17    0.37
   1  23   7    0.70    0.44
   1  23   7    0.85    0.36
   1  23   8   16.83    0.99
   1  23   8   15.93    1.06
   1  23   8   19.41    1.00
  -1  24   9   13.62    0.82
  -1  24   9   12.82    0.72
   1 -24  -9   13.07    0.68
  -1  24   8    1.18    0.33
   1 -24  -8    1.27    0.29
  -1  24   8    0.82    0.35
  -1  24   7   43.36    2.17
   1 -24  -7   45.89    2.04
  -1  24   6   18.52    1.30
   1 -24  -6   20.27    1.18
   1  24  -6   20.58    1.20
   1  24  -5    5.72    0.65
  -1  24   5    6.95    0.71
  -1  24   5    6.19    0.79
   1  24  -5    6.42    0.60
   1  24  -4  137.24    5.26
  -1  24   4  132.58    5.53
  -1  24   4  133.59    5.61
  -1  24   4  127.34    7.31
  -1  24   4  132.68    5.53
   1  24  -4  133.16    5.44
  -1  24   3   28.38    1.54
  -1  24   3   28.78    1.70
   1  24  -3   28.13    1.71
  -1  24   3   26.85    2.73
  -1  24   3   28.58    1.71
  -1  24   3   28.83    1.68
   1  24  -3   30.72    1.49
  -1  24   2    7.53    0.83
   1  24  -2    7.68    0.86
  -1  24   2    7.33    0.83
  -1  24   2    9.31    1.54
  -1  24   2    5.60    0.74
   1  24  -2    7.40    0.66
  -1  24   2    9.01    0.76
   1  24  -2    7.62    0.75
  -1  24   1   39.49    1.96
   1  24  -1   37.09    2.08
  -1  24   1   34.85    1.99
   1  24  -1   36.54    1.99
   1  24  -1   36.79    1.80
  -1  24   1   37.75    1.99
   1  24  -1   38.07    1.92
  -1  24   1   35.75    1.91
  -1  24   0  261.31   10.20
   1  24   0  265.15   10.20
  -1  24   0  255.49   10.03
   1  24   0  261.65    9.95
   1  24   0  263.81   10.16
  -1  24   0  253.30   10.08
  -1  24   0  265.06   10.09
   1  24   0  268.96   10.03
  -1  24  -1  119.54    5.01
   1  24   1  122.97    4.89
   1  24   1  120.54    5.08
  -1  24  -1  118.55    4.96
   1  24   1  120.05    4.89
  -1  24  -1  121.64    5.11
  -1  24  -1  124.03    4.81
   1  24   1  113.21    5.07
  -1  24  -2   21.07    1.25
   1  24   2   17.60    1.17
   1  24   2   18.74    1.39
   1  24   2   17.82    1.29
   1  24   2   19.64    1.14
  -1  24  -2   19.84    1.15
   1  24   2   18.48    1.36
  -1  24  -3   60.57    2.90
   1  24   3   61.58    3.04
   1  24   3   63.58    3.00
  -1  24  -3   63.95    2.86
  -1  24  -3   65.78    2.81
  -1  24  -4   57.68    2.60
  -1 -24  -4   58.28    2.49
  -1  24  -4   58.42    2.63
   1  24   4   56.46    2.80
  -1  24  -4   56.33    2.63
   1  24   4   53.11    2.80
  -1  24  -5    6.91    0.70
  -1 -24  -5    5.94    0.55
   1  24   5    5.48    0.73
   1  24   5    7.03    0.86
  -1  24  -5    6.99    0.66
  -1  24  -6    3.72    0.56
  -1 -24  -6    3.64    0.40
   1  24   6    3.46    0.64
   1  24   6    4.09    0.57
  -1 -24  -7   20.75    0.98
   1  24   7   18.12    1.24
   1  24   7   19.12    1.14
   1  24   7   21.36    1.15
   1  24   8   18.58    1.12
   1  24   8   21.58    1.09
   1  24   8   20.92    1.06
  -1  25   9    1.19    0.25
   1 -25  -9    1.38    0.19
  -1  25   8   29.57    1.48
  -1  25   8   31.52    1.58
   1 -25  -8   33.10    1.43
  -1  25   7    2.41    0.45
  -1  25   7    2.64    0.52
   1 -25  -7    2.82    0.39
  -1  25   6    1.54    0.48
   1  25  -6    1.33    0.37
  -1  25   6    1.68    0.47
   1 -25  -6    1.19    0.39
   1 -25  -5    9.56    0.80
  -1  25   5   10.01    0.86
  -1  25   5   10.18    0.95
   1  25  -5   10.05    0.83
  -1  25   5   10.29    0.95
   1  25  -4    4.16    0.56
  -1  25   4    4.11    0.63
  -1  25   4    4.49    0.71
  -1  25   4    3.62    0.58
  -1  25   3    3.36    0.64
  -1  25   3    3.25    0.62
   1  25  -3    3.21    0.63
   1  25  -3    2.95    0.44
  -1  25   3    3.42    0.60
  -1  25   3    3.09    0.49
  -1  25   2  148.92    6.14
   1  25  -2  150.06    6.25
  -1  25   2  151.04    6.21
  -1  25   2  148.92    6.23
  -1  25   2  148.66    6.17
   1  25  -2  155.43    5.94
  -1  25   2  151.53    6.06
   1  25  -2  155.96    6.12
   1  25  -1    0.64    0.36
  -1  25   1    0.40    0.39
   1  25  -1   -0.51    0.56
  -1  25   1   -0.08    0.48
   1  25  -1    0.15    0.30
  -1  25   1    0.22    0.44
  -1  25   1    0.27    0.41
   1  25   0  130.89    5.21
  -1  25   0  135.60    5.56
   1  25   0  125.41    5.49
   1  25   0  134.02    5.37
  -1  25   0  128.95    5.42
   1  25   0  135.37    5.28
   1  25   0  132.93    5.52
  -1  25   0  134.57    5.44
   1  25   1    0.75    0.51
  -1  25  -1    0.65    0.48
   1  25   1    0.29    0.32
  -1  25  -1    0.49    0.40
  -1  25  -1    0.96    0.34
  -1  25  -1    1.04    0.45
   1  25   1    0.77    0.49
   1  25   1    0.51    0.35
  -1  25  -2    9.93    0.84
   1  25   2    6.54    0.69
   1  25   2    8.36    0.89
   1  25   2    8.60    0.70
  -1  25  -2    7.34    0.66
   1  25   2    8.08    0.94
  -1  25  -3    0.16    0.34
  -1  25  -3    0.60    0.36
  -1  25  -3    0.13    0.35
   1  25   3    0.17    0.48
   1  25   3    0.46    0.47
   1  25   4   92.81    4.15
  -1  25  -4   88.05    3.90
  -1 -25  -4   93.01    3.75
   1  25   4   92.03    4.09
  -1  25  -4   96.32    3.88
   1  25   5   10.62    0.98
  -1  25  -5   10.52    0.79
  -1  25  -5    9.15    0.78
  -1 -25  -5    9.65    0.67
   1  25   6    8.39    0.87
   1  25   6    9.08    0.77
  -1 -25  -6    8.34    0.58
   1  25   6   10.62    0.79
  -1  25  -6    8.66    0.74
   1  25   7    4.05    0.56
   1  25   7    5.18    0.53
   1  25   7    4.86    0.51
   1  25   8   99.12    3.82
   1  25   8   96.25    3.82
  -1  26   9    6.94    0.42
  -1  26   8    0.08    0.28
   1 -26  -8    0.12    0.20
  -1  26   8    0.13    0.23
  -1  26   7    5.14    0.57
   1 -26  -7    4.27    0.44
  -1  26   7    4.17    0.56
  -1  26   6   23.00    1.42
   1  26  -6   26.35    1.34
   1 -26  -6   25.03    1.28
  -1  26   6   22.64    1.41
  -1  26   5    8.62    0.87
  -1  26   5    9.70    0.82
   1  26  -5    8.96    0.77
   1 -26  -5   10.49    0.78
  -1  26   5    9.43    0.89
   1  26  -4    7.75    0.74
  -1  26   4    7.72    0.85
  -1  26   4    7.64    0.81
  -1  26   4    8.22    0.82
  -1  26   3    0.38    0.31
  -1  26   3    0.37    0.42
  -1  26   3   -0.22    0.42
   1  26  -3    0.13    0.27
  -1  26   3   -0.30    0.41
  -1  26   3    0.32    0.46
   1  26  -3    0.55    0.49
   1  26  -2    1.04    0.41
  -1  26   2    1.78    0.45
  -1  26   2    1.41    0.50
  -1  26   2    1.24    0.49
   1  26  -2    1.43    0.34
  -1  26   2    1.63    0.60
  -1  26   2    1.33    0.51
   1  26  -2    1.65    0.55
  -1  26   1   78.58    3.34
   1  26  -1   78.02    3.33
   1  26  -1   76.97    3.16
  -1  26   1   71.45    3.33
  -1  26   1   75.45    3.34
   1  26  -1   70.62    3.46
  -1  26   1   69.90    3.40
   1  26   0   51.12    2.25
  -1  26   0   47.02    2.52
  -1  26   0   52.03    2.46
   1  26   0   50.72    2.39
  -1  26   0   49.86    2.44
   1  26   0   49.88    2.28
  -1  26   0   49.89    2.22
   1  26   0   49.28    2.53
   1  26   1    9.59    1.01
  -1  26  -1    9.14    0.93
  -1  26  -1    9.29    0.87
   1  26   1    9.40    0.78
  -1  26  -1    9.24    0.70
   1  26   1    9.77    0.97
   1  26   1    8.76    0.87
  -1  26  -1    8.38    0.81
   1  26   1    9.88    0.79
  -1  26  -2   44.43    2.12
   1  26   2   41.18    2.04
  -1  26  -2   43.43    2.01
   1  26   2   42.58    2.01
   1  26   2   44.16    2.26
   1  26   2   41.77    2.28
  -1  26  -3    8.38    0.78
  -1  26  -3    7.97    0.75
  -1  26  -3    8.87    0.72
  -1  26  -4    0.37    0.34
  -1  26  -4    1.01    0.35
   1  26   4    0.75    0.50
  -1  26  -5    0.21    0.32
  -1  26  -5    0.05    0.27
   1  26   5    0.23    0.43
   1  26   6   14.68    1.01
   1  26   6   17.22    1.17
   1  26   6   18.92    1.06
   1  26   6   16.84    1.07
   1  26   7    5.20    0.51
   1  26   7    5.49    0.53
   1  26   7    5.52    0.59
   1  26   8   26.06    1.19
  -1  27   8    0.08    0.21
   1 -27  -8    0.76    0.18
  -1  27   8    0.46    0.27
  -1  27   7    3.80    0.48
   1 -27  -7    4.27    0.40
  -1  27   7    5.08    0.55
  -1  27   6    0.24    0.36
  -1  27   6    0.83    0.43
   1 -27  -6    0.66    0.29
   1  27  -6    0.85    0.31
  -1  27   5    0.11    0.31
  -1  27   5    0.28    0.41
  -1  27   5    0.33    0.39
   1  27  -5    0.64    0.34
   1 -27  -5   -0.05    0.31
  -1  27   4    6.40    0.70
  -1  27   4    5.48    0.74
  -1  27   4    8.27    0.79
   1  27  -4    6.16    0.65
  -1  27   3    0.46    0.30
   1  27  -3    0.31    0.41
  -1  27   3    0.73    0.42
  -1  27   3    0.23    0.45
  -1  27   3    0.28    0.42
  -1  27   3   -0.14    0.44
  -1  27   2  100.21    4.17
   1  27  -2  107.15    4.25
  -1  27   2   97.79    4.26
  -1  27   2   99.09    4.26
  -1  27   2   96.11    4.30
   1  27  -2   97.92    4.36
  -1  27   1    0.71    0.38
   1  27  -1    1.57    0.44
  -1  27   1    1.67    0.47
  -1  27   1    1.56    0.50
   1  27  -1    1.02    0.56
  -1  27   1    0.63    0.50
   1  27   0    2.41    0.45
  -1  27   0    2.97    0.55
  -1  27   0    3.18    0.58
   1  27   0    2.60    0.58
  -1  27   0    2.81    0.62
   1  27   1   73.02    3.10
   1  27   1   69.02    3.38
  -1  27  -1   70.54    3.38
   1  27   1   70.67    3.13
  -1  27  -1   72.33    3.26
   1  27   1   73.52    3.37
  -1  27  -1   75.44    3.23
  -1  27  -1   74.02    3.05
   1  27   1   75.62    3.41
   1  27   2    4.63    0.51
   1  27   2    4.56    0.69
  -1  27  -2    4.78    0.58
  -1  27  -2    4.51    0.51
   1  27   2    3.80    0.69
   1  27   2    4.11    0.68
   1  27   3   28.75    1.74
  -1  27  -3   31.81    1.67
  -1  27  -3   29.90    1.59
   1  27   3   29.06    1.72
  -1  27  -3   31.55    1.55
  -1  27  -4   22.97    1.26
   1  27   4   21.39    1.39
   1  27   4   20.95    1.45
   1  27   4   20.95    1.40
  -1  27  -4   24.68    1.34
   1  27   4   25.24    1.34
  -1  27  -5    4.06    0.49
   1  27   5    4.74    0.60
   1  27   5    3.48    0.61
  -1  27  -5    4.80    0.53
   1  27   6    4.22    0.58
   1  27   6    3.99    0.47
   1  27   6    4.88    0.53
   1  27   6    4.82    0.51
   1  27   7   11.52    0.71
   1  27   7   10.53    0.76
   1  27   7   10.74    0.71
   1  27   8   27.09    1.16
  -1  28   8    0.19    0.18
   1 -28  -7    0.05    0.17
  -1  28   7    0.10    0.24
  -1  28   7    0.64    0.32
  -1  28   6   11.30    0.85
  -1  28   6   11.93    0.88
   1 -28  -6   11.83    0.72
   1  28  -5    0.94    0.35
  -1  28   5    1.04    0.44
  -1  28   5    0.57    0.35
   1 -28  -5    0.79    0.31
  -1  28   5    1.21    0.43
  -1  28   5    0.79    0.34
  -1  28   4   -0.07    0.41
  -1  28   4    0.19    0.38
   1  28  -4    0.11    0.32
  -1  28   4    0.68    0.36
  -1  28   4    0.14    0.38
  -1  28   3   28.46    1.64
  -1  28   3   25.58    1.54
  -1  28   3   26.73    1.55
  -1  28   3   26.90    1.39
  -1  28   3   26.04    1.55
  -1  28   2    0.60    0.42
  -1  28   2   -0.20    0.39
  -1  28   2    0.06    0.31
   1  28  -2    0.25    0.38
  -1  28   2    0.22    0.42
   1  28  -2    0.39    0.43
   1  28  -1    0.74    0.54
  -1  28   1    0.54    0.44
  -1  28   1    0.31    0.34
   1  28  -1    0.18    0.33
  -1  28   1    0.06    0.37
  -1  28   0    4.54    0.70
  -1  28   0    4.75    0.62
  -1  28   0    4.67    0.63
   1  28   0    5.48    0.60
   1  28   1   42.71    2.23
   1  28   1   38.93    2.21
  -1  28  -1   42.49    2.24
  -1  28  -1   42.39    2.07
   1  28   1   42.01    1.98
   1  28   1   42.80    2.02
  -1  28  -1   44.97    2.15
  -1  28  -2    4.99    0.58
   1  28   2    5.31    0.72
   1  28   2    5.47    0.75
   1  28   2    5.79    0.73
   1  28   2    5.44    0.58
   1  28   2    5.52    0.54
  -1  28  -3    0.05    0.31
   1  28   3    0.15    0.41
   1  28   3    0.41    0.44
   1  28   3    0.15    0.30
  -1  28  -3   -0.12    0.32
   1  28   4   38.77    1.98
  -1  28  -4   35.96    1.86
   1  28   4   43.47    1.92
   1  28   4   38.73    2.01
   1  28   5   62.79    2.87
   1  28   5   61.38    2.74
   1  28   6    0.98    0.32
   1  28   6    1.57    0.41
   1  28   6    1.31    0.36
   1  28   7    2.94    0.34
  -1  29   8    0.07    0.14
  -1  29   7    5.90    0.53
   1 -29  -7    6.81    0.41
  -1  29   7    7.43    0.52
  -1  29   6    5.17    0.54
   1 -29  -6    4.69    0.41
  -1  29   5    4.64    0.58
  -1  29   5    3.06    0.42
   1 -29  -5    3.71    0.43
  -1  29   5    2.92    0.50
   1  29  -5    4.87    0.51
  -1  29   4    0.46    0.40
  -1  29   4    0.50    0.34
   1 -29  -4    0.61    0.32
  -1  29   4    0.54    0.40
  -1  29   4    0.96    0.40
   1  29  -4    0.52    0.35
  -1  29   3    1.93    0.48
  -1  29   3    1.92    0.45
  -1  29   3    1.83    0.35
  -1  29   3    2.06    0.46
  -1  29   2    0.07    0.38
   1  29  -2    0.67    0.45
  -1  29   2    0.61    0.35
  -1  29   2    0.19    0.38
   1  29  -2   -0.23    0.35
  -1  29   2   -0.15    0.31
  -1  29   1   14.24    1.01
   1  29  -1   12.69    1.09
  -1  29   1   12.99    1.06
   1  29  -1   15.71    1.03
  -1  29   1   15.06    1.00
  -1  29   0    0.79    0.40
   1  29   0    1.65    0.41
  -1  29   0    1.46    0.44
   1  29   1   72.27    3.30
   1  29   1   65.21    3.21
   1  29   1   72.72    3.04
  -1  29  -1   71.15    3.15
  -1  29  -1   72.43    3.08
   1  29   2    2.98    0.59
   1  29   2    3.96    0.64
   1  29   2    1.80    0.52
  -1  29  -2    3.88    0.50
   1  29   2    3.33    0.46
   1  29   2    3.96    0.45
  -1  29  -3   -0.17    0.33
   1  29   3    0.05    0.30
   1  29   3    0.14    0.43
   1  29   3    0.65    0.43
   1  29   3    1.03    0.45
  -1  29  -4    5.26    0.54
   1  29   4    4.49    0.59
   1  29   4    4.73    0.57
   1  29   4    4.43    0.52
   1  29   5   25.18    1.40
   1  29   5   25.60    1.28
   1  29   5   22.56    1.29
   1  29   6    1.16    0.31
   1  29   6    0.83    0.32
   1  29   7    6.29    0.44
  -1  30   6   10.19    0.71
  -1  30   6   10.48    0.66
   1 -30  -6   10.04    0.56
   1  30  -5    0.37    0.27
   1 -30  -5    0.12    0.22
  -1  30   5    0.39    0.33
  -1  30   4    5.48    0.61
   1 -30  -4    5.32    0.52
  -1  30   4    6.13    0.59
   1  30  -4    6.58    0.61
  -1  30   3   76.53    3.43
   1  30  -3   76.82    3.38
  -1  30   3   82.40    3.25
  -1  30   3   77.25    3.41
  -1  30   3   86.92    3.42
   1  30  -2    0.49    0.37
  -1  30   2    0.33    0.29
  -1  30   2    0.59    0.35
   1  30  -2    0.07    0.41
  -1  30   2    0.26    0.37
   1  30  -1    4.03    0.55
  -1  30   1    4.67    0.54
  -1  30   1    4.43    0.54
  -1  30   1    4.69    0.63
   1  30  -1    4.09    0.67
  -1  30   0    2.69    0.46
   1  30   0    2.45    0.42
  -1  30   0    2.70    0.46
  -1  30   0    2.10    0.52
  -1  30  -1    0.17    0.37
   1  30   1    0.27    0.27
  -1  30  -1    0.14    0.30
   1  30   1   -0.07    0.41
  -1  30  -2   12.44    0.81
   1  30   2   10.93    0.96
   1  30   2   11.43    0.95
   1  30   2   12.24    0.75
   1  30   3    4.70    0.61
   1  30   3    4.42    0.50
  -1  30  -3    5.53    0.58
   1  30   3    3.82    0.58
   1  30   3    4.23    0.61
   1  30   4   19.83    1.21
   1  30   4   21.39    1.25
   1  30   4   22.24    1.16
  -1  30  -4   22.38    1.16
   1  30   5    9.17    0.75
   1  30   5    8.19    0.64
   1  30   5   10.38    0.67
  -1  31   6    0.71    0.24
  -1  31   5    6.09    0.48
   1 -31  -5    5.43    0.40
  -1  31   5    4.70    0.51
  -1  31   4    4.77    0.51
   1 -31  -4    5.45    0.46
   1  31  -4    5.19    0.52
  -1  31   3    7.80    0.69
   1  31  -3    8.67    0.68
  -1  31   3    7.05    0.53
  -1  31   2    0.52    0.40
   1  31  -2   -0.05    0.31
  -1  31   2    0.77    0.28
  -1  31   1    1.68    0.45
   1  31  -1    1.40    0.45
  -1  31   1    0.36    0.31
  -1  31   1    0.98    0.33
   1  31  -1    1.31    0.36
  -1  31   0   40.65    1.84
   1  31   0   39.46    1.83
  -1  31   0   36.16    1.84
  -1  31  -1   71.71    3.05
   1  31   1   71.96    2.94
   1  31   1   67.75    3.15
   1  31   2   13.16    0.76
   1  31   2   13.27    0.99
  -1  31  -3   15.09    0.93
   1  31   3   14.77    1.01
  -1  31  -4    3.95    0.42
   1  31   4    3.57    0.41
   1  31   4    3.43    0.46
   1  31   5    9.85    0.63
  -1  32   6    1.70    0.23
   1 -32  -5    5.53    0.34
   1 -32  -4   10.67    0.61
   1  32  -4   11.56    0.74
   1  32  -3    3.20    0.42
   1 -32  -3    2.62    0.33
   1  32  -2   24.84    1.26
  -1  32   2   21.93    1.14
   1  32  -1    0.30    0.37
  -1  32   1    0.04    0.26
   1  32  -1    0.69    0.31
  -1  32   0   -0.27    0.28
   1  32   0    0.24    0.27
   1  32   1    0.82    0.38
  -1  32  -1    1.14    0.34
   1  32   1    0.65    0.25
   1  32   2    1.21    0.41
   1  32   3    4.70    0.54
  -1  32  -3    5.08    0.49
  -1  32  -4   36.77    1.61
   1  32   5    6.34    0.45
   1  33  -3    3.35    0.40
   1 -33  -3    2.50    0.27
   1  33  -2    0.34    0.27
  -1  33   2    0.22    0.20
   1 -33  -2    0.05    0.18
  -1  33   1    1.12    0.28
   1  33  -1    0.88    0.28
  -1  33   0    0.30    0.26
   1  33   0    0.50    0.26
   1  33   1   52.28    2.33
   1  33   1   49.73    2.09
  -1  33  -1   51.48    2.21
   1  33   2    2.30    0.42
  -1  33  -2    2.66    0.38
   1  33   3    4.26    0.46
  -1  33  -3    3.98    0.41
   1  34  -2    0.65    0.25
  -1  34   2    0.59    0.18
   1  34  -1   15.53    0.85
  -1  34   1   16.17    0.83
  -1  34   0   23.95    1.15
   1  34   1   19.42    1.10
  -1  34  -1   20.20    1.02
   1  34   2   12.86    0.84
  -1  34  -2   15.85    0.82
  -1  34  -3    0.05    0.17
  -1  35   1    0.16    0.16
  -1  35   0    0.91    0.22
  -1  35  -1    1.76    0.26
  -1  35  -2    0.27    0.19
   2   0 -12   47.95    2.24
   2   0 -12   50.92    2.20
   2   0 -11   -0.11    0.32
   2   0 -11   -0.13    0.42
   2   0 -10  156.21    8.89
   2   0 -10  184.90    6.86
   2   0 -10  174.66    6.83
  -2   0  10  171.84    8.95
   2   0 -10  165.06    6.91
   2   0  -9   -0.11    0.33
  -2   0   9    0.31    0.73
   2   0  -9   -0.32    0.82
   2   0  -9    0.17    0.35
   2   0  -8   17.10    1.06
   2   0  -8   18.29    1.11
   2   0  -8   19.83    2.30
   2   0  -7    0.23    0.56
   2   0  -7    0.09    0.25
   2   0  -7    0.60    0.59
   2   0  -6   23.15    1.97
   2   0  -6   23.50    2.06
   2   0  -5    0.14    0.53
   2   0  -5    0.52    0.49
   2   0  -4  500.65   19.24
   2   0  -4  508.36   19.17
   2   0  -3    0.34    0.36
  -2   0   2 1281.36   46.61
  -2   0   1    0.17    0.29
  -2   0   0 1490.74   54.17
  -2   0  -1   -0.07    0.32
  -2   0  -2   39.05    2.23
  -2   0  -3   -0.13    0.47
  -2   0  -4  203.14    8.75
  -2   0  -4  195.21    7.45
  -2   0  -5    0.05    0.27
  -2   0  -5    0.55    0.53
  -2   0  -6    0.67    0.28
  -2   0  -6    0.43    0.35
  -2   0  -6    0.91    0.71
  -2   0  -7   -0.09    0.29
  -2   0  -7    0.79    0.80
  -2   0  -7   -0.37    0.46
  -2   0  -8   21.24    2.35
  -2   0  -8   23.29    1.50
  -2   0  -8   21.24    1.25
  -2   0  -9    0.08    0.45
  -2   0  -9    0.38    0.35
  -2   0 -10    0.14    0.31
  -2   0 -11   -0.17    0.25
   2  -1 -12   17.73    1.03
   2   1 -12   19.08    1.06
   2  -1 -12   18.04    1.09
   2   1 -11    1.14    0.41
   2  -1 -11    1.07    0.38
   2  -1 -11    0.57    0.45
   2  -1 -10    2.34    1.16
  -2  -1  10   -0.31    0.95
   2   1 -10    1.63    0.44
   2  -1 -10    1.72    0.44
   2   1 -10    0.76    0.39
   2  -1 -10    2.08    0.47
   2  -1 -10    0.63    0.45
  -2  -1   9  280.29   12.22
   2  -1  -9  257.16    9.81
   2   1  -9  251.30    9.81
   2  -1  -9  241.18   12.05
   2  -1  -9  258.91    9.84
   2   1  -9  263.02    9.86
   2  -1  -8  128.76    7.13
   2  -1  -8  131.43    5.27
   2   1  -8  135.56    5.28
  -2  -1   8  139.21    7.20
   2   1  -8  133.23    5.33
   2  -1  -8  133.79    5.32
   2  -1  -7   59.93    3.76
   2  -1  -7   54.69    2.43
   2   1  -7   60.71    2.52
   2  -1  -7   54.19    3.75
   2  -1  -6   29.38    2.37
   2  -1  -6   32.54    2.39
   2   1  -6   31.77    2.26
   2  -1  -5    7.50    1.05
   2  -1  -5    7.77    1.11
   2   1  -5   10.57    1.16
   2  -1  -4   26.88    1.79
   2  -1  -4   27.11    1.83
   2  -1  -3  109.40    4.74
  -2  -1   2 1302.47   47.01
  -2   1   2 1284.52   47.18
  -2  -1   1  151.37    5.61
  -2   1   1  137.93    5.71
  -2  -1   0    5.44    0.68
  -2  -1  -1  538.06   20.05
  -2  -1  -2   32.06    1.94
  -2  -1  -3   87.38    4.30
  -2  -1  -4  190.32    7.37
  -2  -1  -4  198.95    8.64
  -2   1  -4  208.04    8.37
  -2  -1  -5   21.77    1.19
  -2   1  -5   22.16    1.93
  -2  -1  -6   24.25    1.40
  -2  -1  -6   19.52    2.12
  -2   1  -6   25.60    2.29
  -2  -1  -6   24.21    1.22
  -2   1  -6   24.12    1.23
  -2   1  -7    1.51    0.80
  -2  -1  -7    1.11    0.87
  -2  -1  -7    1.11    0.50
  -2  -1  -7    1.07    0.34
  -2   1  -7    1.84    0.39
  -2  -1  -8   13.84    1.97
  -2  -1  -8   14.73    0.98
  -2   1  -8   15.13    1.00
  -2  -1  -8   15.21    1.19
  -2   1  -9    8.70    0.77
  -2  -1  -9    9.81    0.77
  -2  -1  -9    8.34    0.89
  -2   1 -10   93.14    3.81
  -2  -1 -10   93.28    3.81
  -2   1 -11   12.84    0.75
   2  -2 -12    5.29    0.59
   2   2 -12    4.61    0.51
   2  -2 -12    5.23    0.53
   2   2 -11   16.75    0.95
   2   2 -11   16.08    1.05
   2  -2 -11   16.64    1.05
   2  -2 -11   15.56    1.11
   2  -2 -10   23.85    1.39
   2   2 -10   25.66    1.44
   2  -2 -10   24.02    1.37
   2  -2 -10   24.17    1.51
   2   2 -10   25.06    1.43
  -2  -2  10   27.15    2.81
   2  -2 -10   26.95    2.85
   2   2 -10   27.10    2.89
   2  -2  -9   13.22    0.94
   2  -2  -9   12.40    0.94
   2   2  -9   15.69    1.02
   2  -2  -9   13.18    2.07
   2   2  -9   13.33    0.95
  -2  -2   9   14.13    2.01
  -2  -2   8   18.09    2.13
   2  -2  -8   18.82    2.09
   2   2  -8   15.66    0.98
   2  -2  -8   15.57    0.99
   2  -2  -8   20.85    2.33
   2   2  -8   16.06    1.03
   2  -2  -8   15.76    1.01
   2  -2  -7   62.67    4.01
   2   2  -7   63.93    2.73
   2  -2  -7   70.14    4.20
   2  -2  -7   62.20    2.67
   2  -2  -6   46.68    3.09
   2  -2  -6   49.68    3.16
   2  -2  -5    7.20    1.10
   2  -2  -5    9.58    1.16
   2  -2  -4   16.33    1.39
   2  -2  -4   22.38    1.59
   2  -2  -3  283.01   11.03
  -2  -2   2 1603.39   59.10
  -2   2   2 1698.73   59.49
   2  -2  -1  103.29    4.18
  -2   2   1   95.77    4.14
  -2  -2   0  231.52    8.89
  -2  -2  -1  101.83    4.33
  -2  -2  -2  784.37   29.22
  -2  -2  -3   49.58    2.85
  -2  -2  -4    8.25    0.62
  -2  -2  -4   10.08    1.22
  -2   2  -4    8.67    1.01
  -2   2  -5   99.72    3.99
  -2  -2  -5  103.93    5.31
  -2   2  -5   91.21    4.93
  -2  -2  -5  101.41    4.07
  -2  -2  -6    5.20    0.48
  -2   2  -6    5.92    0.53
  -2   2  -6    5.57    1.06
  -2  -2  -6    3.42    1.03
  -2  -2  -6    5.24    0.63
  -2  -2  -7  119.08    5.05
  -2   2  -7  121.20    4.83
  -2  -2  -7  122.46    4.79
  -2  -2  -7  112.65    6.59
  -2   2  -7  117.82    6.32
  -2   2  -8   50.75    2.33
  -2  -2  -8   48.58    2.29
  -2  -2  -8   51.43    2.58
  -2  -2  -8   49.79    3.91
  -2  -2  -9   24.98    1.65
  -2   2  -9   29.65    1.53
  -2  -2  -9   28.45    1.49
  -2  -2 -10    2.46    0.42
  -2   2 -11   26.00    1.22
   2  -3 -12   11.65    0.83
   2   3 -12   11.63    0.83
   2   3 -12   10.81    0.64
   2  -3 -12   12.88    0.80
   2   3 -12   11.41    0.77
   2  -3 -11    3.66    0.52
   2   3 -11    3.61    0.52
   2  -3 -11    3.80    0.56
   2   3 -11    3.49    0.56
   2   3 -11    3.70    0.44
   2  -3 -10   43.70    2.11
   2  -3 -10   42.82    2.07
   2   3 -10   46.88    2.16
  -2  -3  10   42.86    3.60
  -2   3  10   42.33    3.66
   2  -3 -10   41.67    3.75
   2   3 -10   42.27    3.72
   2  -3 -10   43.51    2.23
   2   3 -10   44.20    2.23
   2   3  -9   40.51    2.02
  -2  -3   9   43.71    3.57
  -2   3   9   42.48    3.54
   2  -3  -9   43.96    2.05
   2   3  -9   43.09    3.67
   2  -3  -9   41.33    3.63
   2   3  -9   39.58    2.04
   2  -3  -9   44.82    2.05
   2   3  -8  121.79    4.91
  -2  -3   8  127.91    6.69
  -2   3   8  115.25    6.55
   2  -3  -8  128.55    6.76
   2   3  -8  111.99    6.59
   2  -3  -8  133.87    6.91
   2  -3  -8  123.86    4.88
   2  -3  -8  118.83    4.84
   2   3  -8  120.57    4.85
   2  -3  -7    0.33    0.24
   2  -3  -7    0.46    0.62
   2   3  -7    0.47    0.69
   2   3  -7    0.19    0.24
   2  -3  -7    0.46    0.58
   2   3  -6   29.21    2.37
   2  -3  -6   24.84    2.25
   2  -3  -5   15.86    1.55
   2   3  -5   15.71    1.51
   2  -3  -5   14.08    1.47
   2  -3  -4   -0.22    0.41
   2   3  -4    0.11    0.37
   2   3  -3    1.35    0.44
   2  -3  -3    1.96    0.47
   2  -3  -3    1.20    0.46
  -2   3   2  199.06    7.90
  -2  -3   2  198.06    7.38
  -2   3   1 1254.61   46.66
   2   3  -1 1306.13   46.61
   2  -3  -1 1275.51   46.60
  -2   3   0  603.76   22.10
  -2  -3   0  587.59   22.09
  -2   3   0  605.39   22.24
  -2   3  -1   16.53    1.12
  -2  -3  -1   14.29    1.07
  -2   3  -2  149.70    6.37
  -2  -3  -2  152.06    6.36
  -2   3  -3   37.15    2.34
  -2  -3  -3   36.70    2.36
  -2   3  -4   67.35    3.39
  -2  -3  -4   66.14    3.67
  -2   3  -4   61.88    2.58
  -2  -3  -4   62.98    3.70
  -2   3  -4   64.51    3.70
  -2   3  -4   62.52    2.66
  -2  -3  -4   64.73    2.67
  -2   3  -5   51.79    2.36
  -2  -3  -5   50.43    2.35
  -2   3  -5   54.83    2.30
  -2   3  -5   57.23    3.23
  -2  -3  -5   48.48    3.39
  -2  -3  -6   54.87    2.35
  -2  -3  -6   56.37    2.57
  -2   3  -6   53.65    2.55
  -2  -3  -6   59.96    3.93
  -2   3  -6   49.97    3.41
  -2   3  -6   55.36    2.38
  -2  -3  -7  251.49    9.21
  -2   3  -7  239.65    9.24
  -2   3  -7  236.70    9.47
  -2  -3  -7  249.87    9.49
  -2  -3  -7  232.77   11.33
  -2   3  -7  225.68   10.66
  -2  -3  -8  138.94    8.04
  -2  -3  -8  151.46    6.30
  -2   3  -8  136.75    6.22
  -2   3  -8  153.00    6.06
  -2  -3  -9   14.22    1.12
  -2   3  -9   13.39    0.95
  -2  -3  -9   14.09    0.94
  -2  -3 -10   28.09    1.42
  -2   3 -11    0.42    0.23
   2  -3  11    0.17    0.30
   2   4 -13   79.27    2.95
   2  -4 -13   71.19    2.91
   2   4 -12   25.78    1.38
   2  -4 -12   27.80    1.41
   2  -4 -12   27.57    1.36
   2   4 -12   26.67    1.22
   2  -4 -11    0.31    0.36
   2   4 -11    0.11    0.34
   2   4 -11   -0.12    0.41
   2  -4 -11   -0.12    0.39
   2   4 -11    0.50    0.30
   2  -4 -10   14.08    0.97
   2  -4 -10   14.02    0.93
  -2  -4  10   12.85    1.90
  -2   4  10   17.49    2.21
   2   4 -10   14.72    1.02
   2   4 -10   14.27    1.08
   2  -4 -10   12.48    1.03
   2  -4 -10   11.49    1.94
   2   4 -10   16.16    2.16
   2  -4  -9   99.53    4.11
   2   4  -9   97.76    4.12
  -2   4   9  103.28    6.05
  -2  -4   9   96.20    5.90
   2   4  -9   96.59    6.07
   2  -4  -9   97.07    6.09
   2   4  -9   99.89    4.16
   2  -4  -9  100.46    4.10
  -2  -4   8    3.97    1.16
  -2   4   8    3.24    1.07
   2  -4  -8    3.87    0.50
   2   4  -8    2.43    0.42
   2  -4  -8    3.06    1.00
   2  -4  -8    2.91    0.45
   2   4  -8    3.28    0.49
   2  -4  -8    1.97    0.98
   2   4  -8    1.99    1.00
   2  -4  -7   47.35    3.51
   2  -4  -7   56.27    3.65
   2   4  -7   44.85    3.43
   2   4  -7   50.60    2.26
   2   4  -7   51.75    2.21
   2  -4  -7   48.52    2.20
   2  -4  -6    5.69    1.11
   2  -4  -6    3.33    0.85
   2   4  -6    3.72    0.91
   2  -4  -5  113.49    5.35
   2   4  -5  111.42    5.35
   2  -4  -4    2.56    0.63
   2   4  -4    2.65    0.58
   2   4  -3  170.83    7.03
   2  -4  -3  180.72    7.18
   2  -4  -3  168.30    7.03
  -2  -4   2    6.12    0.34
  -2   4   2    6.36    0.77
  -2   4   1  231.29    9.31
   2   4  -1  244.88    9.18
   2  -4  -1  238.51    9.17
  -2   4   0   60.18    2.71
  -2  -4   0   57.65    2.70
  -2   4   0   63.95    2.92
  -2  -4  -1    8.58    0.81
  -2   4  -1   11.03    0.87
  -2  -4  -2   33.50    2.03
  -2   4  -2   35.41    2.04
  -2  -4  -3   20.13    1.65
  -2   4  -3   19.86    1.62
  -2  -4  -4  717.89   26.45
  -2   4  -4  699.32   25.87
  -2   4  -4  661.04   24.98
  -2  -4  -4  700.81   25.08
  -2   4  -4  684.34   25.07
  -2   4  -4  683.60   26.40
  -2  -4  -4  730.77   26.49
  -2   4  -5  295.60   11.12
  -2   4  -5  301.51   11.22
  -2  -4  -5  292.65   11.20
  -2  -4  -5  307.01   12.78
  -2   4  -5  305.46   12.18
  -2   4  -6    5.28    0.95
  -2  -4  -6    6.75    0.53
  -2   4  -6    5.36    0.64
  -2   4  -6    5.54    0.55
  -2  -4  -6    6.58    0.68
  -2  -4  -7   21.18    1.17
  -2  -4  -7   20.64    2.40
  -2   4  -7   21.16    1.21
  -2  -4  -7   19.56    1.35
  -2   4  -7   21.78    1.39
  -2   4  -8   97.75    4.06
  -2  -4  -8   99.28    4.00
  -2   4  -8   94.98    4.27
  -2  -4  -8   97.43    4.28
  -2  -4  -8   89.74    5.93
  -2   4  -9   28.01    1.71
  -2  -4  -9   28.44    1.72
  -2  -4  -9   30.31    1.53
  -2   4  -9   29.21    1.55
  -2  -4 -10    3.51    0.46
   2  -4  11    0.20    0.31
   2   4  11    0.29    0.30
  -2   4 -11    0.15    0.22
   2  -5 -13   15.87    0.78
   2   5 -13   16.02    0.79
   2   5 -12    0.74    0.22
   2   5 -12    0.66    0.32
   2  -5 -12    0.80    0.35
   2   5 -11   75.93    3.29
   2  -5 -11   74.11    3.29
   2   5 -11   76.29    3.24
   2   5 -11   74.97    3.12
   2   5 -10   82.60    3.44
  -2  -5  10   72.69    4.97
  -2   5  10   81.86    5.25
   2  -5 -10   81.29    3.33
   2  -5 -10   75.03    3.35
   2  -5 -10   67.73    5.04
   2   5 -10   87.31    5.49
   2  -5 -10   77.78    3.49
   2   5 -10   80.45    3.51
   2   5  -9   87.73    3.75
  -2  -5   9   82.16    5.33
  -2   5   9   95.98    5.64
   2  -5  -9   89.14    3.73
   2   5  -9   88.91    3.79
   2  -5  -9   90.11    3.71
   2   5  -9   87.55    5.65
   2  -5  -9   87.31    5.62
   2   5  -8    3.09    0.46
   2  -5  -8    2.78    0.46
   2  -5  -8    5.18    1.29
  -2  -5   8    2.35    0.94
  -2   5   8    2.95    0.96
   2  -5  -8    2.32    0.40
   2   5  -8    2.43    0.46
   2  -5  -8    5.07    1.30
   2   5  -8    3.12    1.13
   2  -5  -7   11.75    0.80
   2  -5  -7   12.40    1.70
   2   5  -7   12.11    0.83
   2   5  -7   12.76    0.81
   2  -5  -7   12.84    1.69
   2   5  -7   10.56    1.67
   2   5  -6  193.36    8.55
   2  -5  -6  182.36    8.51
   2  -5  -6  193.83    8.72
   2  -5  -5 1230.96   46.70
   2   5  -5 1288.01   46.74
   2   5  -4   52.71    2.93
   2  -5  -4   59.44    3.03
   2  -5  -4   57.66    3.15
   2   5  -3   29.53    1.76
   2  -5  -3   28.71    1.77
   2  -5  -3   32.63    1.94
  -2   5   2   97.40    4.39
  -2   5   1  677.87   26.04
   2   5  -1  718.27   25.84
   2  -5  -1  702.23   25.82
  -2  -5   0  190.14    7.63
  -2   5   0  198.71    7.92
  -2   5   0  202.70    7.68
  -2   5  -1   19.37    1.29
  -2  -5  -1   22.38    1.35
  -2   5  -2   44.58    2.38
  -2  -5  -2   40.16    2.32
  -2  -5  -3    1.57    0.58
  -2   5  -3    0.79    0.55
  -2  -5  -4   71.76    4.10
  -2   5  -4   73.37    3.61
  -2   5  -4   72.15    2.96
  -2  -5  -4   75.61    4.12
  -2   5  -4   74.34    4.16
  -2   5  -4   72.28    3.03
  -2  -5  -4   76.14    3.04
  -2   5  -5   18.90    1.04
  -2  -5  -5   17.73    1.90
  -2   5  -5   15.67    1.50
  -2   5  -5   17.07    1.05
  -2  -5  -5   17.93    1.07
  -2  -5  -6    7.05    0.70
  -2  -5  -6    6.99    0.54
  -2   5  -6    6.77    0.66
  -2   5  -6    5.91    0.57
  -2   5  -6    5.38    0.63
  -2   5  -6    7.86    1.10
  -2  -5  -6    6.30    1.37
  -2  -5  -7  167.97    6.41
  -2   5  -7  162.47    6.68
  -2  -5  -7  172.04    6.71
  -2   5  -7  160.10    6.47
  -2  -5  -7  168.15    8.68
  -2  -5  -8    1.02    0.81
  -2  -5  -8    2.09    0.43
  -2   5  -8    2.02    0.46
  -2   5  -8    2.75    0.58
  -2  -5  -8    2.01    0.55
  -2  -5  -9    1.68    0.38
  -2   5  -9    1.72    0.52
  -2  -5  -9    1.71    0.51
  -2  -5 -10   20.20    1.11
   2  -5  11    4.08    0.46
   2   5  11    2.97    0.43
  -2   5 -11    4.37    0.40
   2   6 -13   24.99    1.11
   2  -6 -12    1.58    0.34
   2   6 -12    1.55    0.35
   2   6 -12    2.07    0.30
   2   6 -11    0.37    0.34
   2   6 -11    0.39    0.32
   2  -6 -11    0.35    0.40
   2   6 -11   -0.35    0.42
   2  -6 -10    4.15    0.66
   2   6 -10    3.67    0.60
   2   6 -10    5.09    1.27
   2  -6 -10    4.79    1.24
  -2  -6  10    2.87    1.29
   2   6 -10    5.58    0.64
   2  -6 -10    5.12    0.53
   2  -6  -9    3.78    1.24
   2   6  -9    6.62    1.54
  -2  -6   9    4.85    1.34
  -2   6   9    5.53    1.39
   2   6  -9    7.41    0.70
   2   6  -9    6.59    0.68
   2  -6  -9    6.44    0.62
  -2  -6   8    4.40    1.14
  -2   6   8    1.85    0.86
   2  -6  -8    1.13    0.95
   2   6  -8    2.25    0.98
   2   6  -8    1.51    0.41
   2  -6  -8    1.74    0.38
   2  -6  -8    2.37    0.97
   2  -6  -8    1.37    0.39
   2   6  -8    0.99    0.35
   2  -6  -7   38.98    3.17
   2   6  -7   43.26    3.16
   2  -6  -7   37.99    2.99
   2   6  -7   39.17    1.81
   2  -6  -7   38.03    1.81
   2  -6  -6    7.29    1.18
   2   6  -6    7.80    1.17
   2   6  -5  125.90    5.78
   2  -6  -5  122.37    5.76
   2  -6  -4    0.45    0.45
   2   6  -4   -0.22    0.41
   2  -6  -4    0.55    0.53
   2  -6  -3    0.09    0.33
   2   6  -3    0.25    0.29
   2  -6  -3    0.54    0.48
  -2   6   2   37.02    2.22
   2  -6  -2   40.36    2.14
   2   6  -1  771.93   27.40
   2  -6  -1  719.54   27.36
  -2   6   1  744.12   27.73
  -2  -6   0    3.59    0.51
  -2   6   0    3.36    0.47
  -2  -6  -1   -0.14    0.27
  -2   6  -1    0.07    0.26
  -2   6  -2    8.72    0.91
  -2  -6  -2    7.87    0.87
  -2  -6  -3  186.60    7.59
  -2   6  -3  163.33    7.51
  -2  -6  -4   97.12    3.84
  -2   6  -4   99.90    3.85
  -2  -6  -4   94.64    4.94
  -2   6  -4   99.12    5.01
  -2   6  -4   90.61    3.77
  -2   6  -4   96.60    4.38
  -2  -6  -5   86.24    4.91
  -2   6  -5   82.45    4.08
  -2   6  -5   82.70    3.45
  -2  -6  -5   79.31    3.44
  -2   6  -5   83.66    3.39
  -2  -6  -6    2.86    0.97
  -2   6  -6    3.62    0.40
  -2   6  -6    2.76    0.49
  -2  -6  -6    3.18    0.51
  -2   6  -6    3.21    0.51
  -2  -6  -6    3.02    0.39
  -2   6  -6    4.12    0.46
  -2   6  -7   37.52    1.85
  -2   6  -7   40.30    2.05
  -2  -6  -7   36.99    2.00
  -2  -6  -7   33.94    3.32
  -2  -6  -7   35.84    1.74
  -2   6  -8    8.10    0.75
  -2  -6  -8    8.91    0.88
  -2   6  -8    6.79    0.82
  -2  -6  -9    2.80    0.54
  -2   6  -9    3.43    0.66
  -2  -6  -9    3.19    0.46
  -2   6 -10    5.98    0.58
  -2  -6 -10    5.50    0.53
  -2   6 -11   16.48    0.95
  -2   6 -11   17.58    0.91
   2  -6  11   17.56    0.97
   2   6  11   19.05    0.99
   2   7 -13   29.70    1.26
   2   7 -12    8.08    0.52
   2  -7 -12    6.57    0.59
   2   7 -12    7.32    0.60
   2   7 -11   71.76    2.97
   2  -7 -11   69.06    3.07
   2   7 -11   71.02    3.08
   2   7 -10  158.43    6.13
   2  -7 -10  154.93    6.17
   2   7 -10  147.16    6.13
   2  -7  -9   44.06    3.80
   2   7  -9   48.26    2.31
   2  -7  -9   49.38    2.18
   2  -7  -9   41.26    3.67
   2  -7  -9   46.20    2.31
   2   7  -9   47.20    2.32
   2   7  -9   43.62    3.74
   2   7  -9   48.67    2.27
  -2  -7   9   48.60    3.71
  -2   7   9   49.06    3.75
  -2  -7   8    7.44    1.40
  -2   7   8    4.95    1.24
   2   7  -8    6.83    0.66
   2  -7  -8    5.07    1.34
   2   7  -8    6.42    1.43
   2  -7  -8    6.09    1.38
   2  -7  -8    6.10    0.58
   2   7  -8    7.30    0.69
   2   7  -7   10.05    0.72
  -2  -7   7    7.29    1.26
  -2   7   7   11.00    1.53
   2  -7  -7    8.39    0.68
   2  -7  -7    7.68    1.50
   2   7  -7   10.94    1.58
   2  -7  -7    8.72    1.41
   2   7  -6   10.95    1.43
   2  -7  -6   15.05    1.62
   2  -7  -5  128.92    6.20
   2  -7  -5  132.87    5.94
   2   7  -5  119.73    5.84
   2  -7  -4    1.15    0.58
   2  -7  -4    2.02    0.64
   2   7  -4    2.67    0.62
   2  -7  -3  141.37    5.95
  -2   7   3  126.03    5.95
   2  -7  -2    1.27    0.41
  -2   7   2    0.55    0.43
  -2  -7   1   32.33    1.59
  -2   7   1   28.55    1.56
   2   7  -1   29.15    1.59
   2  -7  -1   30.75    1.59
  -2  -7   0   26.42    1.43
  -2   7   0   25.35    1.41
  -2   7  -1  178.97    7.20
  -2  -7  -1  181.97    7.20
  -2  -7  -2    0.10    0.36
  -2   7  -2    0.60    0.43
  -2   7  -3  257.11   10.33
  -2  -7  -3  244.53   10.27
  -2   7  -4  150.50    5.93
  -2  -7  -4  158.22    5.98
  -2   7  -4  154.18    5.98
  -2   7  -4  154.12    6.43
  -2   7  -4  166.22    7.29
  -2  -7  -4  160.60    7.24
  -2  -7  -5    0.71    0.29
  -2   7  -5    1.02    0.33
  -2   7  -5    1.13    0.29
  -2   7  -5    0.85    0.30
  -2  -7  -6  109.31    4.62
  -2   7  -6  112.34    4.64
  -2  -7  -6  114.59    4.42
  -2   7  -6  115.05    4.60
  -2   7  -6  105.67    4.48
  -2  -7  -6  102.00    6.25
  -2   7  -6  115.22    4.43
  -2   7  -7   24.97    1.46
  -2  -7  -7   29.24    1.43
  -2   7  -7   29.19    1.42
  -2   7  -7   27.60    1.63
  -2  -7  -7   28.11    1.63
  -2   7  -8   38.51    2.06
  -2  -7  -8   36.25    2.03
  -2  -7  -8   38.66    1.81
  -2  -7  -8   32.13    3.30
  -2   7  -9    2.44    0.54
  -2  -7  -9    2.97    0.44
  -2   7 -10   36.59    1.75
  -2  -7 -10   37.17    1.70
  -2   7 -11   12.47    0.73
   2   7  11   13.49    0.78
   2  -7  11   13.76    0.78
  -2  -7 -11   11.54    0.74
   2  -8 -12   26.88    1.36
   2   8 -12   27.78    1.28
   2   8 -11    0.84    0.37
   2  -8 -11    0.80    0.36
   2   8 -11    1.38    0.36
   2   8 -10    0.25    0.37
   2  -8 -10   -0.13    0.40
   2   8 -10    0.26    0.32
   2   8 -10    0.41    0.38
   2  -8  -9   33.33    1.83
   2   8  -9   34.41    1.82
   2   8  -9   36.37    1.83
  -2  -8   9   32.36    3.02
  -2   8   9   34.23    3.08
   2  -8  -9   34.57    3.28
   2  -8  -9   41.86    3.50
   2   8  -9   38.79    3.30
   2   8  -8   29.45    2.76
   2  -8  -8   23.84    2.62
   2   8  -8   28.47    1.50
  -2  -8   8   28.68    2.64
  -2   8   8   25.62    2.51
   2  -8  -8   26.86    2.84
   2   8  -7    3.71    0.46
   2   8  -7    4.12    0.50
  -2  -8   7    3.52    0.95
  -2   8   7    4.01    0.98
   2  -8  -7    3.31    1.08
   2   8  -7    2.31    0.86
   2  -8  -6  364.81   14.83
   2   8  -6  358.07   14.76
   2  -8  -5    1.03    0.54
   2   8  -5    1.16    0.55
   2  -8  -5    0.37    0.61
   2  -8  -4   49.16    2.98
   2  -8  -4   48.00    2.71
   2   8  -4   51.30    2.76
  -2   8   3   32.24    2.23
   2  -8  -3   32.20    2.13
  -2   8   2   13.94    1.34
   2  -8  -2   17.04    1.29
  -2   8   1  173.55    6.67
  -2  -8   1  165.43    6.64
   2   8  -1  172.66    6.69
   2  -8  -1  168.09    6.67
  -2   8   0  339.70   13.06
  -2  -8   0  356.32   13.09
  -2  -8  -1  117.16    4.97
  -2   8  -1  120.20    4.98
  -2  -8  -2  446.45   17.20
  -2   8  -2  455.55   17.23
  -2   8  -3    9.40    0.62
  -2  -8  -3    9.39    1.11
  -2   8  -3   10.19    1.18
  -2   8  -3    9.72    0.80
  -2   8  -3   10.50    0.64
  -2   8  -4   20.73    1.11
  -2  -8  -4   20.10    1.10
  -2   8  -4   21.25    1.09
  -2  -8  -4   20.68    2.02
  -2   8  -4   21.32    1.37
  -2   8  -5    0.15    0.28
  -2  -8  -5    0.30    0.28
  -2   8  -5    0.09    0.27
  -2   8  -5    0.55    0.26
  -2   8  -6    0.57    0.34
  -2  -8  -6    0.31    0.78
  -2   8  -6   -0.04    0.27
  -2  -8  -6    0.31    0.36
  -2   8  -6    0.44    0.34
  -2  -8  -6    0.39    0.25
  -2   8  -6    1.47    0.35
  -2  -8  -7    1.05    0.94
  -2   8  -7    2.74    0.41
  -2   8  -7    0.87    0.47
  -2  -8  -7    1.37    0.45
  -2  -8  -7    1.58    0.36
  -2   8  -8    4.90    0.69
  -2  -8  -8    5.45    0.70
  -2  -8  -8    5.97    0.59
  -2  -8  -8    4.37    1.32
  -2   8  -8    5.35    0.55
  -2   8  -8    5.37    1.40
  -2  -8  -9   21.67    1.15
  -2  -8  -9   19.89    1.30
  -2  -8 -10   20.12    1.03
  -2   8 -10   17.79    1.07
   2  -8  11   -0.03    0.23
  -2   8 -11    0.05    0.23
   2  -9 -12   59.23    2.49
   2   9 -12   59.20    2.43
   2   9 -12   63.14    2.54
   2  -9 -11   11.17    0.83
   2   9 -11   11.58    0.83
   2   9 -11   11.81    0.80
   2  -9 -10    4.32    0.63
   2   9 -10    4.88    0.61
   2   9 -10    5.21    0.58
   2  -9  -9    2.29    0.49
   2   9  -9    3.60    0.56
   2  -9  -9    3.37    1.24
   2  -9  -9    2.11    1.02
   2   9  -9    2.94    1.06
   2   9  -9    3.60    0.55
  -2   9   9    2.43    0.92
  -2  -9   9    2.99    1.06
   2   9  -8  316.12   14.15
   2  -9  -8  349.79   14.87
   2   9  -8  331.72   12.30
   2  -9  -8  341.54   14.43
   2   9  -8  309.65   12.25
  -2  -9   8  347.04   14.21
  -2   9   8  336.37   14.13
   2  -9  -7   38.72    3.01
   2   9  -7   38.96    2.99
   2   9  -7   36.64    1.81
  -2  -9   7   40.68    2.98
  -2   9   7   38.07    2.91
   2   9  -7   38.72    1.84
   2  -9  -6    9.00    1.48
   2  -9  -6   10.25    1.37
   2   9  -6    9.98    1.31
   2  -9  -5  225.55    9.48
   2   9  -5  222.34    9.43
   2  -9  -5  224.72    9.89
   2   9  -4   58.39    3.09
   2  -9  -4   61.12    3.12
   2  -9  -4   56.84    3.41
   2  -9  -3    3.44    0.72
  -2   9   3    2.51    0.74
   2  -9  -2  176.34    7.31
  -2  -9   1   39.37    1.94
  -2   9   1   41.93    1.97
  -2  -9   0    8.69    0.72
  -2   9   0    8.75    0.72
  -2   9   0    9.78    1.10
  -2   9  -1  144.90    5.83
  -2  -9  -1  139.37    5.80
  -2  -9  -2   69.30    3.31
  -2   9  -2   64.67    3.28
  -2  -9  -3   68.31    3.79
  -2   9  -3   61.44    2.70
  -2  -9  -3   68.88    3.50
  -2   9  -3   60.04    3.40
  -2   9  -3   62.04    2.58
  -2   9  -3   64.50    2.60
  -2   9  -4    1.17    0.29
  -2  -9  -4    1.43    0.31
  -2   9  -4    0.27    0.23
  -2  -9  -4    1.75    0.80
  -2  -9  -5  188.22    7.38
  -2   9  -5  193.24    7.40
  -2   9  -5  193.79    7.28
  -2   9  -5  189.51    7.36
  -2   9  -6  130.32    5.33
  -2  -9  -6  127.95    5.31
  -2   9  -6  129.05    5.30
  -2   9  -6  134.46    5.17
  -2  -9  -6  132.63    5.12
  -2   9  -7   26.69    1.38
  -2  -9  -7   26.51    1.56
  -2   9  -7   26.30    1.56
  -2  -9  -7   24.85    2.89
  -2  -9  -7   26.39    1.36
  -2  -9  -8    0.37    0.88
  -2   9  -8    0.09    0.27
  -2  -9  -8    0.05    0.29
  -2   9  -8   -0.97    1.40
  -2  -9  -8   -0.33    1.30
  -2  -9  -8    0.58    0.43
  -2   9  -8    0.89    0.46
  -2   9  -9    1.70    0.43
  -2  -9  -9    2.43    0.41
   2  -9  10   69.81    2.93
  -2   9 -10   70.46    2.90
  -2  -9 -10   66.37    2.80
   2  -9  11   12.57    0.71
  -2   9 -11   15.52    0.76
   2  10 -12    4.93    0.46
   2  10 -12    4.57    0.40
   2 -10 -12    4.81    0.45
   2 -10 -11   41.43    1.95
   2  10 -11   43.47    1.93
   2 -10 -11   41.60    1.95
   2 -10 -10   19.27    1.18
   2  10 -10   17.60    1.14
   2 -10 -10   17.89    1.12
   2  10 -10   18.79    1.14
   2 -10  -9    9.22    1.75
  -2  10   9    8.09    1.45
  -2 -10   9    5.87    1.34
   2  10  -9    6.58    0.70
   2 -10  -9    8.16    0.77
   2 -10  -9    8.17    1.54
   2  10  -9    6.55    1.36
  -2 -10   8   77.17    4.86
  -2  10   8   82.34    4.91
   2  10  -8   82.49    3.50
   2  10  -8   82.54    3.53
   2 -10  -8   85.09    3.54
   2  10  -8   82.56    3.51
   2  10  -8   76.78    4.91
   2 -10  -8   76.21    5.00
   2 -10  -7    2.03    0.98
  -2 -10   7    1.73    0.74
  -2  10   7    3.24    0.92
   2  10  -7    3.62    0.46
   2 -10  -7    3.05    0.89
   2  10  -7    3.61    0.92
   2  10  -7    2.85    0.46
   2  10  -7    3.14    0.45
   2 -10  -6   54.74    3.89
   2  10  -6   60.34    2.54
   2 -10  -6   59.96    3.65
   2  10  -6   59.01    2.57
   2  10  -6   62.02    2.65
   2  10  -6   63.71    3.69
  -2  10   6   58.09    2.59
   2 -10  -5    8.62    0.59
   2  10  -5    9.29    0.61
   2 -10  -5   10.31    1.42
   2 -10  -5    9.85    1.20
   2  10  -5    7.83    1.09
  -2  10   5    9.68    0.68
   2  10  -5    9.28    0.64
   2 -10  -4   22.09    1.87
  -2  10   4   21.49    2.03
   2 -10  -3  130.29    5.91
   2 -10  -2   35.09    2.13
  -2 -10   1    1.10    0.31
  -2  10   1    1.54    0.32
  -2  10   1    1.94    0.62
  -2  10   0   96.97    3.89
  -2 -10   0   97.17    3.89
   2  10   0   92.11    3.93
   2 -10   0   86.94    3.89
  -2  10   0   94.74    4.51
  -2  10  -1  204.91    8.04
  -2 -10  -1  202.07    8.01
  -2  10  -2  330.08   12.53
  -2 -10  -2  353.01   13.25
  -2  10  -2  362.83   13.29
  -2  10  -3   22.76    1.11
  -2  10  -3   19.60    1.68
  -2 -10  -3   20.82    1.69
  -2  10  -3   20.70    1.08
  -2 -10  -3   22.79    2.01
  -2 -10  -4   16.68    1.85
  -2 -10  -4   16.12    0.92
  -2  10  -4   14.51    0.90
  -2  10  -4   14.81    0.91
  -2  10  -4   17.19    0.94
  -2 -10  -5   37.11    1.68
  -2 -10  -5   36.34    1.81
  -2  10  -5   39.46    1.85
  -2 -10  -5   33.12    3.04
  -2  10  -5   36.36    1.80
  -2  10  -5   39.63    1.77
  -2  10  -6   15.51    1.00
  -2 -10  -6   18.65    1.01
  -2  10  -6   18.81    1.16
  -2 -10  -6   17.39    1.14
  -2  10  -6   16.66    1.14
  -2  10  -7    0.92    0.34
  -2 -10  -7    0.74    1.17
  -2 -10  -7    0.99    0.35
  -2  10  -7    0.49    0.43
  -2 -10  -7    0.95    0.38
  -2  10  -8   98.45    4.26
  -2 -10  -8   98.47    4.24
  -2 -10  -8   90.01    5.87
  -2  10  -8   84.76    5.75
  -2 -10  -8   99.52    4.04
  -2  10  -8  108.66    4.21
  -2 -10  -8   96.84    6.42
  -2  10  -9    1.78    0.43
  -2 -10  -9    2.26    0.40
  -2 -10 -10    4.72    0.44
  -2  10 -10    3.96    0.48
   2 -10  10    4.64    0.50
  -2  10 -11    3.63    0.36
   2  11 -12    0.82    0.28
   2  11 -12    0.67    0.22
   2 -11 -12    0.98    0.27
   2  11 -11  102.21    3.97
   2 -11 -11   91.25    3.87
   2 -11 -11   96.69    3.90
   2  11 -11   97.79    3.90
   2 -11 -10    4.59    0.57
   2  11 -10    3.21    0.51
   2 -11 -10    3.30    0.51
   2  11 -10    4.61    0.56
  -2  11   9   34.58    3.58
   2  11  -9   37.82    1.88
   2 -11  -9   40.88    1.92
   2  11  -9   38.63    1.88
  -2 -11   9   35.22    3.04
   2 -11  -9   35.08    1.85
  -2  11   9   38.91    1.90
   2 -11  -8   32.74    1.68
   2  11  -8   31.45    1.64
   2 -11  -8   31.79    1.66
   2 -11  -8   30.29    2.82
   2  11  -8   28.77    2.71
  -2 -11   8   30.51    2.74
  -2  11   8   38.93    2.95
  -2  11   7   15.05    1.74
   2  11  -7   16.47    1.04
  -2 -11   7   19.34    1.93
   2 -11  -7   18.18    1.07
   2  11  -7   16.51    1.02
   2  11  -7   20.14    1.13
   2 -11  -7   16.60    1.05
   2 -11  -7   17.94    2.26
   2  11  -7   16.66    1.87
   2 -11  -7   18.67    2.01
   2 -11  -6   18.93    1.04
   2  11  -6   18.84    1.02
   2  11  -6   18.79    1.05
  -2 -11   6   18.99    1.81
  -2  11   6   15.60    1.71
   2 -11  -6   14.78    1.93
   2 -11  -6   17.64    1.78
  -2  11   6   20.06    1.12
   2  11  -6   18.58    1.80
   2  11  -6   17.66    1.10
   2 -11  -5   34.38    1.56
   2  11  -5   33.50    1.56
   2  11  -5   33.64    2.35
   2 -11  -5   38.24    2.44
  -2  11   5   35.62    1.68
   2  11  -5   37.31    1.65
   2 -11  -5   36.69    2.80
  -2  11   4    0.51    0.24
   2 -11  -4    0.86    0.60
   2 -11  -3    1.54    0.63
   2 -11  -2   30.76    2.02
  -2  11   1   75.03    3.78
  -2 -11   1   74.63    3.01
  -2  11   1   76.70    3.01
   2  11  -1   66.07    2.70
   2  11   0   41.15    2.07
  -2 -11   0   39.47    1.91
  -2  11   0   39.94    1.92
   2  11   0   40.61    1.98
   2 -11   0   43.67    2.00
  -2  11   0   43.10    2.60
  -2 -11  -1    9.16    0.80
  -2  11  -1    7.37    0.74
  -2 -11  -2   50.23    2.70
  -2  11  -2   54.14    2.76
  -2  11  -2   52.40    2.21
  -2  11  -3    0.32    0.24
  -2  11  -3    0.07    0.21
  -2 -11  -3    0.78    0.63
  -2 -11  -4    0.75    0.27
  -2  11  -4    0.49    0.26
  -2 -11  -4    0.24    0.67
  -2  11  -4    0.66    0.27
  -2  11  -4    0.60    0.28
  -2  11  -5  117.39    4.90
  -2 -11  -5  125.93    4.91
  -2 -11  -5  132.57    6.94
  -2 -11  -5  120.46    4.77
  -2  11  -5  124.98    4.93
  -2  11  -5  124.68    4.86
  -2  11  -6   43.15    2.01
  -2 -11  -6   44.60    1.96
  -2 -11  -6   39.85    3.67
  -2 -11  -6   42.51    2.08
  -2  11  -6   43.27    2.11
  -2  11  -6   42.44    2.11
   2  11   7   53.93    2.42
  -2  11  -7   54.83    2.43
   2  11   7   50.67    2.61
  -2 -11  -7   52.94    2.54
  -2  11  -7   52.99    2.57
  -2 -11  -7   55.34    2.40
  -2  11  -7   60.81    2.68
  -2 -11  -8   -0.05    0.31
  -2  11  -8    0.06    0.36
  -2 -11  -8    0.76    0.84
  -2 -11  -8   -0.20    0.35
  -2  11  -8    0.07    0.34
  -2 -11  -9   37.87    1.76
  -2  11  -9   39.35    1.90
  -2 -11 -10   70.34    2.76
   2 -11  10   64.71    2.81
  -2  11 -10   69.55    2.86
  -2  11 -11    1.58    0.24
   2  12 -12    4.44    0.37
   2 -12 -12    5.27    0.42
   2  12 -11    4.64    0.54
   2 -12 -11    6.14    0.51
   2 -12 -11    5.58    0.53
   2  12 -11    5.25    0.52
   2 -12 -10    6.32    0.63
   2  12 -10    6.63    0.66
   2 -12 -10    8.26    0.69
  -2  12   9   38.43    1.86
   2  12  -9   37.47    1.85
  -2  12   9   33.60    3.51
  -2  12   9   30.01    2.75
   2 -12  -9   37.31    1.84
   2 -12  -9   35.58    1.80
   2  12  -9   35.50    1.80
  -2  12   8    3.77    1.32
  -2 -12   8    2.86    1.05
  -2  12   8    3.91    1.06
   2 -12  -8    4.53    0.56
   2  12  -8    4.02    0.53
   2 -12  -8    4.96    0.58
   2 -12  -8    4.08    1.29
  -2  12   8    3.92    0.59
   2 -12  -7    6.77    1.45
   2 -12  -7    8.02    0.70
  -2 -12   7    7.28    1.26
  -2  12   7    6.79    1.18
   2  12  -7    5.86    1.20
   2 -12  -7    8.78    1.36
  -2  12   7    7.99    0.71
   2  12  -7    7.85    0.69
   2 -12  -7    7.17    0.65
   2  12  -7    8.51    0.68
  -2  12   7    7.11    1.61
   2 -12  -6   11.64    1.73
   2 -12  -6   11.26    1.43
  -2  12   6   12.54    0.87
   2  12  -6   10.83    0.77
  -2  12   6   10.65    1.36
  -2 -12   6   14.56    1.52
   2  12  -6   11.72    0.75
   2 -12  -6   11.83    0.77
   2  12  -6   10.81    0.83
  -2  12   6    9.83    1.67
   2 -12  -6   11.83    0.83
  -2  12   5   85.77    3.59
   2 -12  -5   80.91    4.83
   2  12  -5   89.22    3.53
  -2  12   4    3.15    0.44
   2 -12  -4    3.79    0.91
  -2  12   4    2.74    0.41
   2  12  -4    3.36    0.34
  -2  12   3   70.55    3.00
   2 -12  -3   82.55    4.00
  -2  12   2   21.33    1.87
  -2 -12   2   21.51    1.24
  -2  12   2   21.40    1.23
  -2  12   2   20.64    1.07
  -2 -12   1    2.81    0.35
  -2  12   1    2.89    0.34
  -2  12   1    3.45    0.80
  -2  12   0    0.67    0.23
  -2 -12   0    0.26    0.19
   2  12   0    0.54    0.25
   2 -12   0    0.48    0.24
  -2  12   0   -0.15    0.52
   2  12   0    0.51    0.29
  -2  12  -1  311.26   11.51
  -2 -12  -1  301.00   11.46
  -2  12  -1  287.48   11.16
   2  12   1  289.58   11.25
  -2  12  -1  323.46   11.26
  -2 -12  -2   66.33    3.72
  -2  12  -2   65.90    2.70
  -2  12  -2   59.34    3.16
  -2 -12  -2   68.91    3.23
  -2 -12  -3    4.69    1.01
  -2  12  -3    4.47    0.45
  -2  12  -3    3.98    0.44
  -2  12  -4    6.48    0.57
  -2  12  -4    5.20    0.53
  -2  12  -4    6.67    0.56
  -2  12  -4    5.46    0.54
  -2  12  -4    6.74    0.56
  -2  12  -5   69.61    2.98
  -2 -12  -5   69.61    2.83
  -2  12  -5   67.96    2.94
  -2 -12  -5   65.50    2.90
  -2  12  -5   67.87    2.96
  -2 -12  -5   73.23    4.80
  -2  12  -5   69.15    2.91
  -2 -12  -6  263.51   12.64
  -2  12  -6  269.41   10.02
  -2 -12  -6  269.94    9.94
  -2  12  -6  263.39   10.10
  -2 -12  -6  252.34   10.05
  -2  12  -6  255.29   10.08
  -2  12  -6  278.64   10.18
  -2 -12  -7    3.37    0.45
  -2  12  -7    3.48    0.47
  -2 -12  -7    1.38    0.94
  -2  12  -7    2.80    1.14
   2  12   7    3.13    0.47
  -2  12  -7    3.71    0.56
   2  12   7    3.82    0.61
  -2  12  -7    3.43    0.60
  -2  12  -7    2.98    0.53
  -2 -12  -7    4.39    0.56
  -2  12  -8    1.46    0.42
  -2 -12  -8    1.44    0.39
  -2 -12  -8    2.22    0.39
  -2  12  -8    1.89    0.46
  -2  12  -9   37.98    1.81
  -2 -12  -9   35.46    1.67
   2 -12   9   36.47    1.77
  -2 -12 -10    5.99    0.45
  -2  12 -10    5.12    0.50
  -2  12 -11   13.46    0.69
   2 -13 -12    1.55    0.27
   2  13 -11   62.14    2.59
   2  13 -11   60.74    2.61
   2 -13 -11   60.73    2.58
   2 -13 -10    0.90    0.34
   2  13 -10    0.41    0.34
   2 -13 -10    0.13    0.34
   2  13 -10    0.11    0.34
  -2  13   9   31.63    1.61
   2  13  -9   30.18    1.63
   2 -13  -9   30.17    1.61
   2 -13  -9   31.40    1.59
   2  13  -9   31.12    1.57
  -2  13   9   27.77    3.21
   2 -13  -8    5.09    0.57
   2  13  -8    4.84    0.54
   2 -13  -8    5.43    0.63
   2 -13  -8    5.52    1.47
  -2  13   8    4.59    1.42
   2  13  -8    5.45    0.63
  -2  13   8    4.37    1.03
  -2  13   8    5.34    0.63
  -2  13   7   12.54    2.05
  -2  13   7   13.62    1.58
   2 -13  -7   14.48    0.90
   2  13  -7   12.33    0.85
   2 -13  -7   13.75    0.96
  -2  13   7   13.42    0.96
  -2  13   7   13.55    0.99
  -2  13   6   15.72    1.03
   2  13  -6   14.77    0.91
   2 -13  -6   16.16    2.03
   2  13  -6   13.50    0.88
   2 -13  -6   13.25    0.93
   2  13  -6   14.38    0.85
  -2  13   6   15.95    1.03
  -2  13   6   13.54    1.97
   2  13  -6   14.07    0.98
  -2 -13   6   13.50    1.48
  -2  13   6   14.76    1.51
   2  13  -5   32.53    1.48
  -2  13   5   30.18    1.55
  -2  13   5   25.18    1.99
  -2 -13   5   28.09    2.05
   2 -13  -5   31.86    2.65
  -2  13   5   29.98    1.53
   2  13  -4    9.20    0.58
  -2  13   4    8.93    0.69
   2  13  -4    8.32    0.63
  -2  13   4    8.60    0.68
   2 -13  -4    8.84    1.30
  -2  13   3  103.73    4.11
   2 -13  -3  101.96    5.04
  -2  13   3   96.88    5.29
  -2  13   2    1.79    0.33
  -2  13   2    1.40    0.66
  -2  13   2    1.65    0.30
  -2  13   2    1.68    0.36
  -2  13   1   25.34    1.28
  -2  13   1   24.53    1.20
  -2  13   1   25.76    2.05
   2  13   0  321.01   12.36
  -2  13   0  297.75   11.90
  -2  13   0  324.56   12.00
  -2  13   0  338.80   12.03
   2  13   0  342.52   12.07
  -2  13   0  337.85   13.21
   2  13   0  325.97   11.94
  -2  13   0  315.19   11.90
  -2  13  -1  128.16    5.35
   2  13   1  135.12    5.26
  -2  13  -1  143.63    5.25
  -2  13  -1  127.76    5.14
   2  13   1  129.49    5.37
   2  13   2  317.33   11.89
  -2 -13  -2  325.73   13.06
  -2  13  -2  312.86   11.75
  -2 -13  -3   10.00    1.46
  -2  13  -3   11.59    0.76
  -2  13  -4   39.17    1.85
  -2  13  -4   41.12    1.86
  -2  13  -4   39.19    1.86
  -2 -13  -4   41.19    3.26
  -2  13  -4   38.45    1.86
  -2  13  -5   16.04    1.04
  -2 -13  -5   15.28    0.91
  -2  13  -5   19.26    1.05
  -2  13  -5   15.13    0.98
  -2 -13  -5   18.58    2.26
   2  13   5   16.59    1.18
  -2  13  -5   15.38    1.03
  -2 -13  -6   46.90    2.30
  -2  13  -6   52.94    2.39
  -2  13  -6   50.19    2.44
  -2 -13  -6   52.76    2.26
  -2  13  -6   53.46    2.36
  -2 -13  -6   44.24    4.04
   2  13   6   50.03    2.55
  -2  13  -6   54.19    2.42
  -2 -13  -7   86.06    3.87
  -2  13  -7   89.14    3.92
  -2  13  -7  100.25    4.10
   2  13   7   90.10    4.06
  -2 -13  -7   77.28    5.87
   2  13   7  101.60    3.91
  -2  13  -7   93.66    3.94
  -2  13  -7   93.43    3.87
  -2 -13  -7   97.19    3.81
  -2 -13  -8    0.30    0.27
  -2  13  -8    0.23    0.36
  -2  13  -9   77.91    3.23
   2  13   9   71.08    3.33
  -2 -13  -9   76.67    3.08
  -2  13 -10   28.96    1.31
  -2 -13 -10   23.99    1.14
   2 -14 -12    6.69    0.45
   2  14 -11    0.64    0.27
   2 -14 -11    0.88    0.29
   2  14 -11    0.66    0.32
   2  14 -10   16.31    1.01
   2  14 -10   16.62    1.05
   2 -14 -10   15.86    1.01
   2 -14  -9   50.42    2.41
  -2  14   9   54.37    2.39
   2  14  -9   55.77    2.49
   2  14  -9   49.78    2.41
   2  14  -8   10.33    0.76
   2 -14  -8   10.11    1.92
  -2  14   8   11.73    0.88
   2 -14  -8   10.86    0.87
  -2  14   8    9.26    1.94
   2  14  -8   11.22    0.87
   2 -14  -7   84.95    5.50
   2 -14  -7   80.69    3.49
  -2  14   7   71.60    5.37
  -2  14   7   86.55    3.55
  -2  14   7   82.06    3.53
  -2  14   7   73.06    4.36
   2  14  -6    5.03    0.51
  -2  14   6    3.80    0.81
  -2  14   6    5.34    0.63
   2  14  -6    4.33    0.55
   2 -14  -6    4.25    1.16
  -2  14   6    4.89    0.59
  -2  14   5   26.03    1.94
  -2  14   5   30.26    1.55
   2  14  -5   29.85    1.45
  -2  14   5   30.07    1.55
   2  14  -5   28.92    1.51
   2  14  -5   30.33    1.46
   2 -14  -5   29.32    2.60
   2  14  -4   64.75    2.92
  -2  14   4   70.09    3.00
  -2  14   4   68.24    3.37
   2 -14  -4   73.71    4.16
   2  14  -4   73.97    2.87
  -2  14   4   74.13    2.97
  -2  14   4   62.53    4.21
  -2  14   4   71.15    3.03
  -2  14   3   93.86    3.71
  -2  14   3   87.78    4.96
   2 -14  -3   92.35    4.67
  -2  14   3   86.36    3.64
  -2  14   2   34.34    1.66
  -2  14   2   34.59    1.64
   2  14  -2   34.66    1.65
  -2  14   2   32.64    2.53
  -2  14   1   32.89    2.40
   2  14  -1   31.12    1.57
  -2  14   1   33.78    1.58
  -2  14   1   33.29    1.58
  -2  14   1   30.47    1.48
   2  14   0  121.38    4.73
  -2  14   0  122.05    5.88
  -2  14   0  121.75    4.80
   2  14   0  120.92    4.83
   2  14   0  119.88    5.13
  -2  14   0  116.71    4.67
   2  14   0  117.77    4.76
  -2  14   0  127.76    4.81
  -2 -14   0  119.92    5.42
  -2  14  -1   15.24    0.95
   2  14   1   15.91    1.00
  -2  14  -1   14.38    0.88
  -2 -14  -1   14.35    1.43
   2  14   1   13.93    1.31
   2  14   2   31.01    1.62
  -2 -14  -2   29.57    2.33
  -2  14  -2   31.20    1.50
  -2  14  -3   12.36    0.81
  -2 -14  -3   10.45    1.51
   2  14   3   13.21    0.95
  -2  14  -3   12.74    0.81
  -2  14  -3   11.72    0.81
  -2  14  -4  362.96   13.69
  -2  14  -4  352.51   13.68
  -2  14  -4  355.85   13.70
  -2  14  -4  383.83   13.69
   2  14   4  379.73   13.92
  -2 -14  -4  391.64   15.92
  -2  14  -5  128.40    5.20
  -2  14  -5  127.52    5.18
  -2 -14  -5  121.40    7.11
  -2  14  -5  131.64    5.15
   2  14   5  129.18    5.39
  -2 -14  -5  129.37    5.03
   2  14   6  158.80    6.74
  -2  14  -6  167.19    6.65
  -2  14  -6  166.77    6.53
  -2 -14  -6  157.55    8.91
  -2  14  -6  171.35    6.54
  -2  14  -6  168.14    6.60
  -2 -14  -6  167.60    6.42
   2  14   7  109.44    4.90
   2  14   7  122.99    4.76
  -2  14  -7  118.98    4.81
  -2 -14  -7  104.65    6.99
  -2 -14  -7  117.33    4.64
  -2  14  -7  111.91    4.73
  -2  14  -7  122.82    4.96
  -2 -14  -8   -0.04    0.26
   2  14   8    0.10    0.31
  -2  14  -8   -0.12    0.37
  -2  14  -9    8.67    0.70
  -2 -14  -9    7.84    0.56
   2  14   9    6.47    0.71
  -2 -14 -10    7.92    0.48
  -2  14 -10    9.73    0.64
   2 -15 -12    0.08    0.17
   2  15 -11    6.31    0.55
   2 -15 -11    7.42    0.55
   2  15 -10   53.25    2.41
   2 -15 -10   54.71    2.38
   2  15 -10   53.41    2.41
   2  15  -9   43.92    2.08
  -2  15   9   40.74    1.95
   2  15  -9   40.99    2.03
   2 -15  -9   42.42    2.02
  -2  15   8   42.93    4.08
  -2  15   8   51.73    2.35
   2  15  -8   48.56    2.34
   2  15  -8   53.60    2.40
   2 -15  -8   45.92    4.03
   2 -15  -8   48.61    2.34
   2  15  -7    4.06    0.56
  -2  15   7    4.16    0.57
  -2  15   7    4.93    0.63
   2 -15  -7    4.38    0.58
   2  15  -6    2.18    0.41
   2  15  -6    1.77    0.39
   2  15  -6    2.02    0.37
   2 -15  -6    3.51    1.21
  -2  15   6    2.83    0.47
   2  15  -6    2.01    0.43
  -2  15   6    2.71    0.50
  -2  15   5   19.39    1.18
   2 -15  -5   19.54    2.14
   2  15  -5   18.76    1.07
  -2  15   5   20.36    2.37
   2  15  -5   19.57    1.07
  -2  15   5   17.52    1.11
   2  15  -5   19.99    1.07
   2  15  -5   17.83    1.10
   2  15  -5   17.93    1.05
   2  15  -5   17.90    1.05
   2  15  -4   73.98    2.93
  -2  15   4   71.02    3.10
   2 -15  -4   79.53    4.34
   2  15  -4   71.39    3.03
  -2  15   4   69.76    3.05
  -2  15   4   69.45    4.47
   2 -15  -3   -0.17    0.50
  -2  15   3    0.67    0.59
   2  15  -3    0.08    0.16
  -2  15   3    0.27    0.29
  -2  15   3   -0.15    0.27
  -2  15   2  118.59    4.81
   2  15  -2  123.58    4.85
  -2  15   2  120.85    6.12
  -2  15   2  123.03    4.84
   2  15  -2  120.40    4.74
  -2  15   1    7.99    1.21
  -2 -15   1    7.20    0.79
  -2  15   1    6.46    0.54
  -2  15   1    5.67    0.57
   2  15  -1    5.31    0.52
  -2  15   1    6.76    0.60
   2  15  -1    5.71    0.58
   2  15   0   23.04    1.32
   2  15   0   19.88    1.46
  -2 -15   0   22.68    1.71
   2  15   0   23.58    1.23
  -2  15   0   25.80    1.17
  -2  15   0   21.92    1.99
  -2  15   0   27.07    1.34
  -2  15   0   23.40    1.29
   2  15   0   22.08    1.26
   2  15   1    3.59    0.52
  -2  15  -1    3.72    0.49
   2  15   1    3.40    0.71
   2  15   1    2.87    0.45
  -2 -15  -1    4.04    0.81
   2  15   2    1.50    0.40
  -2 -15  -2    0.57    0.60
  -2  15  -3    9.89    0.74
  -2  15  -3    8.61    0.70
  -2 -15  -3   11.37    1.61
   2  15   3    8.81    0.83
   2  15   4   31.40    1.79
  -2  15  -4   33.12    1.62
  -2  15  -4   33.88    1.64
  -2  15  -4   31.23    1.63
  -2  15  -4   30.55    1.57
  -2 -15  -4   34.09    2.98
  -2 -15  -5  117.79    4.54
  -2 -15  -5   99.71    6.52
  -2  15  -5  108.98    4.68
  -2  15  -5  118.21    4.66
  -2  15  -5  115.78    4.72
   2  15   5  115.08    4.90
  -2  15  -6   31.03    1.75
  -2 -15  -6   37.14    1.65
  -2 -15  -6   38.67    3.60
  -2  15  -6   32.38    1.80
   2  15   6   32.84    1.91
  -2  15  -7  118.65    4.98
   2  15   7  133.06    4.96
  -2 -15  -7  109.42    7.18
   2  15   7  113.20    5.07
  -2  15  -7  126.04    5.13
  -2 -15  -7  120.33    4.80
  -2 -15  -8    4.44    0.45
   2  15   8    3.31    0.47
  -2  15  -8    4.30    0.58
  -2 -15  -9   18.35    0.92
  -2  15  -9   18.23    1.06
   2  15   9   15.36    1.12
  -2  15 -10    9.16    0.62
   2 -16 -12   36.76    1.48
   2 -16 -11    1.56    0.30
   2  16 -11    1.37    0.31
   2  16 -10    0.46    0.35
   2 -16 -10    0.48    0.31
   2  16 -10    0.28    0.34
   2  16  -9    1.18    0.39
   2 -16  -9    1.28    0.43
   2  16  -9    1.62    0.42
   2  16  -8    0.36    0.37
   2 -16  -8    0.23    0.36
  -2  16   8    0.12    0.34
  -2  16   8    0.11    0.32
   2  16  -7    8.68    0.75
  -2  16   7    9.43    0.80
   2 -16  -7    7.02    0.71
  -2  16   7    8.18    0.80
   2  16  -7    8.57    0.77
   2  16  -6   23.88    1.31
  -2  16   6   25.32    2.76
   2 -16  -6   23.13    2.66
   2  16  -6   27.22    1.43
   2  16  -6   24.70    1.35
   2  16  -6   22.23    1.31
  -2  16   6   23.75    1.37
  -2  16   6   26.88    1.49
  -2  16   5   49.55    2.30
   2  16  -5   44.47    2.12
  -2  16   5   46.30    2.21
   2  16  -5   47.03    2.16
   2  16  -5   48.02    2.16
   2 -16  -5   51.91    3.67
   2  16  -5   47.41    2.20
   2  16  -5   46.37    2.12
  -2  16   5   46.10    3.72
   2  16  -5   49.90    2.14
   2  16  -4   15.83    0.96
   2 -16  -4   16.91    1.81
   2  16  -4   16.38    1.00
  -2  16   4   14.60    0.99
  -2  16   4   16.37    1.05
   2  16  -4   14.87    0.92
   2  16  -4   16.34    0.89
   2  16  -4   16.90    1.00
  -2  16   4   15.02    1.92
  -2  16   3    0.23    0.26
  -2  16   3    0.11    0.30
   2  16  -3    0.05    0.27
   2  16  -3    0.34    0.19
  -2  16   3    0.24    0.63
  -2  16   2  206.22    7.93
   2  16  -2  196.71    7.82
  -2  16   2  211.35    7.92
  -2  16   2  215.99    9.46
   2  16  -2  211.12    7.95
  -2  16   1   11.96    1.50
  -2  16   1   11.81    0.78
  -2  16   1   10.93    0.74
  -2  16   1   12.98    0.88
   2  16  -1   14.35    0.86
  -2  16   1   13.40    0.90
   2  16  -1   13.10    0.92
  -2  16   0   26.21    2.19
  -2  16   0   22.33    1.15
  -2  16   0   23.94    1.31
  -2 -16   0   20.89    1.68
   2  16   0   23.64    1.30
   2  16   0   24.35    1.36
   2  16   1    6.85    0.95
   2  16   1    5.64    0.62
  -2 -16  -1    5.87    0.97
   2  16   1    6.54    0.59
   2  16   1    6.24    0.67
  -2  16  -1    6.29    0.64
  -2 -16  -2   14.59    1.68
   2  16   2   18.92    1.77
   2  16   2   16.92    1.13
   2  16   3   18.87    1.24
  -2 -16  -3   17.56    2.02
   2  16   4   80.56    3.60
  -2 -16  -4   85.89    5.21
  -2  16  -4   78.38    3.35
   2  16   5   64.87    3.00
  -2  16  -5   60.47    2.77
  -2 -16  -5   60.79    2.60
  -2 -16  -5   57.28    4.44
  -2  16  -6   55.76    2.58
   2  16   6   50.29    2.65
  -2 -16  -6   46.33    4.23
  -2 -16  -6   55.31    2.35
  -2  16  -6   53.81    2.52
   2  16   7   15.47    1.02
  -2  16  -7   13.58    1.02
  -2  16  -7   16.86    1.17
  -2 -16  -7   15.45    0.91
  -2 -16  -7   14.64    2.30
   2  16   7   14.22    1.12
  -2 -16  -8    0.25    0.23
   2  16   8    0.19    0.30
  -2  16  -8    0.11    0.36
   2  16   8    0.16    0.44
   2  16   9   15.32    1.07
  -2 -16  -9   17.82    0.88
  -2  16  -9   17.79    1.03
   2 -17 -11    0.51    0.23
   2 -17 -10    4.06    0.48
   2  17 -10    4.34    0.51
   2  17  -9   10.76    0.83
   2  17  -9   11.22    0.87
   2 -17  -9   12.64    0.87
   2 -17  -8    7.81    0.73
  -2  17   8    7.57    0.67
   2  17  -8    6.92    0.71
  -2  17   8    8.03    0.73
   2 -17  -7   34.77    3.35
   2  17  -7   33.75    1.74
   2  17  -7   32.57    1.73
   2 -17  -7   34.93    1.79
  -2  17   7   30.89    3.30
  -2  17   7   35.98    1.78
  -2  17   7   35.07    1.85
   2  17  -6  100.90    4.16
  -2  17   6   95.33    6.21
   2 -17  -6  103.81    6.14
  -2  17   6  105.03    4.24
  -2  17   6  105.36    4.35
   2  17  -6  100.28    4.23
   2  17  -6   98.26    4.17
   2  17  -6  102.41    4.17
   2  17  -5   45.40    2.09
  -2  17   5   48.72    2.30
   2  17  -5   45.69    2.12
  -2  17   5   45.50    3.76
   2 -17  -5   47.06    3.52
  -2  17   5   45.26    2.19
   2  17  -5   46.91    2.10
   2  17  -5   44.62    2.14
   2  17  -5   48.63    2.17
   2  17  -5   46.24    2.18
  -2  17   4  136.93    5.38
   2  17  -4  123.21    5.17
   2  17  -4  129.43    5.28
  -2  17   4  119.88    6.94
   2 -17  -4  143.99    6.80
   2  17  -4  129.26    5.24
  -2  17   4  132.13    5.28
   2  17  -4  140.93    5.28
   2  17  -4  136.61    5.13
  -2  17   3  106.91    4.38
  -2  17   3  108.29    4.42
   2  17  -3  108.99    4.44
   2  17  -3  109.92    4.21
  -2  17   3  107.50    6.00
  -2  17   3  108.01    4.46
   2  17  -2    2.97    0.33
   2  17  -2    2.90    0.45
  -2  17   2    5.03    1.13
  -2  17   2    3.11    0.45
  -2  17   2    4.41    0.53
   2  17  -2    3.57    0.46
  -2  17   1    9.38    1.42
  -2  17   1    9.02    0.66
  -2  17   1    9.17    0.68
   2  17  -1   10.40    0.75
  -2  17   1    9.11    0.76
   2  17  -1   10.18    0.82
  -2  17   1    9.39    0.77
  -2  17   0   27.64    1.38
  -2  17   0   31.15    1.58
  -2 -17   0   27.80    1.99
   2  17   0   30.05    1.55
  -2  17   0   28.37    2.41
   2  17   1    0.56    0.48
   2  17   1   -0.13    0.34
  -2  17  -1    0.35    0.33
   2  17   1    0.30    0.29
   2  17   1   -0.06    0.32
  -2  17  -1    0.38    0.29
  -2 -17  -1    0.17    0.47
   2  17   2   37.10    2.02
   2  17   2   40.03    2.81
   2  17   2   39.16    2.02
  -2 -17  -2   41.63    2.97
  -2  17  -2   41.77    1.96
   2  17   3    5.77    0.71
  -2  17  -3    5.57    0.58
  -2 -17  -3    5.73    1.17
   2  17   4    2.80    0.58
  -2  17  -4    3.27    0.47
  -2  17  -5   16.02    0.99
  -2 -17  -5   15.26    2.21
   2  17   5   16.06    1.24
  -2 -17  -6   95.64    6.36
  -2 -17  -6  106.14    4.14
  -2  17  -6  102.02    4.34
   2  17   6  102.22    4.51
   2  17   7    1.41    0.47
  -2 -17  -7    2.11    0.35
   2  17   7    1.65    0.42
  -2  17  -7    2.17    0.50
   2  17   7    1.91    0.57
  -2  17  -7    1.91    0.53
   2  17   8   46.19    2.07
  -2  17  -8   43.05    2.10
   2  17   8   42.85    2.28
  -2 -17  -8   45.83    1.94
   2  17   9   15.12    1.03
  -2  17  -9   17.34    0.98
   2 -18 -11    6.16    0.45
   2  18 -10    0.85    0.32
   2 -18 -10    1.83    0.35
   2  18  -9   35.61    1.73
   2 -18  -9   36.29    1.73
   2  18  -9   33.36    1.74
  -2  18   8   59.17    2.73
  -2  18   8   60.95    2.66
   2  18  -8   60.37    2.71
   2 -18  -8   62.24    2.74
   2 -18  -7  154.62    6.00
   2  18  -7  148.86    5.97
   2  18  -7  146.32    5.93
  -2  18   7  145.41    5.93
  -2  18   7  144.26    8.37
  -2  18   7  157.56    6.11
  -2  18   6   71.66    5.34
  -2  18   6   83.69    3.73
   2 -18  -6   92.20    5.61
   2  18  -6   83.73    3.55
  -2  18   6   85.95    3.62
   2  18  -6   85.95    3.60
   2  18  -6   86.02    3.57
   2  18  -5    4.75    0.52
  -2  18   5    5.76    0.60
   2  18  -5    3.52    0.52
  -2  18   5    4.46    0.64
   2  18  -5    5.22    0.54
   2  18  -5    4.67    0.53
  -2  18   5    4.45    1.24
   2  18  -5    4.84    0.54
   2  18  -5    4.89    0.56
   2 -18  -5    4.56    1.21
  -2  18   4   45.81    2.19
   2  18  -4   45.60    2.02
   2  18  -4   43.66    1.92
  -2  18   4   41.30    2.05
   2  18  -4   41.97    2.07
  -2  18   4   38.87    3.40
  -2  18   4   44.56    2.04
   2  18  -4   42.25    2.02
   2  18  -4   44.83    2.06
  -2  18   4   41.30    2.05
  -2  18   3  116.37    4.74
   2  18  -3  115.91    4.76
  -2  18   3  112.11    6.36
  -2  18   3  119.99    4.73
   2  18  -3  109.56    4.63
   2  18  -3  112.84    4.58
  -2  18   3  119.40    4.80
   2  18  -3  123.55    4.53
  -2  18   3  115.05    4.69
  -2  18   2   47.29    2.20
   2  18  -2   45.83    1.96
  -2  18   2   47.77    2.22
   2  18  -2   45.61    2.10
  -2  18   2   44.45    3.33
   2  18  -2   42.75    2.19
   2  18  -2   45.42    2.11
  -2  18   2   47.65    2.17
  -2  18   1   12.65    0.88
   2  18  -1   11.42    0.88
  -2  18   1   11.58    0.83
  -2  18   1    8.61    1.39
   2  18  -1   10.68    0.75
  -2  18   1   11.20    0.85
   2  18  -1   10.23    0.80
  -2  18   1   10.15    0.75
  -2  18   1    9.51    0.71
   2  18   0    0.53    0.35
   2  18   0    0.95    0.27
  -2  18   0    0.79    0.34
  -2  18   0    0.22    0.56
  -2  18   0    0.95    0.37
  -2  18   0    0.52    0.28
  -2 -18  -1  160.50    7.63
   2  18   1  171.29    6.76
  -2  18  -1  174.48    6.70
  -2  18  -1  176.95    6.75
   2  18   1  163.93    6.63
   2  18   1  167.12    6.78
  -2 -18  -2   13.79    1.64
   2  18   2   13.45    1.07
   2  18   2   13.23    0.94
   2  18   2   14.49    1.07
  -2  18  -2   16.17    1.04
   2  18   2   12.85    1.57
   2  18   3    5.10    1.17
   2  18   3    7.42    0.81
  -2 -18  -3    6.66    1.32
  -2  18  -3    7.82    0.68
  -2 -18  -4    2.07    0.93
  -2  18  -4    0.53    0.37
   2  18   4    1.59    0.54
   2  18   4    0.86    0.58
  -2  18  -4    0.85    0.35
   2  18   4   -0.29    0.65
  -2 -18  -5   67.71    4.83
  -2  18  -5   64.38    2.82
   2  18   5   64.49    3.13
   2  18   5   66.66    3.22
  -2 -18  -6   16.27    2.30
  -2 -18  -6   18.81    1.03
   2  18   6   19.41    1.18
   2  18   6   17.65    1.40
   2  18   6   15.81    1.25
  -2  18  -7   14.32    1.05
   2  18   7   14.14    0.95
  -2  18  -7   13.16    0.97
   2  18   7   11.38    0.98
   2  18   7   11.51    1.10
  -2 -18  -7   12.74    0.79
  -2  18  -8    7.60    0.70
   2  18   8    8.53    0.68
  -2 -18  -8    7.93    0.54
   2  18   8    6.91    0.78
   2  18   9   25.67    1.37
   2 -19 -11    0.35    0.18
   2  19 -10   -0.32    0.29
   2 -19 -10   -0.17    0.25
   2 -19  -9    6.08    0.59
   2  19  -8    9.97    0.79
   2  19  -8    9.85    0.81
  -2  19   8    9.93    0.73
  -2  19   8    8.38    0.76
   2 -19  -8   10.09    0.80
   2 -19  -7   70.95    3.15
   2  19  -7   73.21    3.14
  -2  19   7   71.21    3.23
  -2  19   7   62.74    4.99
   2  19  -7   69.59    3.07
  -2  19   7   72.88    3.09
  -2  19   6    3.52    0.60
  -2  19   6    3.17    1.27
  -2  19   6    4.16    0.54
   2  19  -6    2.82    0.46
   2  19  -6    3.12    0.50
   2  19  -6    2.82    0.47
  -2  19   5    5.64    0.70
  -2  19   5    6.60    0.64
  -2  19   5    5.04    0.62
   2  19  -5    5.07    0.59
  -2  19   5    5.55    1.39
   2  19  -5    5.26    0.59
   2  19  -5    4.61    0.51
   2  19  -5    5.83    0.61
   2  19  -5    5.71    0.56
   2  19  -4    2.65    0.42
  -2  19   4    2.24    0.48
  -2  19   4    1.66    0.42
   2  19  -4    2.13    0.47
  -2  19   4    2.59    0.44
  -2  19   4    3.09    0.45
   2  19  -4    2.12    0.39
   2  19  -4    2.21    0.42
   2  19  -4    1.86    0.32
  -2  19   4    1.51    0.85
  -2  19   3   18.42    1.14
  -2  19   3   18.89    2.24
   2  19  -3   19.91    1.12
  -2  19   3   20.34    1.26
   2  19  -3   18.86    1.00
   2  19  -3   18.76    1.07
  -2  19   3   19.81    1.18
  -2  19   3   18.20    1.18
   2  19  -3   19.65    1.22
   2  19  -2   27.97    1.47
  -2  19   2   27.87    1.54
   2  19  -2   27.66    1.32
   2  19  -2   27.43    1.43
  -2  19   2   28.11    1.56
   2  19  -2   27.92    1.48
  -2  19   2   28.16    2.63
  -2  19   2   29.45    1.54
  -2  19   1    1.86    0.48
  -2  19   1    1.46    0.41
   2  19  -1    1.94    0.44
  -2  19   1    1.55    0.34
   2  19  -1    2.18    0.47
  -2  19   1    0.96    0.76
   2  19  -1    1.85    0.37
  -2  19   1    1.88    0.44
   2  19  -1    1.64    0.43
   2  19   0   19.41    1.11
  -2  19   0   19.20    1.09
   2  19   0   19.60    1.23
  -2  19   0   20.99    1.24
   2  19   0   19.76    1.14
  -2  19   0   19.41    1.23
  -2  19  -1    2.69    0.53
   2  19   1    3.03    0.54
  -2  19  -1    2.98    0.50
   2  19   1    3.18    0.59
   2  19   1    2.02    0.33
   2  19   2   17.88    1.27
   2  19   2   17.71    1.27
   2  19   2   17.46    1.15
  -2 -19  -2   18.59    1.95
   2  19   3    9.41    0.95
   2  19   3    8.64    1.49
  -2  19  -3    9.93    0.79
  -2  19  -4  125.77    4.95
   2  19   4  116.89    5.16
   2  19   4  122.27    5.16
   2  19   4  111.51    6.61
  -2 -19  -4  113.29    6.68
  -2  19  -4  118.78    4.89
   2  19   5    5.07    1.35
   2  19   5    6.23    0.81
  -2  19  -5    6.27    0.59
  -2 -19  -5    6.25    1.51
   2  19   5    4.18    0.79
  -2 -19  -6   15.44    2.25
   2  19   6   15.22    1.25
   2  19   6   14.73    1.17
   2  19   6   15.89    1.06
  -2 -19  -7    3.42    0.39
   2  19   7    5.30    0.65
   2  19   7    4.16    0.70
   2  19   7    3.82    0.53
   2  19   8    5.46    0.68
   2  19   8    5.70    0.57
  -2  19  -8    5.58    0.60
   2  19   9   31.72    1.56
   2 -20 -11   25.74    1.10
  -2  20  10    2.21    0.30
   2 -20 -10    2.25    0.32
   2 -20  -9   73.09    3.05
  -2  20   8   81.03    3.66
   2 -20  -8   91.42    3.68
   2  20  -8   90.84    3.71
   2  20  -7   26.78    1.49
   2  20  -7   24.82    1.40
   2 -20  -7   26.97    1.50
  -2  20   7   28.66    1.46
  -2  20   7   27.75    1.58
  -2  20   6    0.75    0.43
  -2  20   6    0.35    0.84
   2  20  -6    0.75    0.40
   2  20  -6    0.62    0.35
  -2  20   6    0.68    0.37
   2  20  -6    0.65    0.33
   2 -20  -6    0.56    0.38
   2  20  -5   15.47    1.01
   2  20  -5   15.27    1.02
   2  20  -5   14.84    1.00
  -2  20   5   12.02    2.04
  -2  20   5   14.13    1.02
  -2  20   5   14.07    1.09
  -2  20   5   15.55    1.04
  -2  20   4   31.96    1.76
  -2  20   4   32.11    1.63
  -2  20   4   32.07    1.68
   2  20  -4   29.67    1.67
  -2  20   4   28.40    2.91
   2  20  -4   32.66    1.50
   2  20  -4   30.08    1.59
   2  20  -4   30.29    1.57
   2  20  -4   29.10    1.62
  -2  20   4   32.24    1.66
  -2  20   3  174.41    6.94
   2  20  -3  177.38    6.99
  -2  20   3  172.16    8.81
   2  20  -3  174.39    6.82
   2  20  -3  180.93    6.69
  -2  20   3  179.65    6.93
   2  20  -3  167.95    6.76
  -2  20   3  173.81    6.89
  -2  20   3  180.56    7.02
  -2  20   2   82.62    3.46
   2  20  -2   80.61    3.20
  -2  20   2   78.03    3.35
   2  20  -2   79.84    3.39
   2  20  -2   77.51    3.39
  -2  20   2   82.13    3.52
  -2  20   2   80.68    3.47
   2  20  -2   76.46    3.31
  -2  20   2   73.17    4.83
   2  20  -1   12.46    0.80
  -2  20   1   14.41    1.02
   2  20  -1   12.49    0.94
   2  20  -1   12.91    0.88
  -2  20   1   13.16    1.78
   2  20  -1   12.13    0.96
   2  20  -1   13.60    0.90
  -2  20   1   12.83    0.96
   2  20  -1   14.15    1.06
  -2  20   1   13.30    1.00
  -2  20   1   13.92    0.91
  -2  20   0    3.40    0.51
   2  20   0    2.87    0.55
  -2  20   0    2.73    0.51
   2  20   0    2.52    0.41
  -2  20   0    3.14    0.43
  -2  20   0    2.99    0.51
   2  20   0    2.54    0.42
   2  20   1  101.43    4.16
  -2  20  -1   91.28    4.17
  -2  20  -1  108.19    4.35
   2  20   1  102.41    4.40
   2  20   1  104.60    4.36
   2  20   1  101.99    4.09
  -2  20  -2  149.39    6.14
  -2 -20  -2  148.72    7.50
   2  20   2  163.69    6.25
   2  20   2  149.22    6.34
  -2  20  -2  160.25    6.14
   2  20   2  155.86    6.39
  -2  20  -3   61.78    2.91
   2  20   3   64.13    3.11
   2  20   3   61.88    2.92
  -2 -20  -3   65.09    4.30
  -2  20  -3   71.17    2.93
  -2  20  -4    0.44    0.42
  -2  20  -4   -0.06    0.35
   2  20   4    0.53    0.50
  -2 -20  -4    0.60    0.75
   2  20   4    0.37    0.52
  -2  20  -5    0.60    0.45
  -2  20  -5    0.42    0.28
  -2 -20  -5    0.32    0.77
   2  20   5    0.96    0.60
   2  20   5    0.18    0.44
   2  20   6    9.35    0.81
   2  20   6   10.42    1.03
   2  20   6    8.42    0.89
   2  20   7   13.27    0.91
   2  20   7   12.06    1.08
   2  20   7   11.67    0.95
   2  20   8    2.19    0.38
   2  20   8    1.15    0.44
  -2  21  10    0.16    0.18
   2 -21 -10   -0.17    0.21
   2 -21  -9    3.06    0.42
   2 -21  -8   11.28    0.84
   2  21  -8   11.82    0.88
  -2  21   8   11.07    0.84
  -2  21   7   11.72    0.83
   2 -21  -7   11.17    0.88
  -2  21   7   12.07    0.97
   2  21  -7   11.71    0.90
   2  21  -6   36.45    1.81
   2 -21  -6   34.57    1.83
   2  21  -6   33.72    1.78
  -2  21   6   32.02    3.33
  -2  21   6   34.85    1.77
  -2  21   6   35.41    1.92
  -2  21   5    1.41    0.42
   2  21  -5    2.39    0.48
   2  21  -5    1.64    0.39
   2  21  -5    2.10    0.44
  -2  21   5    1.14    0.48
  -2  21   5    1.23    0.43
  -2  21   4    5.03    0.62
   2  21  -4    5.79    0.62
  -2  21   4    7.03    1.49
   2  21  -4    4.40    0.54
   2  21  -4    4.70    0.55
  -2  21   4    5.65    0.65
   2  21  -4    5.96    0.68
  -2  21   4    5.48    0.71
  -2  21   3   55.49    4.14
   2  21  -3   57.16    2.52
   2  21  -3   57.49    2.38
  -2  21   3   56.06    2.59
  -2  21   3   55.95    2.69
  -2  21   3   58.64    2.62
  -2  21   3   52.32    2.60
   2  21  -3   55.34    2.68
  -2  21   2   39.84    3.22
   2  21  -2   31.33    1.64
   2  21  -2   34.42    1.73
  -2  21   2   30.86    1.68
   2  21  -2   36.82    1.90
  -2  21   2   35.02    1.82
   2  21  -2   32.46    1.73
  -2  21   2   34.99    1.86
  -2  21   2   34.92    1.80
   2  21  -1   -0.07    0.37
  -2  21   1    0.72    0.39
  -2  21   1    0.10    0.29
   2  21  -1    0.30    0.28
   2  21  -1    0.34    0.27
   2  21  -1    0.33    0.28
  -2  21   1    0.42    0.39
  -2  21   1   -0.07    0.38
   2  21  -1    0.06    0.36
   2  21  -1    0.39    0.42
  -2  21   1    0.46    0.37
  -2  21   1    0.80    0.77
  -2  21   0   -0.41    0.38
   2  21   0    0.28    0.40
  -2  21   0   -0.28    0.40
   2  21   0    0.46    0.30
   2  21   0    0.20    0.25
  -2  21   0    0.45    0.35
  -2  21   0    0.59    0.31
  -2  21  -1  147.91    5.95
   2  21   1  147.80    5.86
   2  21   1  156.41    6.12
   2  21   1  142.54    6.11
  -2  21  -1  148.77    6.04
   2  21   1  146.72    5.80
   2  21   2    5.61    0.80
   2  21   2    4.76    0.74
   2  21   2    4.74    0.68
  -2  21  -2    5.51    0.59
  -2  21  -2    5.88    0.65
   2  21   3    1.58    0.54
  -2 -21  -3    2.11    0.86
   2  21   3    1.42    0.49
  -2  21  -3    1.38    0.44
  -2  21  -3    1.75    0.45
  -2  21  -3    1.78    0.42
  -2  21  -4   77.29    3.25
   2  21   4   73.10    3.47
  -2 -21  -4   73.36    4.83
  -2  21  -4   71.78    3.21
   2  21   4   71.71    3.28
  -2  21  -4   72.75    3.25
  -2  21  -5  180.74    6.92
   2  21   5  177.36    7.33
   2  21   5  172.95    7.23
  -2 -21  -5  167.86    8.99
  -2  21  -5  180.81    7.07
   2  21   6   -0.24    0.36
   2  21   6   -0.11    0.34
   2  21   6   -0.08    0.38
   2  21   6    0.27    0.55
  -2  21  -6    0.39    0.39
   2  21   7    2.79    0.46
   2  21   7    2.84    0.59
   2  21   7    2.34    0.46
   2  21   7    2.05    0.41
   2  21   8    1.34    0.40
   2  21   8    0.65    0.29
   2 -22 -10    0.24    0.20
  -2  22  10    0.57    0.18
   2 -22  -9   36.75    1.67
   2 -22  -8   11.67    0.80
   2  22  -8   12.43    0.84
  -2  22   7    0.66    0.43
   2  22  -7    0.45    0.38
   2 -22  -7    0.61    0.41
  -2  22   7    0.48    0.29
  -2  22   6   75.39    3.56
   2  22  -6   81.60    3.46
   2 -22  -6   80.46    3.47
   2  22  -6   81.76    3.44
  -2  22   6   82.89    3.42
  -2  22   5    1.36    0.81
   2  22  -5    1.86    0.40
   2  22  -5    2.37    0.47
  -2  22   5    1.80    0.43
  -2  22   5    1.93    0.52
   2  22  -5    1.70    0.45
  -2  22   5    1.99    0.44
  -2  22   4   46.51    2.23
   2  22  -4   44.61    2.14
   2  22  -4   45.15    2.16
   2  22  -4   48.26    2.25
  -2  22   4   47.29    2.29
   2  22  -4   45.61    2.28
  -2  22   4   46.66    3.85
  -2  22   4   45.67    2.34
  -2  22   3  176.55    7.16
  -2  22   3  187.61    7.19
  -2  22   3  181.83    7.31
  -2  22   3  183.90    7.25
   2  22  -3  183.93    7.29
   2  22  -3  182.35    7.07
  -2  22   3  181.45    9.26
  -2  22   2   24.72    1.43
   2  22  -2   22.73    1.48
  -2  22   2   24.31    1.46
  -2  22   2   22.09    1.33
  -2  22   2   24.86    1.50
   2  22  -2   22.17    1.36
   2  22  -2   22.34    1.28
  -2  22   2   24.15    2.51
   2  22  -2   24.26    1.37
  -2  22   1   13.25    0.99
  -2  22   1   11.96    0.97
  -2  22   1    9.89    1.62
   2  22  -1    9.78    0.78
  -2  22   1   12.41    0.99
  -2  22   1   12.39    0.87
   2  22  -1   10.15    0.90
   2  22  -1   11.64    0.88
   2  22  -1   10.80    0.76
   2  22   0   42.09    1.95
   2  22   0   42.09    1.98
   2  22   0   43.87    2.19
  -2  22   0   39.51    2.15
   2  22   0   41.37    2.00
  -2  22   0   41.24    1.97
  -2  22   0   41.26    2.11
   2  22   1   42.21    1.96
   2  22   1   40.49    1.99
   2  22   1   43.24    2.29
   2  22   1   42.04    2.23
  -2  22  -1   44.43    2.13
  -2  22  -1   38.62    2.15
  -2  22  -2    1.37    0.46
  -2  22  -2    0.96    0.38
   2  22   2    0.26    0.48
   2  22   2    1.19    0.51
   2  22   2    1.08    0.36
  -2  22  -3  115.05    4.70
   2  22   3  116.29    4.96
  -2  22  -3  115.00    4.68
   2  22   3  116.93    4.79
  -2  22  -3  109.99    4.72
   2  22   3  108.04    4.91
   2  22   4   15.08    1.24
   2  22   4   16.39    1.16
  -2  22  -4   16.98    1.12
  -2  22  -4   14.94    1.05
  -2  22  -4   15.39    1.08
   2  22   5    3.84    0.60
   2  22   5    5.66    0.81
   2  22   5    4.27    0.60
  -2  22  -5    4.60    0.53
  -2  22  -5    4.76    0.63
   2  22   5    4.64    0.73
   2  22   6   -0.09    0.49
   2  22   6   -0.06    0.35
   2  22   6   -0.15    0.41
  -2  22  -6    0.25    0.36
   2  22   6   -0.18    0.37
   2  22   7    7.19    0.71
   2  22   7    9.38    0.73
   2  22   7    8.53    0.85
   2  22   8    2.92    0.46
   2  22   8    2.83    0.37
   2 -23 -10   86.00    3.28
   2 -23  -9    5.27    0.46
  -2  23   8    0.37    0.29
   2 -23  -8    0.22    0.28
  -2  23   7    2.33    0.47
   2 -23  -7    2.36    0.44
   2  23  -7    1.96    0.48
  -2  23   6   55.37    2.43
   2  23  -6   50.55    2.43
   2  23  -6   53.21    2.46
   2 -23  -6   50.88    2.45
  -2  23   6   57.08    2.62
  -2  23   5   -0.34    0.75
  -2  23   5    0.15    0.43
  -2  23   5    0.19    0.38
  -2  23   5   -0.12    0.35
   2  23  -5   -0.06    0.35
  -2  23   4  143.85    5.80
   2  23  -4  144.76    5.83
  -2  23   4  138.80    5.87
   2  23  -4  145.75    5.77
  -2  23   4  125.66    7.60
   2  23  -4  143.18    5.63
  -2  23   3   35.08    1.85
  -2  23   3   37.65    1.95
   2  23  -3   38.70    2.01
  -2  23   3   35.37    1.98
   2  23  -3   35.39    1.86
   2  23  -3   34.51    1.74
  -2  23   3   33.20    3.17
  -2  23   2  116.23    4.85
  -2  23   2  123.75    5.04
  -2  23   2  118.58    6.72
   2  23  -2  118.97    4.77
   2  23  -2  120.42    5.06
  -2  23   2  115.93    4.97
   2  23  -2  119.49    4.88
   2  23  -1   65.53    2.85
   2  23  -1   69.38    2.98
   2  23  -1   62.51    2.70
   2  23  -1   61.59    2.74
  -2  23   1   62.44    2.94
  -2  23   1   61.56    2.93
  -2  23   1   60.28    2.79
  -2  23   0    8.52    0.84
   2  23   0    8.89    0.88
   2  23   0    7.37    0.67
   2  23   0    8.32    0.87
   2  23   0    8.94    0.75
  -2  23   0    8.91    0.90
   2  23   0    7.20    0.67
  -2  23  -1   43.48    2.18
  -2  23  -1   44.56    2.28
   2  23   1   41.51    2.27
   2  23   1   44.10    2.05
   2  23   1   42.74    2.33
   2  23   1   42.88    2.03
  -2  23  -2   15.38    1.07
   2  23   2   14.11    1.23
   2  23   2   14.16    1.17
   2  23   2   14.85    1.00
  -2  23  -2   13.74    0.97
  -2  23  -2   13.98    1.08
  -2  23  -3    8.80    0.83
   2  23   3    9.38    0.87
   2  23   3    7.27    0.90
   2  23   3    7.81    0.90
  -2  23  -3    7.74    0.73
  -2  23  -3    6.85    0.74
   2  23   3    8.17    0.73
  -2  23  -4   13.12    0.96
  -2  23  -4   11.59    0.94
  -2  23  -4   12.73    0.96
   2  23   4   13.18    1.14
   2  23   4   14.63    1.07
   2  23   5    7.47    0.76
   2  23   5    9.18    0.79
  -2  23  -5    7.80    0.67
   2  23   5    7.82    0.86
  -2  23  -5    7.92    0.76
   2  23   5    8.09    0.93
   2  23   6    0.17    0.43
   2  23   6    0.54    0.35
  -2  23  -6    0.24    0.35
   2  23   6    0.11    0.35
   2  23   6    0.28    0.36
   2  23   7    0.23    0.31
   2  23   7    0.27    0.39
   2  23   7    0.67    0.33
   2  23   8    7.09    0.63
   2  23   8    7.82    0.55
   2 -24 -10    1.26    0.17
  -2  24   9   10.97    0.76
   2 -24  -9   11.38    0.66
   2 -24  -8    1.40    0.34
  -2  24   8    1.28    0.31
   2 -24  -7    6.43    0.60
  -2  24   7    5.49    0.62
   2 -24  -6    9.29    0.80
  -2  24   6    9.01    0.86
   2  24  -6    9.38    0.79
  -2  24   5   -0.15    0.42
  -2  24   5    0.42    0.35
   2  24  -5    0.24    0.36
  -2  24   4    4.81    0.55
   2  24  -4    5.09    0.62
   2  24  -4    4.71    0.52
  -2  24   4    3.24    1.07
  -2  24   4    5.54    0.67
  -2  24   4    4.76    0.70
  -2  24   4    5.27    0.65
   2  24  -4    5.72    0.71
  -2  24   3  106.25    4.40
   2  24  -3  103.71    4.43
  -2  24   3   99.21    4.42
  -2  24   3   98.40    4.30
   2  24  -3  106.02    4.33
  -2  24   3   96.68    6.08
  -2  24   2  375.25   14.77
  -2  24   2  389.65   14.66
   2  24  -2  401.00   14.89
  -2  24   2  385.60   14.76
  -2  24   2  387.47   14.82
  -2  24   2  389.71   16.84
   2  24  -2  402.57   14.69
   2  24  -1   77.26    3.45
   2  24  -1   77.36    3.35
   2  24  -1   76.22    3.57
  -2  24   1   82.72    3.53
  -2  24   1   79.21    3.48
  -2  24   1   75.72    3.32
   2  24  -1   73.24    3.20
   2  24   0   86.26    3.82
   2  24   0   84.18    3.62
  -2  24   0   84.57    3.80
   2  24   0   83.95    3.56
  -2  24   0   87.26    3.75
   2  24   0   87.67    3.82
  -2  24  -1   92.20    4.05
   2  24   1   98.76    4.24
   2  24   1   93.18    3.91
   2  24   1   97.68    4.31
  -2  24  -1   91.95    3.94
   2  24   1   99.50    3.97
  -2  24  -2   47.24    2.24
   2  24   2   44.56    2.40
  -2  24  -2   44.39    2.28
   2  24   2   45.19    2.45
  -2  24  -2   47.09    2.19
   2  24   2   44.59    2.18
   2  24   3    5.06    0.68
   2  24   3    3.44    0.71
  -2  24  -3    4.37    0.62
   2  24   3    4.63    0.79
   2  24   3    3.31    0.54
  -2  24  -3    3.07    0.52
  -2  24  -3    4.43    0.56
   2  24   4   23.62    1.59
  -2  24  -4   25.93    1.43
   2  24   4   24.22    1.46
  -2  24  -4   23.60    1.41
   2  24   5    0.64    0.36
   2  24   5    0.43    0.39
  -2  24  -5    0.59    0.39
   2  24   5    0.71    0.44
   2  24   5    0.18    0.49
   2  24   6    2.54    0.46
   2  24   6    3.51    0.50
  -2  24  -6    3.17    0.52
   2  24   6    2.57    0.59
   2  24   6    2.44    0.50
   2  24   7    0.61    0.40
   2  24   7    1.01    0.35
   2  24   7    1.20    0.32
   2  24   8    4.99    0.41
  -2  25   9   15.93    0.91
  -2  25   9   17.74    0.87
   2 -25  -9   16.62    0.82
  -2  25   8    0.10    0.34
   2 -25  -8    0.34    0.25
   2 -25  -7    3.25    0.47
  -2  25   7    3.88    0.56
  -2  25   7    4.66    0.54
  -2  25   6   29.49    1.71
   2 -25  -6   33.92    1.66
  -2  25   6   31.69    1.72
   2  25  -6   32.83    1.66
  -2  25   5   37.35    1.99
  -2  25   5   34.15    1.90
  -2  25   5   36.21    1.84
   2  25  -5   39.00    1.89
   2  25  -4    1.64    0.49
  -2  25   4    1.63    0.51
  -2  25   4    1.49    0.47
  -2  25   4    1.68    0.39
   2  25  -4    1.39    0.46
  -2  25   4    1.58    0.97
  -2  25   4    1.61    0.49
  -2  25   3  125.06    5.17
   2  25  -3  122.80    5.21
  -2  25   3  124.24    5.24
  -2  25   3  118.33    6.97
  -2  25   3  125.71    5.07
   2  25  -3  128.66    5.12
  -2  25   3  120.26    5.08
  -2  25   2    3.75    0.57
  -2  25   2    3.17    0.66
  -2  25   2    1.48    0.91
   2  25  -2    2.35    0.51
   2  25  -2    3.33    0.66
  -2  25   2    2.47    0.57
   2  25  -1   -0.09    0.46
   2  25  -1    0.22    0.41
  -2  25   1    0.69    0.47
  -2  25   1    0.59    0.46
  -2  25   1    0.12    0.34
   2  25  -1    0.12    0.38
   2  25   0    1.92    0.40
   2  25   0    1.95    0.43
  -2  25   0    0.86    0.48
   2  25   0    0.95    0.48
  -2  25   0    0.90    0.43
   2  25   0    1.00    0.53
  -2  25  -1    9.03    0.84
   2  25   1    8.56    0.74
   2  25   1    9.23    0.99
   2  25   1    9.05    0.93
   2  25   1    8.76    0.74
  -2  25  -1    7.70    0.71
  -2  25  -2   10.97    0.91
   2  25   2   10.97    0.86
   2  25   2   11.73    1.11
   2  25   2   10.04    1.02
  -2  25  -2   11.85    0.98
  -2  25  -2   10.95    0.85
  -2  25  -3   13.38    1.00
  -2  25  -3   13.94    0.99
   2  25   3   14.05    0.98
   2  25   3   14.29    1.08
  -2  25  -3   12.80    0.94
   2  25   3   13.37    1.17
   2  25   3   10.55    1.07
  -2  25  -4   35.97    1.81
   2  25   4   34.33    1.86
  -2  25  -4   36.12    1.80
   2  25   4   33.65    1.98
  -2  25  -5    2.11    0.42
   2  25   5    3.28    0.60
   2  25   5    2.66    0.60
   2  25   5    2.17    0.49
   2  25   5    2.68    0.48
   2  25   6    2.07    0.50
   2  25   6    2.09    0.44
   2  25   6    3.24    0.46
  -2  25  -6    2.67    0.44
   2  25   7    0.39    0.25
   2  25   7    0.91    0.37
   2  25   7    0.68    0.30
   2 -26  -9    2.61    0.25
  -2  26   9    2.68    0.29
  -2  26   8    2.79    0.41
   2 -26  -8    3.91    0.39
   2 -26  -7    4.71    0.48
  -2  26   7    4.63    0.59
   2 -26  -6   34.23    1.66
  -2  26   6   31.95    1.73
  -2  26   6   32.58    1.73
  -2  26   5   73.57    3.24
  -2  26   5   75.66    3.35
   2  26  -5   79.97    3.31
  -2  26   5   75.06    3.39
   2  26  -4   18.69    1.30
  -2  26   4   20.61    1.29
  -2  26   4   21.03    1.31
  -2  26   4   21.13    1.19
  -2  26   4   21.10    1.37
  -2  26   3    3.71    0.54
   2  26  -3    4.13    0.61
  -2  26   3    5.01    0.63
  -2  26   3    4.12    0.67
  -2  26   3    4.77    0.65
   2  26  -3    4.08    0.65
  -2  26   2   43.23    2.14
   2  26  -2   44.64    2.15
  -2  26   2   44.14    2.25
  -2  26   2   43.30    2.12
   2  26  -2   41.82    2.28
  -2  26   2   41.59    2.22
  -2  26   1   10.94    0.92
   2  26  -1    9.40    0.83
   2  26  -1   11.38    1.06
  -2  26   1    9.05    0.91
   2  26  -1   11.21    0.95
  -2  26   1   13.33    1.01
   2  26   0    7.31    0.68
  -2  26   0    9.90    0.85
   2  26   0    8.36    0.75
   2  26   0    7.47    0.85
  -2  26   0    8.51    0.89
  -2  26   0    9.15    0.87
   2  26   1    3.86    0.53
   2  26   1    3.16    0.47
   2  26   1    3.98    0.68
  -2  26  -1    3.01    0.56
  -2  26  -1    3.28    0.47
   2  26   2    1.61    0.43
   2  26   2    1.26    0.57
  -2  26  -2    1.83    0.49
   2  26   2    1.46    0.54
  -2  26  -2    2.15    0.43
  -2  26  -2    1.59    0.45
   2  26   3    0.49    0.49
   2  26   3    0.17    0.32
  -2  26  -3    0.23    0.33
  -2  26  -3    0.17    0.32
  -2  26  -3   -0.19    0.39
   2  26   3    0.17    0.46
   2  26   3   -0.17    0.48
  -2  26  -4   27.14    1.48
   2  26   4   24.48    1.52
   2  26   4   28.85    1.53
  -2  26  -4   29.03    1.50
   2  26   4   29.24    1.70
   2  26   5    1.90    0.45
  -2  26  -5    2.04    0.42
   2  26   5    1.69    0.43
   2  26   5    2.31    0.58
   2  26   6    1.28    0.43
   2  26   6    0.65    0.31
   2  26   6    0.59    0.35
   2  26   7    1.24    0.31
   2  26   7    0.96    0.32
   2 -27  -8    0.39    0.20
  -2  27   8    0.51    0.26
  -2  27   7    1.39    0.37
   2 -27  -7    1.64    0.33
  -2  27   6   19.69    1.16
   2 -27  -6   17.20    1.05
   2  27  -5   16.45    1.05
  -2  27   5   14.90    1.06
   2 -27  -5   15.94    1.02
  -2  27   5   15.09    1.09
  -2  27   4   13.66    0.86
  -2  27   4   12.16    0.95
  -2  27   4   11.49    0.99
  -2  27   4   12.57    0.96
   2  27  -3   -0.12    0.35
  -2  27   3   -0.11    0.31
  -2  27   3    0.29    0.41
  -2  27   3    0.19    0.36
  -2  27   3    0.14    0.37
   2  27  -3   -0.15    0.44
   2  27  -2   35.82    1.82
  -2  27   2   35.69    1.82
  -2  27   2   34.58    1.79
  -2  27   2   35.02    1.89
   2  27  -2   33.74    1.94
  -2  27   2   32.80    1.86
  -2  27   1  110.78    4.80
   2  27  -1  119.39    4.77
  -2  27   1  115.77    4.89
   2  27  -1  111.40    4.96
  -2  27   1  121.49    4.88
   2  27   0   59.38    2.68
  -2  27   0   61.66    2.81
  -2  27   0   61.28    2.63
   2  27   0   55.57    2.81
   2  27   0   58.84    2.62
  -2  27   0   60.63    2.78
   2  27   1    1.58    0.55
  -2  27  -1    0.42    0.42
   2  27   1    1.56    0.37
  -2  27  -1    1.11    0.42
  -2  27  -1    0.57    0.31
   2  27   1    0.97    0.50
   2  27   1    1.18    0.39
  -2  27  -2   29.13    1.65
  -2  27  -2   29.68    1.55
   2  27   2   28.68    1.76
   2  27   2   31.45    1.60
  -2  27  -2   30.70    1.62
  -2  27  -3    0.55    0.32
  -2  27  -3    0.31    0.32
   2  27   3    0.49    0.44
   2  27   3   -0.22    0.35
  -2  27  -3    0.12    0.33
  -2  27  -4    7.57    0.67
   2  27   4    7.93    0.71
   2  27   4    7.40    0.72
  -2  27  -4    6.99    0.65
   2  27   5    8.14    0.83
   2  27   5    8.74    0.72
  -2  27  -5    9.08    0.70
   2  27   6    0.39    0.36
   2  27   6   -0.04    0.29
   2  27   6    0.27    0.27
   2  27   6    0.04    0.30
   2  27   7    5.27    0.44
  -2  28   8   17.39    0.86
   2 -28  -8   17.21    0.80
  -2  28   7    1.00    0.33
  -2  28   7    0.86    0.34
   2 -28  -7    0.85    0.25
  -2  28   6   51.21    2.34
   2 -28  -6   50.00    2.20
  -2  28   6   51.29    2.31
   2  28  -5   62.11    2.59
  -2  28   5   54.65    2.57
   2 -28  -5   56.73    2.51
  -2  28   5   55.34    2.62
  -2  28   4    4.67    0.55
  -2  28   4    3.68    0.53
  -2  28   4    4.01    0.61
  -2  28   4    3.87    0.44
  -2  28   3    1.76    0.48
   2  28  -3    2.22    0.53
  -2  28   3    2.52    0.51
  -2  28   3    1.85    0.45
  -2  28   3    2.50    0.42
   2  28  -3    2.13    0.50
   2  28  -2    7.36    0.82
  -2  28   2    6.02    0.74
  -2  28   2    7.22    0.77
   2  28  -2    8.15    0.74
  -2  28   2    8.46    0.75
  -2  28   1   11.12    0.93
   2  28  -1   10.50    0.97
  -2  28   1    7.55    0.79
  -2  28   1    8.04    0.78
   2  28  -1   10.86    0.82
   2  28   0    2.87    0.56
  -2  28   0    2.80    0.50
  -2  28   0    3.07    0.43
   2  28   0    3.08    0.49
  -2  28   0    2.80    0.55
  -2  28  -1   45.88    2.17
  -2  28  -1   42.74    2.21
   2  28   1   45.79    2.07
   2  28   1   43.08    2.35
   2  28   1   48.24    2.13
   2  28   1   42.00    2.27
  -2  28  -1   44.82    2.07
  -2  28  -2   13.13    0.91
  -2  28  -2   11.59    0.92
   2  28   2   12.18    1.06
   2  28   2   11.33    0.84
  -2  28  -2   11.33    0.82
   2  28   2   11.16    1.00
   2  28   3    0.15    0.44
  -2  28  -3    0.17    0.32
  -2  28  -3    0.05    0.28
  -2  28  -3    0.20    0.29
   2  28   3    0.11    0.33
   2  28   4   13.56    0.91
  -2  28  -4   13.00    0.86
   2  28   4   11.95    0.98
   2  28   4   13.25    0.93
  -2  28  -4   13.56    0.87
   2  28   5    7.96    0.73
   2  28   5    9.47    0.71
  -2  28  -5    9.98    0.69
   2  28   6   25.63    1.24
   2  28   6   24.35    1.32
   2  28   6   24.39    1.20
  -2  29   8    8.86    0.50
   2 -29  -7   22.96    1.03
  -2  29   7   21.06    1.10
  -2  29   6    1.90    0.38
  -2  29   6    1.01    0.35
   2 -29  -6    1.19    0.30
   2 -29  -5    7.10    0.60
  -2  29   5    5.96    0.61
  -2  29   5    7.51    0.70
  -2  29   4    0.26    0.32
  -2  29   4    0.24    0.35
  -2  29   4    0.21    0.22
  -2  29   4    0.36    0.30
  -2  29   3   16.30    1.05
  -2  29   3   15.56    1.09
   2  29  -3   17.93    1.10
  -2  29   3   16.74    1.00
  -2  29   3   16.42    1.09
   2  29  -3   15.24    1.11
  -2  29   2   10.41    0.87
  -2  29   2   10.28    0.81
   2  29  -2   10.92    0.85
  -2  29   2    9.82    0.86
   2  29  -2   10.18    0.92
  -2  29   1   13.75    1.00
   2  29  -1   14.69    1.13
  -2  29   1   12.93    0.96
   2  29  -1   13.34    0.95
   2  29   0    1.48    0.36
  -2  29   0    1.26    0.39
   2  29   1   -0.32    0.46
   2  29   1    0.07    0.41
  -2  29  -1   -0.06    0.37
   2  29   1    0.09    0.26
  -2  29  -1    0.11    0.35
  -2  29  -2    3.57    0.49
   2  29   2    2.05    0.54
   2  29   2    3.17    0.57
  -2  29  -2    3.30    0.53
   2  29   2    3.47    0.48
   2  29   3   -0.14    0.42
   2  29   3    0.21    0.43
   2  29   3   -0.05    0.29
  -2  29  -3    0.15    0.31
   2  29   4    8.62    0.68
   2  29   4    8.63    0.72
   2  29   4    8.12    0.79
  -2  29  -4    7.83    0.62
   2  29   4    6.94    0.73
   2  29   5    1.81    0.38
   2  29   5    1.54    0.34
   2  29   6    3.68    0.38
   2 -30  -7    0.44    0.15
  -2  30   6    8.84    0.63
   2 -30  -6    9.26    0.58
   2 -30  -5    2.17    0.35
  -2  30   5    2.22    0.39
  -2  30   5    1.84    0.39
  -2  30   4   22.58    1.26
  -2  30   4   25.53    1.35
   2  30  -3   32.71    1.58
  -2  30   3   29.16    1.45
  -2  30   3   28.68    1.56
   2  30  -2    1.90    0.49
   2  30  -2    1.87    0.42
  -2  30   2    1.82    0.39
  -2  30   2    1.28    0.39
   2  30  -1    0.22    0.41
  -2  30   1    0.11    0.35
  -2  30   1    0.22    0.33
   2  30  -1    0.40    0.33
   2  30   0    7.42    0.66
  -2  30   0    8.92    0.76
  -2  30   0    8.54    0.72
   2  30   1    9.70    0.93
   2  30   1    9.50    0.69
  -2  30  -1   11.51    0.85
  -2  30  -1    9.83    0.75
   2  30   2    0.39    0.36
   2  30   2    0.90    0.48
  -2  30  -2    0.90    0.33
  -2  30  -2    0.80    0.36
  -2  30  -3    2.18    0.41
   2  30   3    2.03    0.38
   2  30   3    0.87    0.41
   2  30   3    1.70    0.47
   2  30   4   29.68    1.44
   2  30   4   29.52    1.54
   2  30   4   29.21    1.56
   2  30   5    1.22    0.31
  -2  31   7   10.50    0.55
   2 -31  -6   10.98    0.61
  -2  31   6   13.64    0.70
   2 -31  -5   32.92    1.46
   2 -31  -4    7.39    0.59
  -2  31   4    8.66    0.66
  -2  31   3   11.15    0.81
   2  31  -3   12.52    0.82
  -2  31   3   10.26    0.69
  -2  31   2   31.70    1.59
   2  31  -2   33.16    1.59
  -2  31   2   31.13    1.54
   2  31  -2   30.57    1.69
   2  31  -1    2.95    0.54
   2  31  -1    2.55    0.43
  -2  31   1    2.70    0.44
  -2  31   1    2.80    0.44
   2  31   0    0.21    0.28
  -2  31   0    0.41    0.32
  -2  31   0   -0.18    0.30
   2  31   1    0.33    0.37
  -2  31  -1    0.35    0.31
  -2  31  -1    0.21    0.27
   2  31   2   13.16    0.97
   2  31   3    0.53    0.35
   2  31   3    0.38    0.34
  -2  31  -3   -0.04    0.27
   2  31   3    0.15    0.29
   2  31   4    2.15    0.34
   2  31   4    2.08    0.39
   2  31   4    2.77    0.41
   2  31   5    2.65    0.32
  -2  32   6    0.10    0.16
   2 -32  -5   21.94    1.00
   2 -32  -4    2.08    0.31
  -2  32   3    0.25    0.21
  -2  32   3    0.50    0.27
   2  32  -2   23.91    1.21
  -2  32   2   24.36    1.20
   2  32  -1    6.99    0.57
  -2  32   1    5.86    0.54
   2  32  -1    5.43    0.63
  -2  32   1    5.74    0.54
  -2  32   0    0.35    0.28
  -2  32   0    0.44    0.29
  -2  32  -1    2.50    0.36
   2  32   1    1.62    0.43
  -2  32  -1    2.73    0.41
   2  32   2   26.91    1.46
   2  32   3    9.26    0.74
  -2  32  -3   11.17    0.67
   2 -33  -4    0.02    0.16
   2 -33  -3   18.74    0.92
  -2  33   3   17.80    0.84
  -2  33   2    2.22    0.31
   2  33  -1    0.45    0.34
  -2  33   1    0.42    0.25
  -2  33   0    8.19    0.61
   2  33   1   20.35    1.21
  -2  33  -1   23.35    1.15
   2  33   2    4.74    0.51
  -2  33  -3   10.00    0.59
   2 -34  -3    1.13    0.19
   2 -34  -2   32.33    1.45
  -2  34   2   36.39    1.47
  -2  34   1   11.58    0.67
   2  34   0   -0.25    0.28
  -2  34   0    0.33    0.22
   2  34   1    8.34    0.64
  -2  34  -1    8.65    0.58
  -2  35   1    0.22    0.16
  -2  35   0   -0.02    0.17
  -2  35  -1   10.72    0.59
   3   0 -13   -0.06    0.22
   3   0 -12   76.75    3.07
   3   0 -12   78.87    3.15
   3   0 -12   68.37    2.91
   3   0 -11   -0.05    0.32
   3   0 -11   -0.13    0.41
   3   0 -11    0.05    0.31
   3   0 -10   -0.14    0.46
   3   0 -10    0.23    0.33
   3   0 -10   -0.06    0.36
  -3   0  10   -0.32    0.94
   3   0  -9    0.20    0.42
   3   0  -9    0.05    0.30
   3   0  -9    0.32    0.85
   3   0  -9   -0.06    0.35
  -3   0   9    0.32    0.65
   3   0  -8   22.59    1.31
   3   0  -8   21.54    1.27
   3   0  -8   23.25    1.22
   3   0  -8   18.71    2.27
   3   0  -7   -0.23    0.55
   3   0  -7   -0.11    0.30
   3   0  -6  419.86   16.79
   3   0  -6  413.09   15.30
   3   0  -5   -0.15    0.50
   3   0  -5    0.07    0.24
  -3   0   4  118.28    5.27
  -3   0   3    0.08    0.33
  -3   0   2 9999.00  358.25
   3   0  -2 9869.15  358.55
  -3   0   1    0.25    0.38
  -3   0   0 2574.57   93.44
  -3   0  -1    0.10    0.32
  -3   0  -2  342.74   13.60
  -3   0  -3   -0.34    0.60
  -3   0  -3   -0.11    0.24
  -3   0  -4  223.58    8.50
  -3   0  -4  228.82   10.08
  -3   0  -4  221.67    8.33
  -3   0  -5   -0.45    0.59
  -3   0  -5    0.27    0.67
  -3   0  -5    0.24    0.32
  -3   0  -6  159.76    6.26
  -3   0  -6  139.43    7.65
  -3   0  -6  153.14    5.96
  -3   0  -7   -0.08    0.44
  -3   0  -7    0.29    0.69
  -3   0  -7    0.69    0.31
  -3   0  -8   -0.15    0.32
  -3   0  -8   -0.17    0.48
  -3   0  -9    0.18    0.30
  -3   0  -9    0.15    0.40
  -3   0 -10    5.65    0.47
   3   0  10    5.24    0.61
   3   0  11    0.19    0.24
   3  -1 -13    0.09    0.22
   3   1 -12    0.38    0.31
   3  -1 -12    0.25    0.29
   3   1 -12    0.18    0.22
   3  -1 -12    0.22    0.22
   3  -1 -12   -0.05    0.34
   3  -1 -11    1.20    0.38
   3  -1 -11    1.46    0.50
   3  -1 -11    1.49    0.41
   3   1 -11    1.01    0.38
   3   1 -10    5.94    0.66
   3  -1 -10    4.59    0.60
   3   1 -10    5.59    0.62
   3  -1 -10    4.89    0.60
  -3  -1  10    5.11    1.33
   3  -1 -10    4.88    0.70
   3  -1  -9    2.82    0.51
   3   1  -9    2.69    0.50
   3   1  -9    2.65    0.47
   3  -1  -9    3.18    0.47
  -3  -1   9    2.52    1.03
   3  -1  -9    2.87    1.21
   3  -1  -9    2.77    0.56
   3  -1  -8   95.03    3.92
   3   1  -8   90.42    3.76
   3  -1  -8   92.32    3.78
   3   1  -8   89.83    3.85
   3  -1  -8   92.10    3.85
   3   1  -7   14.16    0.94
   3  -1  -7   12.14    0.88
   3  -1  -7   15.28    1.79
   3  -1  -6   38.20    1.79
   3  -1  -6   44.05    2.91
   3  -1  -5    0.99    0.28
   3  -1  -5    0.61    0.62
  -3   1   4   62.00    3.28
  -3  -1   4   64.27    3.16
  -3   1   3    4.30    0.67
  -3  -1   3    4.26    0.58
  -3   1   2  372.51   14.40
  -3  -1   2  378.48   14.23
   3  -1  -2  388.01   14.62
  -3  -1   1 5458.58  195.76
  -3   1   1 5387.85  195.70
  -3  -1   0   56.37    2.80
  -3  -1  -1    4.90    0.75
  -3  -1  -2  323.45   12.92
  -3  -1  -3    8.38    1.19
  -3  -1  -3    9.36    0.65
  -3  -1  -4    1.38    0.34
  -3  -1  -4    2.34    0.86
  -3   1  -4    2.04    0.30
  -3  -1  -5    8.33    1.37
  -3   1  -5    7.50    1.28
  -3  -1  -5    9.05    1.49
  -3  -1  -5    8.59    0.76
  -3  -1  -6   41.65    2.17
  -3  -1  -6   39.87    3.32
  -3   1  -6   40.17    3.19
  -3  -1  -6   42.10    1.92
  -3   1  -6   43.44    1.94
  -3   1  -7   -0.15    0.31
  -3  -1  -7    0.05    0.28
  -3  -1  -7    0.61    0.85
  -3   1  -7   -0.28    0.66
  -3  -1  -7    0.41    0.44
  -3   1  -8    2.92    0.46
  -3  -1  -8    2.64    0.45
  -3  -1  -8    3.47    0.65
  -3  -1  -9    0.23    0.30
  -3  -1  -9    0.38    0.40
   3  -1  10   17.98    1.12
   3   1  10   20.47    1.18
  -3   1 -10   17.97    0.96
  -3  -1 -10   18.30    0.95
   3  -1  11    3.58    0.40
   3   1  11    4.19    0.41
   3  -2 -13    4.34    0.42
   3   2 -13    4.22    0.41
   3  -2 -12   70.31    2.94
   3   2 -12   64.92    2.74
   3  -2 -12   71.61    2.87
   3   2 -12   66.89    2.84
   3  -2 -11   48.18    2.18
   3   2 -11   47.24    2.18
   3  -2 -11   47.63    2.16
   3  -2 -11   42.69    2.22
   3  -2 -10   31.46    1.66
   3   2 -10   30.82    1.68
  -3  -2  10   26.53    2.84
   3   2 -10   30.26    1.63
   3  -2 -10   33.93    1.78
   3  -2 -10   31.18    1.64
   3   2  -9   41.10    1.93
   3  -2  -9   36.41    1.89
   3   2  -9   40.66    2.01
   3  -2  -9   40.12    1.98
  -3  -2   9   35.87    3.32
   3  -2  -9   40.40    2.04
   3  -2  -9   38.65    3.43
   3   2  -8   61.08    2.65
   3  -2  -8   59.90    2.65
   3   2  -8   63.00    2.76
   3  -2  -8   62.47    2.74
   3  -2  -8   61.13    4.30
   3  -2  -8   60.84    2.78
   3  -2  -7    8.79    1.42
   3  -2  -7    9.30    0.75
   3  -2  -7    9.70    0.76
   3   2  -7    9.60    0.77
   3  -2  -6    4.13    0.46
   3  -2  -6    3.57    0.88
   3  -2  -5   95.21    3.79
   3   2  -5   96.38    3.79
   3  -2  -5  100.84    4.87
  -3   2   4   90.18    4.39
  -3  -2   4   91.70    4.09
  -3   2   3   22.31    1.62
  -3  -2   3   25.32    1.41
  -3   2   2    2.74    0.57
  -3  -2   2    2.57    0.41
   3  -2  -2    2.25    0.63
  -3   2   1 1070.00   39.66
  -3  -2   1 1088.17   39.65
  -3  -2   0   38.53    2.11
  -3  -2  -1   32.79    2.01
  -3  -2  -2    1.44    0.53
  -3  -2  -3  287.52   11.96
  -3  -2  -3  287.81   10.73
  -3  -2  -4    0.62    0.31
  -3  -2  -4    0.21    0.62
  -3   2  -4    0.81    0.23
  -3  -2  -5    7.78    0.73
  -3   2  -5    7.98    0.63
  -3   2  -5    7.24    0.57
  -3  -2  -5    6.97    1.31
  -3   2  -5    5.56    1.07
  -3  -2  -5    7.20    1.43
  -3  -2  -6  292.24   11.00
  -3   2  -6  282.20   10.72
  -3  -2  -6  288.05   10.69
  -3  -2  -6  290.03   12.90
  -3   2  -6  266.25   12.38
  -3  -2  -7   25.49    1.62
  -3   2  -7   25.56    1.39
  -3  -2  -7   27.76    1.39
  -3  -2  -8    4.00    1.08
  -3   2  -8    4.54    0.54
  -3  -2  -8    3.29    0.48
  -3  -2  -8    4.63    0.70
  -3  -2  -9   51.51    2.64
  -3  -2  -9   57.08    2.42
   3  -2  10   42.91    2.07
  -3   2 -10   44.46    1.91
  -3  -2 -10   44.34    1.87
   3  -2  11   14.78    0.81
   3  -3 -13    5.86    0.43
   3   3 -12    2.83    0.36
   3   3 -12    2.77    0.40
   3  -3 -12    2.30    0.39
   3  -3 -12    2.45    0.44
   3   3 -12    1.78    0.41
   3  -3 -11    0.37    0.39
   3   3 -11   -0.06    0.40
   3  -3 -11   -0.05    0.31
   3  -3 -11   -0.21    0.33
   3   3 -11   -0.11    0.33
   3  -3 -10   20.52    1.23
   3   3 -10   18.89    1.24
   3   3 -10   21.65    1.23
  -3  -3  10   19.31    2.41
  -3   3  10   17.56    2.29
   3  -3 -10   18.05    1.29
   3   3 -10   19.64    1.32
   3  -3 -10   22.46    1.25
   3  -3  -9    0.94    0.44
   3   3  -9   -0.07    0.42
  -3  -3   9   -0.62    0.97
  -3   3   9   -0.63    1.07
   3  -3  -9    0.06    0.38
   3   3  -9    0.62    0.39
   3  -3  -9   -0.63    1.00
   3   3  -9   -0.96    1.14
   3   3  -9    0.80    0.36
   3  -3  -9    0.38    0.32
   3   3  -8   22.25    1.32
   3  -3  -8   18.31    2.32
   3   3  -8   23.02    2.49
   3  -3  -8   24.17    1.27
   3   3  -8   24.80    1.28
   3  -3  -8   22.77    1.35
   3   3  -8   22.55    1.35
   3  -3  -7   44.88    2.00
   3  -3  -7   45.46    3.30
   3   3  -7   42.96    3.23
   3   3  -7   47.89    2.16
   3  -3  -7   45.92    2.11
   3  -3  -7   44.80    2.08
   3   3  -7   41.04    2.05
   3  -3  -6    6.95    1.13
   3   3  -6    6.01    1.08
   3   3  -6    4.50    0.49
   3  -3  -6    5.92    0.52
   3   3  -5  105.81    4.88
   3  -3  -5  103.36    4.89
   3   3  -5   95.73    3.78
   3  -3  -5   92.64    3.77
  -3   3   4   87.96    4.35
  -3  -3   4   88.01    3.87
  -3   3   3   12.14    1.16
  -3  -3   3   12.57    0.85
   3   3  -2  293.73   11.52
   3  -3  -2  293.28   11.53
  -3   3   2  293.12   11.52
  -3   3   1  496.48   18.96
  -3  -3   1  500.67   18.96
  -3   3   1  509.94   19.07
   3   3  -1  516.84   19.10
   3  -3  -1  499.36   19.07
  -3   3   0  101.13    4.40
  -3  -3   0   96.62    4.35
  -3  -3  -1  103.51    4.61
  -3   3  -1   99.18    4.59
  -3  -3  -2  109.47    5.05
  -3   3  -2  103.37    5.02
  -3   3  -3   19.64    1.08
  -3  -3  -3   21.77    1.11
  -3  -3  -3   21.31    1.88
  -3   3  -3   20.90    1.86
  -3   3  -4   14.41    1.76
  -3  -3  -4   19.51    1.98
  -3  -3  -4   17.40    1.04
  -3   3  -4   16.25    1.01
  -3   3  -4   17.03    0.92
  -3   3  -5  113.66    4.47
  -3  -3  -5  110.26    4.64
  -3   3  -5  112.37    4.66
  -3  -3  -5  122.09    6.26
  -3   3  -5  113.20    5.77
  -3   3  -5  101.66    6.14
  -3  -3  -5  107.53    6.22
  -3   3  -5  117.28    4.52
  -3  -3  -6    1.51    0.49
  -3   3  -6    1.45    0.47
  -3  -3  -6    1.13    0.30
  -3   3  -6    1.71    0.35
  -3  -3  -6    1.47    0.93
  -3   3  -6    1.60    0.77
  -3  -3  -7   12.05    0.81
  -3   3  -7   11.33    0.83
  -3  -3  -7   11.29    1.03
  -3   3  -7   11.00    1.02
  -3  -3  -7    8.46    1.70
  -3  -3  -8   15.48    1.19
  -3  -3  -8   12.87    0.88
  -3   3  -8   14.17    0.95
  -3  -3  -9    0.53    0.32
  -3   3  -9    0.89    0.49
  -3  -3  -9    0.59    0.42
  -3   3 -10   17.60    0.93
  -3  -3 -10   15.95    0.86
   3  -3  10   18.30    1.08
   3  -3  11   44.15    1.92
   3   3  11   47.99    1.95
   3  -4 -13    3.09    0.32
   3  -4 -12    1.45    0.37
   3   4 -12    1.21    0.38
   3  -4 -12    2.02    0.38
   3   4 -12    1.63    0.32
   3  -4 -11    6.88    0.61
   3  -4 -11    5.57    0.66
   3   4 -11    5.89    0.68
   3   4 -11    7.08    0.65
   3  -4 -11    6.28    0.63
  -3  -4  10   -0.31    0.63
  -3   4  10    0.31    0.88
   3   4 -10    0.23    0.35
   3  -4 -10    0.22    0.36
  -3   4  10    0.32    0.65
   3   4 -10    0.44    0.36
   3  -4 -10    0.50    0.33
   3  -4 -10    0.41    0.43
   3   4 -10    0.34    0.46
   3  -4  -9   89.05    3.73
   3  -4  -9   86.82    5.62
   3   4  -9   91.10    5.74
   3   4  -9   86.34    3.80
   3  -4  -9   90.81    3.77
  -3   4   9   81.54    5.52
   3   4  -9   88.30    3.73
  -3  -4   9   92.09    5.68
   3  -4  -9   91.20    3.86
   3   4  -9   90.05    3.86
   3  -4  -8    8.04    0.77
   3   4  -8    9.79    0.81
   3   4  -8    9.77    0.73
   3   4  -8    8.81    0.75
   3  -4  -8    7.75    1.46
   3   4  -8   10.91    1.76
   3  -4  -8    8.52    0.71
   3  -4  -7   44.18    2.11
   3   4  -7   45.86    2.12
   3  -4  -7   47.79    2.07
   3   4  -7   42.42    2.09
   3  -4  -7   48.46    2.16
   3   4  -7   49.22    2.21
   3  -4  -7   46.23    3.38
   3   4  -7   43.19    3.27
   3  -4  -6   88.82    3.56
   3   4  -6   83.59    3.54
   3  -4  -6   95.10    4.87
   3   4  -6   98.26    4.86
   3  -4  -5  184.95    7.00
   3   4  -5  183.31    6.99
   3  -4  -5  188.67    8.13
   3   4  -5  193.15    8.13
  -3   4   4   95.62    4.77
  -3  -4   4   98.77    4.13
  -3   4   3  570.28   20.53
  -3  -4   3  526.19   19.61
  -3   4   2  312.61   12.01
   3  -4  -2  310.44   11.92
   3   4  -2  290.25   11.89
  -3   4   1  576.49   21.43
  -3  -4   1  554.92   21.22
  -3   4   1  560.50   21.24
   3   4  -1  567.06   21.38
   3  -4  -1  582.74   21.38
  -3   4   0   32.81    1.89
  -3  -4   0   31.81    1.87
  -3  -4  -1  162.55    6.71
  -3   4  -1  154.05    6.68
  -3   4  -2   35.60    2.34
  -3  -4  -2   36.29    2.34
  -3  -4  -3  433.21   15.94
  -3   4  -3  432.84   15.94
  -3  -4  -3  427.50   17.26
  -3   4  -3  433.29   17.23
  -3   4  -4   14.74    0.93
  -3  -4  -4   14.70    0.93
  -3   4  -4   13.81    0.82
  -3   4  -4   15.58    1.76
  -3  -4  -4   13.59    1.67
  -3   4  -5    5.22    0.50
  -3   4  -5    5.68    0.53
  -3  -4  -5    5.71    1.29
  -3  -4  -5    4.04    1.10
  -3   4  -5    5.13    1.24
  -3   4  -5    4.29    0.92
  -3  -4  -5    4.74    0.59
  -3   4  -5    4.15    0.57
  -3   4  -6   19.99    1.33
  -3  -4  -6   21.15    1.36
  -3  -4  -6   24.92    2.61
  -3   4  -6   21.59    2.12
  -3  -4  -6   21.02    1.12
  -3   4  -6   21.07    1.19
  -3  -4  -7   64.56    3.18
  -3   4  -7   65.91    3.20
  -3  -4  -7   63.47    4.78
  -3  -4  -7   73.11    2.92
  -3   4  -7   67.20    2.95
  -3   4  -8    0.33    0.42
  -3  -4  -8    0.17    0.42
  -3  -4  -8   -0.24    0.29
  -3  -4  -8   -0.33    0.79
  -3  -4  -9  102.27    4.10
  -3   4  -9  104.90    4.14
  -3  -4  -9   98.91    4.36
  -3   4  -9  100.90    4.38
  -3   4 -10    0.16    0.26
   3   4  10    0.45    0.36
   3  -4  10    0.29    0.33
   3  -4  11    0.11    0.20
   3   4  11    0.19    0.22
   3  -5 -13    7.07    0.47
   3  -5 -12    3.41    0.47
   3   5 -12    3.59    0.48
   3  -5 -12    3.91    0.47
   3   5 -12    3.03    0.37
   3   5 -11   10.06    0.79
   3  -5 -11   11.35    0.83
   3  -5 -11   10.13    0.86
   3   5 -11    9.83    0.83
  -3   5  10    3.90    1.21
  -3  -5  10    3.31    1.09
  -3   5  10    2.78    1.06
   3   5 -10    4.94    0.67
   3  -5 -10    4.85    0.65
   3  -5 -10    5.34    0.59
   3   5 -10    5.86    0.69
   3   5 -10    5.97    0.63
   3  -5 -10    4.88    0.58
  -3  -5   9    1.20    0.95
  -3   5   9   -0.31    0.94
   3  -5  -9    1.26    0.50
   3   5  -9    1.73    0.50
   3  -5  -9    0.94    0.88
   3   5  -9    0.63    1.07
   3  -5  -9    0.85    0.40
   3   5  -9    1.44    0.48
   3  -5  -9    1.92    0.43
   3   5  -9    1.53    0.41
   3   5  -8   62.27    2.69
   3   5  -8   60.21    4.25
   3  -5  -8   64.31    4.37
   3  -5  -8   64.20    2.82
   3   5  -8   60.71    2.79
   3   5  -8   59.26    2.78
   3  -5  -8   64.10    2.73
   3  -5  -7    0.69    0.62
   3   5  -7   -0.23    0.70
   3  -5  -7    0.05    0.24
   3  -5  -7    0.52    0.29
   3  -5  -7    0.20    0.31
   3   5  -7    0.65    0.32
   3  -5  -6   12.66    0.81
   3   5  -6   13.57    0.83
   3  -5  -6   12.63    1.50
   3   5  -6   12.76    1.52
   3  -5  -5  267.29   10.01
   3   5  -5  267.32   10.01
   3  -5  -5  280.68   11.22
   3   5  -5  275.84   11.17
  -3   5   4    1.48    0.64
  -3  -5   4    1.76    0.35
  -3   5   3    2.42    0.66
   3  -5  -2  124.30    5.49
   3   5  -2  129.28    5.55
  -3   5   2  130.42    5.67
  -3   5   1  169.21    7.27
  -3  -5   1  161.84    7.02
  -3   5   1  171.96    7.08
   3   5  -1  190.25    7.25
   3  -5  -1  179.20    7.19
  -3   5   0 1158.87   42.39
  -3  -5   0 1149.35   42.37
  -3   5  -1   12.24    1.14
  -3  -5  -1   12.45    1.16
  -3  -5  -2  108.43    5.24
  -3   5  -2  115.32    5.28
  -3  -5  -3  163.12    7.36
  -3   5  -3  177.28    7.47
  -3  -5  -3  165.54    6.14
  -3   5  -3  156.58    6.13
  -3   5  -3  154.74    6.03
  -3  -5  -4   54.80    3.57
  -3   5  -4   55.83    3.58
  -3   5  -4   53.01    2.34
  -3  -5  -4   51.41    2.33
  -3   5  -4   50.27    2.21
  -3   5  -5   65.32    2.73
  -3  -5  -5   66.10    2.88
  -3   5  -5   61.09    2.83
  -3  -5  -5   64.25    4.29
  -3   5  -5   59.26    3.63
  -3   5  -5   62.07    2.68
  -3  -5  -6    4.15    0.45
  -3   5  -6    3.59    0.50
  -3   5  -6    3.27    0.60
  -3  -5  -6    3.84    0.61
  -3   5  -6    4.47    0.55
  -3  -5  -6    3.46    1.16
  -3  -5  -7   11.76    2.02
  -3   5  -7   13.33    0.96
  -3  -5  -7   14.79    0.91
  -3   5  -7   12.16    1.07
  -3  -5  -7   15.27    1.16
  -3  -5  -8    0.71    0.30
  -3   5  -8    0.99    0.46
  -3  -5  -8    0.90    0.48
  -3   5  -9    4.21    0.61
  -3  -5  -9    3.31    0.57
  -3  -5  -9    2.47    0.39
  -3   5  -9    3.33    0.47
   3  -5  10   30.57    1.51
   3   5  10   28.88    1.51
  -3   5 -10   30.02    1.39
   3   5  11   12.00    0.69
   3  -5  11   12.92    0.68
   3  -6 -13   12.51    0.67
   3  -6 -12    1.79    0.39
   3   6 -12    1.54    0.37
   3   6 -12    1.82    0.33
   3  -6 -12    2.00    0.37
   3   6 -11    1.34    0.37
   3  -6 -11    1.11    0.40
   3  -6 -11    1.57    0.45
   3   6 -11    1.27    0.40
   3  -6 -10   63.53    2.73
   3   6 -10   55.38    2.66
   3   6 -10   54.09    2.56
  -3  -6  10   49.23    4.00
  -3   6  10   51.75    4.09
  -3   6  10   51.12    4.19
   3  -6 -10   56.45    2.54
   3   6 -10   61.64    2.69
   3  -6 -10   58.48    2.60
   3  -6  -9  161.61    6.42
   3   6  -9  160.70    6.41
  -3  -6   9  174.72    8.56
  -3   6   9  170.03    8.56
   3  -6  -9  163.73    6.52
   3   6  -9  162.38    6.52
  -3   6   9  155.99    8.65
   3  -6  -9  166.30    6.43
   3   6  -9  163.13    6.51
   3   6  -8    7.35    0.67
   3  -6  -8    8.98    0.72
   3  -6  -8    9.22    0.79
   3   6  -8    8.61    0.75
   3  -6  -8   10.26    1.68
   3   6  -7   54.25    3.69
   3  -6  -7   52.29    3.64
   3  -6  -7   56.63    2.42
   3  -6  -7   53.83    2.41
   3   6  -7   53.09    2.40
   3  -6  -7   52.49    2.36
   3  -6  -6   12.15    0.79
   3   6  -6   12.75    0.80
   3  -6  -6   10.59    1.42
   3   6  -6   11.64    1.47
  -3   6   5   29.77    2.36
   3  -6  -5   27.86    1.33
   3   6  -5   28.10    1.32
  -3   6   4   25.56    2.03
  -3   6   3   41.83    2.61
  -3   6   2  378.03   14.44
   3  -6  -2  361.24   14.14
   3   6  -2  364.00   14.16
  -3   6   1    0.47    0.49
   3   6  -1    2.24    0.54
   3  -6  -1    0.96    0.41
  -3   6   1    1.61    0.44
  -3  -6   1    0.93    0.41
  -3  -6   0  248.07    9.78
  -3   6   0  246.88    9.77
  -3   6  -1  132.81    5.83
  -3  -6  -1  136.30    5.85
  -3   6  -2    1.51    0.63
  -3  -6  -2    1.78    0.64
  -3   6  -3   42.20    1.92
  -3  -6  -3   47.50    2.02
  -3   6  -3   47.28    2.03
  -3  -6  -3   50.57    3.09
  -3   6  -3   44.28    2.95
  -3  -6  -4   14.37    0.91
  -3   6  -4   13.00    0.88
  -3   6  -4   13.75    0.82
  -3   6  -4   15.60    1.78
  -3  -6  -4   13.58    1.69
  -3   6  -4   10.52    1.25
  -3  -6  -5    7.80    0.73
  -3   6  -5    7.88    0.74
  -3   6  -5    8.55    1.16
  -3   6  -5    9.18    0.69
  -3   6  -5    8.17    0.65
  -3   6  -6   11.19    0.82
  -3  -6  -6   10.54    0.95
  -3   6  -6    9.35    0.92
  -3  -6  -6   11.10    1.87
  -3   6  -6   11.11    0.88
  -3  -6  -6   12.48    0.76
  -3  -6  -7   28.81    3.14
  -3  -6  -7   32.39    1.56
  -3   6  -7   31.36    1.83
  -3  -6  -7   31.20    1.82
  -3   6  -8    0.32    0.48
  -3  -6  -8    0.48    0.46
  -3  -6  -8    0.41    0.31
  -3  -6  -9   57.60    2.47
  -3   6  -9   60.69    2.54
  -3   6  -9   52.52    2.67
  -3  -6  -9   59.47    2.73
  -3   6 -10    1.66    0.31
   3   6  10    1.81    0.37
   3  -6  10    1.71    0.37
   3  -6  11   -0.04    0.16
   3  -7 -13   16.69    0.81
   3   7 -12    0.85    0.31
   3  -7 -12    0.12    0.30
   3   7 -12   -0.12    0.29
   3  -7 -12    0.11    0.26
   3   7 -11    3.54    0.48
   3  -7 -11    3.34    0.50
   3  -7 -11    2.07    0.45
   3   7 -11    3.16    0.52
   3   7 -10    1.99    0.50
   3  -7 -10    3.94    0.61
  -3   7  10    3.05    1.15
   3  -7 -10    3.18    0.49
   3   7 -10    2.39    0.48
   3   7 -10    3.05    0.55
   3  -7 -10    3.27    0.46
   3   7  -9   12.60    0.90
  -3  -7   9   10.49    1.80
  -3   7   9   13.59    1.99
  -3   7   9   11.51    1.96
   3  -7  -9   13.15    0.92
   3  -7  -9   13.99    1.02
   3   7  -9   12.79    0.99
   3  -7  -9   13.16    0.94
   3   7  -8   45.64    2.15
   3  -7  -8   50.45    3.75
   3   7  -8   40.86    3.46
   3  -7  -8   50.36    2.22
  -3   7   8   40.94    3.66
   3  -7  -8   47.55    2.26
   3   7  -8   48.05    2.26
   3  -7  -7    0.61    0.29
   3  -7  -7    0.72    0.30
   3   7  -7    0.35    0.31
   3   7  -7    0.32    0.24
   3   7  -7    0.77    0.33
   3  -7  -7    0.35    0.32
   3   7  -7    0.44    0.33
   3  -7  -7   -0.23    0.83
   3   7  -7   -0.23    0.75
   3  -7  -6    1.06    0.30
   3   7  -6    1.82    0.34
  -3   7   6    0.46    0.65
   3  -7  -6    0.38    0.53
   3   7  -6    2.07    0.71
   3   7  -5   51.44    2.20
   3  -7  -5   52.34    2.21
  -3   7   5   58.71    3.56
  -3   7   4    2.83    0.84
  -3   7   3   25.94    2.01
  -3   7   2  373.30   14.76
  -3   7   1  465.49   18.65
   3  -7  -1  492.51   18.39
   3   7  -1  500.16   18.41
  -3  -7   1  472.12   18.26
  -3   7   1  489.33   18.27
  -3   7   0   77.21    3.59
  -3  -7   0   77.61    3.60
  -3   7  -1    2.50    0.57
  -3  -7  -1    1.52    0.48
  -3   7  -2    1.52    0.62
  -3  -7  -2    0.96    0.51
  -3   7  -3   10.68    0.66
  -3  -7  -3   10.45    0.71
  -3   7  -3   10.17    0.70
  -3  -7  -3    9.80    1.30
  -3   7  -3    9.84    1.29
  -3   7  -3   10.52    0.65
  -3  -7  -4    2.22    0.41
  -3   7  -4    2.33    0.38
  -3   7  -4    2.58    0.37
  -3  -7  -4    2.64    0.83
  -3   7  -4    1.55    0.68
  -3   7  -4    1.65    0.59
  -3  -7  -5   87.09    5.45
  -3   7  -5   90.26    3.67
  -3  -7  -5   88.31    3.78
  -3   7  -5   88.18    3.78
   3   7   5   87.95    3.59
  -3   7  -5   89.17    3.58
  -3  -7  -6    3.50    0.41
  -3  -7  -6    3.95    0.59
  -3   7  -6    3.18    0.56
  -3  -7  -6    2.36    1.07
  -3   7  -6    4.15    0.55
  -3  -7  -7   31.39    3.37
  -3  -7  -7   37.36    1.73
  -3  -7  -7   34.98    1.99
  -3   7  -7   37.76    2.04
  -3  -7  -8    0.67    0.31
  -3   7  -8   -0.08    0.45
  -3  -7  -8   -0.08    0.39
  -3   7  -8    0.22    0.35
  -3   7  -9    7.68    0.76
  -3  -7  -9    6.98    0.73
  -3  -7  -9    7.75    0.60
  -3   7  -9    7.30    0.64
   3  -7  10    1.80    0.36
   3   7  10    1.86    0.38
  -3   7 -10    1.86    0.32
   3  -8 -13    3.79    0.32
   3  -8 -12   22.26    1.13
   3   8 -12   21.76    1.09
   3  -8 -12   20.95    1.13
   3  -8 -11    1.51    0.40
   3  -8 -11    1.23    0.40
   3   8 -11    2.37    0.45
   3   8 -11    0.99    0.37
   3  -8 -10   71.16    3.09
   3  -8 -10   76.67    3.19
   3   8 -10   68.68    3.12
   3   8 -10   70.46    3.07
   3  -8 -10   69.35    2.99
   3  -8  -9  254.85    9.43
   3   8  -9  235.41    9.37
  -3  -8   9  237.29   11.31
  -3   8   9  243.82   11.37
   3   8  -9  243.27    9.31
   3  -8  -9  244.26    9.33
  -3   8   9  231.31   11.80
   3  -8  -9  244.75    9.27
  -3  -8   8    0.27    0.79
  -3   8   8    0.54    0.85
   3  -8  -8    0.65    0.35
   3   8  -8    0.83    0.34
   3   8  -8    0.41    0.36
   3  -8  -8    0.53    0.36
   3   8  -8    0.75    0.39
  -3   8   8    0.33    0.80
   3  -8  -7   24.43    1.29
   3   8  -7   21.87    1.24
   3  -8  -7   23.12    1.27
   3   8  -7   23.00    1.28
  -3   8   7   23.47    2.56
   3   8  -7   21.61    1.18
   3  -8  -7   22.67    2.27
   3  -8  -6  138.81    5.60
   3   8  -6  150.72    5.63
   3  -8  -6  152.79    7.33
  -3   8   6  138.48    7.25
  -3   8   5   34.15    2.70
   3  -8  -5   35.33    1.60
   3   8  -5   36.13    1.61
  -3   8   4    1.94    0.68
  -3   8   3   21.61    1.84
  -3   8   2  519.12   20.10
  -3   8   1    0.68    0.32
  -3  -8   1    0.68    0.37
   3   8  -1    0.58    0.36
   3  -8  -1    0.58    0.39
  -3   8   1    0.68    0.57
  -3  -8   0  157.89    6.40
  -3   8   0  148.90    6.37
  -3  -8  -1    1.42    0.49
  -3   8  -1    2.09    0.54
  -3  -8  -2  346.27   13.47
  -3   8  -2  330.69   13.42
  -3   8  -2  335.23   12.38
  -3  -8  -3   13.81    0.83
  -3   8  -3   13.90    0.84
  -3   8  -3   13.96    1.54
  -3   8  -3   14.06    0.79
  -3  -8  -3   11.06    1.40
  -3   8  -3   13.26    0.79
  -3  -8  -4    3.45    0.45
  -3   8  -4    2.58    0.43
  -3   8  -4    4.38    0.46
  -3  -8  -4    2.87    0.88
  -3   8  -4    3.33    0.96
  -3   8  -5    4.50    0.50
  -3  -8  -5    3.08    0.53
  -3   8  -5    4.13    0.58
  -3   8  -5    3.85    0.45
   3   8   5    3.47    0.43
  -3   8  -6  100.70    4.10
  -3  -8  -6   92.17    6.08
  -3  -8  -6   98.22    3.90
  -3  -8  -6   96.07    4.18
  -3   8  -6   95.20    4.19
  -3  -8  -7    0.37    1.00
  -3   8  -7    0.94    0.45
  -3  -8  -7    0.54    0.39
  -3  -8  -7    0.39    0.27
  -3   8  -8   15.77    1.04
  -3   8  -8   15.72    1.18
  -3  -8  -8   16.50    1.19
  -3  -8  -8   16.39    0.97
  -3   8  -9   28.95    1.58
  -3  -8  -9   27.88    1.56
  -3  -8  -9   27.94    1.35
   3   8   9   27.65    1.51
   3  -8   9   28.40    1.51
  -3   8  -9   27.56    1.43
   3  -8  10   22.98    1.16
   3   8  10   24.45    1.19
  -3   8 -10   23.61    1.11
   3  -9 -13    4.60    0.33
   3  -9 -12    5.22    0.48
   3   9 -12    5.77    0.48
   3  -9 -12    5.57    0.50
   3  -9 -11    0.05    0.34
   3   9 -11    0.54    0.34
   3   9 -11    0.33    0.32
   3  -9 -11    0.90    0.36
   3  -9 -10    5.81    0.61
   3  -9 -10    5.38    0.65
   3   9 -10    5.37    0.64
  -3  -9   9    0.28    0.67
  -3   9   9    0.28    0.66
   3  -9  -9    0.25    0.38
   3   9  -9    0.67    0.41
   3  -9  -9    0.06    0.36
   3   9  -9    0.43    0.35
   3  -9  -9   -0.05    0.30
  -3   9   9   -0.37    0.87
   3  -9  -8   14.60    1.01
   3   9  -8   14.70    1.01
   3  -9  -8   14.78    0.99
   3   9  -8   16.06    1.05
  -3   9   8   15.16    2.20
   3   9  -8   13.59    0.93
  -3  -9   8   14.92    1.99
  -3   9   8   16.86    2.06
   3  -9  -7    6.07    0.60
   3   9  -7    6.93    0.63
   3   9  -7    6.39    0.55
   3  -9  -7    5.96    0.61
   3   9  -7    6.82    0.64
  -3   9   7    5.43    1.29
   3  -9  -6   57.17    2.42
   3   9  -6   54.24    2.40
   3  -9  -6   59.70    3.90
   3  -9  -6   56.38    2.46
  -3   9   6   55.53    3.94
  -3   9   5  263.34   11.50
   3  -9  -5  265.00    9.79
   3   9  -5  260.64    9.78
  -3   9   4    8.79    1.31
  -3   9   3  227.53    9.80
  -3   9   2  133.16    5.79
  -3   9   2  147.21    6.45
   3   9  -1    1.35    0.45
   3  -9  -1    0.38    0.36
  -3   9   1    0.44    0.57
  -3   9   1    1.60    0.43
  -3  -9   1    1.52    0.43
  -3  -9   0  112.84    4.99
  -3   9   0  119.12    5.04
  -3  -9  -1    0.11    0.43
  -3   9  -1   -0.11    0.34
  -3  -9  -2  155.83    6.73
  -3   9  -2  143.93    6.65
  -3   9  -2  150.39    5.71
  -3   9  -3   24.96    1.21
  -3  -9  -3   23.10    1.21
  -3   9  -3   22.64    1.21
  -3   9  -3   25.20    1.20
  -3   9  -3   23.24    2.01
  -3  -9  -3   23.81    2.04
  -3  -9  -4   21.72    2.10
  -3   9  -4   21.58    2.11
  -3   9  -4   20.22    1.11
  -3   9  -4   19.89    1.15
  -3  -9  -4   19.97    1.15
  -3  -9  -4   20.27    2.23
  -3   9  -4   19.61    1.10
   3   9   5   35.22    1.69
  -3  -9  -5   35.10    1.80
  -3   9  -5   36.01    1.82
  -3   9  -5   34.94    1.74
  -3   9  -6  219.77    8.33
  -3  -9  -6  215.79   10.83
   3   9   6  208.35    8.19
  -3   9  -6  213.18    8.41
  -3  -9  -6  218.44    8.43
  -3  -9  -6  215.66    8.11
  -3  -9  -7  212.65    7.77
  -3  -9  -7  193.58    8.03
  -3   9  -7  202.32    8.07
  -3  -9  -7  184.62   10.37
  -3   9  -7  204.45    7.90
  -3   9  -8   11.74    0.86
  -3  -9  -8   11.64    0.77
   3   9   8    8.81    0.89
  -3   9  -8   10.09    0.93
  -3  -9  -8   11.20    0.94
  -3  -9  -9    0.31    0.25
   3  -9   9   -0.26    0.35
   3   9   9   -0.05    0.32
  -3   9  -9   -0.12    0.32
  -3   9  -9    0.09    0.31
  -3   9 -10    8.89    0.60
   3  -9  10    9.55    0.66
   3 -10 -13   14.46    0.68
   3 -10 -12   11.11    0.71
   3  10 -12   12.44    0.73
   3 -10 -12   13.06    0.76
   3 -10 -11   12.74    0.86
   3  10 -11   11.55    0.83
   3 -10 -11   12.19    0.84
   3 -10 -10    4.28    0.60
   3  10 -10    5.64    0.63
   3 -10 -10    7.35    0.67
  -3  10  10    8.19    0.75
   3  10  -9   36.00    1.81
  -3 -10   9   34.19    3.01
  -3  10   9   30.95    2.86
  -3  10   9   28.64    3.19
   3  10  -9   33.98    1.74
   3 -10  -9   33.30    1.75
   3 -10  -9   32.70    1.73
  -3 -10   8    2.64    1.06
  -3  10   8    2.81    1.07
   3  10  -8    5.01    0.55
   3 -10  -8    4.54    0.58
  -3  10   8    4.26    1.28
   3 -10  -8    5.64    0.61
   3  10  -8    4.50    0.59
   3  10  -8    4.97    0.62
  -3  10   7   53.92    4.06
   3 -10  -7   51.92    2.33
   3  10  -7   54.76    2.34
   3 -10  -7   53.38    2.36
   3  10  -7   51.19    2.36
   3  10  -7   48.29    2.24
   3  10  -6   42.36    1.89
   3 -10  -6   40.53    1.88
  -3  10   6   42.10    3.34
   3  10  -6   45.44    2.01
   3 -10  -6   44.32    3.31
   3  10  -6   39.21    1.91
   3 -10  -5    3.32    0.38
   3  10  -5    3.50    0.39
  -3  10   4   68.28    4.09
  -3  10   3   27.52    2.22
  -3 -10   2    9.90    0.95
  -3  10   2   10.53    0.97
  -3  10   2    9.75    1.31
  -3 -10   1   53.38    2.68
  -3  10   1   55.47    2.71
   3  10  -1   54.74    2.78
   3 -10  -1   53.01    2.75
  -3  10   0  117.14    5.26
  -3 -10   0  127.51    5.32
   3  10   0  125.20    5.41
  -3 -10  -1   15.07    1.29
  -3  10  -1   16.82    1.36
  -3  10  -1   15.22    0.85
  -3  10  -2    3.23    0.37
  -3 -10  -2    3.99    0.75
  -3  10  -2    2.25    0.69
  -3  10  -3  194.62    7.23
  -3 -10  -3  187.37    7.23
  -3  10  -3  190.30    7.24
  -3 -10  -3  184.18    8.41
  -3  10  -3  191.31    8.50
  -3  10  -3  189.35    7.21
   3  10   4   26.43    1.34
  -3  10  -4   27.00    1.37
  -3 -10  -4   22.93    2.46
  -3 -10  -4   25.23    1.37
  -3  10  -4   25.67    1.38
  -3  10  -4   27.89    1.38
  -3 -10  -5    1.29    1.06
  -3 -10  -5    0.88    0.38
  -3  10  -5    1.57    0.41
  -3  10  -5    0.85    0.32
  -3  10  -5    1.02    0.37
   3  10   5    0.94    0.30
  -3 -10  -6  123.69    4.88
  -3  10  -6  125.59    5.18
  -3 -10  -6  127.22    5.17
  -3  10  -6  124.08    5.09
  -3  10  -6  123.22    5.05
   3  10   6  127.71    5.01
  -3 -10  -7   67.14    5.12
  -3 -10  -7   70.95    2.85
  -3 -10  -7   63.90    3.06
  -3  10  -7   64.74    3.09
  -3  10  -7   67.50    2.98
  -3 -10  -8   14.97    0.90
   3  10   8   15.82    1.14
  -3  10  -8   16.10    1.02
  -3  10  -8   15.25    1.10
  -3 -10  -8   13.53    1.05
  -3  10  -9   13.08    0.87
  -3 -10  -9   13.08    0.77
   3 -10   9   13.75    0.90
   3  10   9   13.25    0.90
   3 -10  10    0.29    0.24
  -3  10 -10    0.58    0.25
   3 -11 -12    0.09    0.24
   3  11 -12    0.30    0.22
   3 -11 -11   11.62    0.81
   3 -11 -11   13.76    0.87
   3  11 -11   12.53    0.85
   3  11 -11   12.99    0.87
   3 -11 -10    0.43    0.37
   3  11 -10    0.62    0.36
   3  11 -10    0.94    0.39
   3 -11 -10    0.70    0.37
  -3  11  10    0.67    0.41
  -3 -11   9   -0.27    0.94
  -3  11   9   -0.25    0.83
  -3  11   9    0.76    0.78
   3 -11  -9    0.52    0.37
   3  11  -9    0.39    0.35
   3 -11  -9    0.93    0.40
   3  11  -8   85.50    3.79
  -3  11   8   96.84    6.14
   3 -11  -8   87.41    3.78
   3 -11  -8   93.82    3.79
   3  11  -8   90.29    3.75
  -3 -11   8   86.79    5.29
  -3  11   8   97.70    5.36
   3  11  -7   -0.19    0.34
   3 -11  -7    0.73    0.34
   3  11  -7    0.33    0.31
   3 -11  -7    0.49    0.38
   3  11  -7    0.47    0.31
  -3  11   7    0.65    0.82
  -3  11   6   75.74    5.03
   3  11  -6   83.05    3.46
   3 -11  -6   81.71    3.31
   3  11  -6   82.13    3.31
   3  11  -6   78.59    3.34
  -3  11   5   33.02    2.88
   3 -11  -5   36.39    1.67
   3  11  -5   39.79    1.69
  -3  11   5   38.14    1.76
  -3  11   4  110.06    5.87
  -3  11   4  114.88    4.51
  -3  11   3   53.91    3.31
  -3  11   3   48.06    2.15
  -3 -11   2  200.99    8.09
  -3  11   2  207.51    8.11
  -3  11   2  199.12    7.59
   3  11  -1    2.88    0.55
   3 -11  -1    1.36    0.42
  -3  11   1    1.62    0.44
  -3 -11   1    1.54    0.43
   3  11   0   22.37    1.58
   3 -11   0   26.43    1.65
  -3  11   0   21.20    1.13
  -3  11   0   24.39    1.54
  -3 -11   0   23.33    1.52
  -3  11   0   23.17    2.01
  -3  11  -1  157.12    6.64
  -3 -11  -1  154.47    6.60
  -3  11  -1  155.01    5.94
  -3 -11  -2  477.73   18.59
  -3  11  -2  498.59   18.69
  -3  11  -2  476.39   17.63
  -3  11  -3  107.20    5.45
  -3 -11  -3  108.65    5.42
  -3  11  -3  106.87    4.33
  -3 -11  -3  108.64    4.32
  -3  11  -3  113.41    4.35
  -3  11  -3  110.65    4.34
  -3 -11  -4   58.62    4.25
  -3  11  -4   62.64    2.72
  -3  11  -4   62.86    2.75
  -3 -11  -4   60.68    2.72
   3  11   4   64.80    2.72
  -3  11  -4   66.10    2.75
  -3 -11  -5    0.33    0.74
  -3  11  -5    0.33    0.34
  -3  11  -5    0.21    0.31
   3  11   5    0.05    0.29
  -3 -11  -5   -0.06    0.37
  -3  11  -5   -0.12    0.38
  -3  11  -6    0.68    0.36
  -3 -11  -6    1.18    0.41
  -3  11  -6    0.68    0.45
  -3  11  -6    0.46    0.36
   3  11   6    0.95    0.35
  -3 -11  -7    0.25    0.25
  -3  11  -7   -0.23    0.38
  -3  11  -7   -0.07    0.39
  -3 -11  -7    0.48    0.40
  -3  11  -8   -0.13    0.33
  -3 -11  -8    0.12    0.33
   3  11   8   -0.07    0.39
  -3  11  -8    0.38    0.34
  -3 -11  -8    0.35    0.24
   3  11   8    0.23    0.33
   3 -11   8   -0.17    0.33
  -3  11  -9    4.11    0.49
  -3 -11  -9    4.00    0.39
   3 -11   9    4.23    0.49
  -3  11 -10   16.62    0.86
   3  12 -12   40.35    1.73
   3 -12 -11   18.06    1.01
   3  12 -11   19.41    1.09
   3 -12 -10   62.80    2.81
  -3  12  10   67.19    2.91
   3  12 -10   66.73    2.90
   3 -12  -9   47.73    2.24
   3  12  -9   50.77    2.25
  -3  12   9   48.41    2.37
  -3  12   9   46.89    4.16
   3 -12  -8   64.84    2.89
   3  12  -8   69.14    2.90
  -3  12   8   59.99    4.90
   3  12  -8   68.91    2.98
   3 -12  -8   66.05    2.96
  -3 -12   8   66.34    4.35
  -3  12   8   60.64    4.09
  -3  12   7   87.79    5.04
  -3 -12   7   97.88    5.27
   3  12  -7   92.88    3.82
   3  12  -7   89.06    3.90
   3 -12  -7   95.32    3.78
   3  12  -7   92.22    3.75
   3 -12  -7   88.46    3.83
  -3  12   7   85.66    5.75
   3 -12  -6   29.53    1.40
   3  12  -6   30.03    1.40
  -3  12   6   23.58    2.63
   3  12  -6   26.18    1.50
   3  12  -6   27.40    1.42
   3  12  -5    3.89    0.39
   3  12  -5    4.44    0.51
  -3  12   5    4.01    0.49
  -3  12   4    4.04    0.46
  -3  12   4    3.55    0.97
  -3  12   3  105.03    4.40
  -3  12   3  118.10    4.44
  -3  12   2   25.19    1.25
  -3  12   2   25.22    1.58
  -3 -12   2   24.37    1.59
  -3  12   2   26.53    1.31
  -3  12   1    3.07    0.36
  -3  12   1    3.58    0.43
  -3  12   1    2.33    0.44
  -3 -12   1    2.94    0.50
   3  12  -1    3.62    0.44
   3  12  -1    2.89    0.38
  -3  12   0    5.12    0.98
   3  12   0    2.78    0.44
  -3  12   0    3.59    0.43
   3  12   0    4.30    0.41
  -3  12   0    3.23    0.55
  -3 -12   0    4.14    0.58
   3  12   0    3.34    0.59
   3 -12   0    3.69    0.64
  -3  12   0    3.15    0.35
  -3  12  -1   17.40    0.94
   3  12   1   14.49    0.87
  -3  12  -1   14.37    1.28
  -3 -12  -1   17.87    1.34
  -3  12  -2   77.07    4.01
  -3 -12  -2   75.76    3.94
  -3  12  -2   79.75    3.22
  -3  12  -3    7.32    0.61
  -3  12  -3    7.58    0.61
  -3 -12  -3    7.17    1.06
  -3  12  -3    7.56    1.14
  -3 -12  -3    7.00    1.31
  -3  12  -3    6.97    0.58
  -3  12  -3    7.22    0.58
  -3 -12  -4    0.58    0.74
  -3 -12  -4    1.49    0.33
  -3  12  -4    1.47    0.34
  -3  12  -4    2.17    0.39
   3  12   4    1.93    0.36
  -3  12  -4    1.67    0.38
  -3 -12  -5    7.16    1.62
  -3  12  -5    6.48    0.66
  -3 -12  -5    5.59    0.62
  -3  12  -5    7.35    0.71
   3  12   5    7.51    0.67
  -3  12  -5    6.92    0.67
  -3 -12  -6  119.39    7.30
  -3 -12  -6  113.37    4.83
  -3  12  -6  119.82    4.89
  -3  12  -6  112.63    4.80
   3  12   6  122.50    4.81
  -3  12  -6  123.46    4.90
  -3 -12  -7    5.55    0.51
   3 -12   7    5.62    0.61
  -3  12  -7    3.92    0.59
  -3 -12  -7    4.93    0.61
  -3  12  -7    6.96    0.69
   3  12   7    5.74    0.61
   3  12   7    4.88    0.71
  -3 -12  -8    2.95    0.39
   3  12   8    2.50    0.52
   3 -12   8    2.40    0.45
  -3 -12  -8    1.73    0.41
  -3  12  -8    2.80    0.47
  -3  12  -9    1.25    0.36
   3 -12   9    0.55    0.28
  -3  12 -10   14.88    0.78
   3  13 -12    0.53    0.22
   3  13 -11   11.06    0.77
   3  13 -10   53.89    2.37
   3  13 -10   52.53    2.39
   3 -13 -10   48.51    2.27
  -3  13  10   54.48    2.39
   3  13  -9    7.44    0.74
   3 -13  -9    7.47    0.67
   3  13  -9    7.13    0.66
  -3  13   9    6.89    1.64
  -3  13   9    7.71    0.79
  -3  13   8    2.01    0.78
  -3  13   8    1.89    0.52
   3 -13  -8    1.65    0.40
   3  13  -8    1.50    0.37
   3  13  -7    0.52    0.40
  -3  13   7    0.35    0.92
  -3  13   7    0.21    0.58
  -3  13   7    0.85    0.44
   3  13  -7    1.73    0.40
   3 -13  -7    0.50    0.28
   3  13  -7    0.61    0.28
  -3  13   6  174.86    6.96
   3  13  -6  175.80    6.90
   3  13  -6  176.95    6.69
   3  13  -6  171.57    6.76
  -3  13   6  177.89    6.83
  -3  13   6  176.39    8.95
   3  13  -5  175.70    6.66
  -3  13   5  177.63    6.71
   3  13  -5  170.72    6.73
  -3  13   5  173.49    8.55
  -3  13   5  165.28    6.76
   3  13  -4  228.65    8.75
  -3  13   4  238.41    8.85
  -3  13   3   36.13    1.61
  -3  13   3   34.32    1.65
   3  13  -3   32.56    1.60
  -3 -13   3   36.73    2.06
  -3  13   3   31.95    1.97
  -3  13   3   32.90    1.63
  -3  13   2    5.89    0.68
  -3 -13   2    5.87    0.68
  -3  13   2    5.59    0.54
   3  13  -2    6.00    0.56
  -3  13   2    7.59    0.59
  -3  13   2    5.84    0.53
  -3  13   1  203.99    8.14
  -3  13   1  218.82    9.59
   3  13  -1  220.31    8.19
   3  13  -1  223.70    8.30
  -3  13   1  227.98    8.27
  -3  13   1  214.41    8.51
  -3 -13   1  214.48    8.50
  -3  13   0  204.41    7.55
   3  13   0  198.67    7.59
   3  13   0  206.13    7.98
   3 -13   0  191.09    7.91
  -3  13   0  194.49    7.39
  -3  13   0  182.25    7.43
  -3 -13   0  186.07    7.79
  -3  13   0  195.71    7.87
   3  13   0  203.93    7.44
  -3  13   0  214.82    9.01
  -3  13  -1   22.12    1.17
  -3 -13  -1   22.39    1.55
  -3  13  -1   25.05    1.65
   3  13   1   21.41    1.13
  -3  13  -2  235.83    8.75
  -3 -13  -2  222.23    9.48
  -3  13  -2  228.00    9.59
  -3  13  -3   58.18    2.52
  -3  13  -3   60.54    2.53
  -3 -13  -3   57.53    3.93
  -3  13  -3   55.77    2.52
  -3  13  -4   60.90    2.58
  -3  13  -4   53.44    2.49
  -3 -13  -4   56.80    4.15
  -3  13  -4   55.25    2.54
   3  13   4   59.84    2.55
  -3  13  -5   87.87    3.56
   3  13   5   79.15    3.45
  -3  13  -5   79.25    3.49
  -3 -13  -5   79.74    3.46
  -3 -13  -5   91.89    5.77
  -3  13  -5   80.71    3.51
   3  13   5   88.13    3.52
  -3  13  -6  110.28    4.61
  -3 -13  -6  107.60    4.55
   3  13   6  105.58    4.83
   3  13   6  107.99    4.55
  -3 -13  -6  110.96    7.02
  -3  13  -6  111.64    4.65
  -3  13  -6  118.78    4.63
   3  13   6  118.17    4.59
   3  13   7   10.78    0.83
   3  13   7   10.84    0.83
   3 -13   7   10.56    0.80
  -3  13  -7    9.06    0.80
  -3 -13  -7   10.34    0.83
  -3  13  -7   11.97    0.90
   3  13   7   10.71    1.00
  -3  13  -8   12.40    0.88
   3  13   8   10.65    0.93
   3 -13   8   12.70    0.85
   3  13   9   27.88    1.59
  -3  13  -9   31.76    1.48
   3  14 -12    0.42    0.21
   3  14 -11    2.52    0.41
   3  14 -10   30.61    1.59
   3  14  -9   14.37    1.05
  -3  14   9   16.01    1.09
   3  14  -9   17.56    1.07
   3  14  -8    4.04    0.51
   3  14  -8    3.06    0.45
  -3  14   8    3.08    1.13
  -3  14   8    4.03    0.61
   3  14  -7   18.04    1.09
   3  14  -7   15.86    1.02
  -3  14   7   15.49    1.69
  -3  14   7   19.30    1.26
   3  14  -7   17.65    1.18
  -3  14   7   13.91    2.27
  -3  14   6    4.00    0.59
  -3  14   6    4.11    1.20
   3  14  -6    4.27    0.56
   3  14  -6    4.86    0.50
  -3  14   6    4.60    0.92
  -3  14   6    4.84    0.57
  -3  14   5  178.73    7.24
   3  14  -5  185.92    7.22
  -3  14   5  192.15    7.22
   3  14  -5  187.15    7.14
  -3  14   5  173.87    8.98
   3  14  -4    1.56    0.31
  -3  14   4    1.70    0.36
  -3  14   3   14.26    0.93
  -3  14   3   14.69    1.16
   3  14  -3   14.71    0.92
  -3  14   3   15.94    0.93
  -3  14   3   14.97    0.96
  -3  14   2   48.30    2.23
  -3  14   2   54.95    2.34
  -3  14   2   53.81    2.30
   3  14  -2   50.10    2.30
  -3  14   2   48.26    3.37
   3  14  -1    0.33    0.26
   3  14  -1    0.34    0.26
  -3  14   1    0.33    0.29
  -3  14   1    0.15    0.21
   3  14  -1   -0.05    0.28
  -3  14   1   -0.20    0.57
   3  14   0   26.41    1.69
  -3  14   0   28.76    1.46
   3  14   0   31.95    1.46
  -3  14   0   32.28    1.55
   3  14   0   29.50    1.56
  -3  14   0   26.29    1.63
  -3  14   0   34.88    2.60
  -3  14   0   28.33    1.39
   3  14   1    6.36    0.55
  -3  14  -1    6.18    0.56
   3  14   1    6.64    0.82
  -3  14  -1    5.42    0.73
  -3  14  -2   67.18    3.59
  -3  14  -2   75.19    2.98
  -3 -14  -2   67.84    4.17
   3  14   2   71.03    3.15
  -3  14  -2   65.27    2.92
  -3  14  -3  192.42    7.29
  -3  14  -3  195.19    7.34
  -3 -14  -3  186.80    9.06
  -3  14  -3  178.86    7.28
  -3  14  -3  192.13    7.29
  -3 -14  -4    3.04    1.07
   3  14   4    3.46    0.50
  -3  14  -4    4.43    0.55
  -3  14  -4    4.61    0.56
  -3  14  -4    3.27    0.47
  -3  14  -5   55.41    2.71
   3  14   5   64.12    3.05
  -3  14  -5   60.90    2.69
   3  14   5   66.01    2.75
  -3  14  -5   57.25    2.71
  -3 -14  -5   60.79    4.66
  -3  14  -6   45.43    2.20
  -3  14  -6   40.71    2.09
   3  14   6   47.21    2.16
  -3  14  -6   44.06    2.15
   3  14   6   43.19    2.08
   3  14   6   45.44    2.40
  -3 -14  -6   46.86    4.15
   3  14   7   13.60    1.14
  -3  14  -7   16.71    1.12
   3  14   7   14.08    0.99
  -3  14  -7   14.12    1.01
   3  14   8   95.33    4.25
  -3  14  -8  108.54    4.20
  -3  14  -9   33.36    1.52
   3  14   9   29.40    1.63
   3  15 -12   36.91    1.55
   3  15 -11    1.89    0.37
   3  15 -10    1.17    0.41
  -3  15   9    0.60    0.40
   3  15  -9    0.25    0.32
  -3  15   8    3.15    0.58
   3  15  -8    2.65    0.50
   3  15  -8    2.52    0.43
  -3  15   7    4.36    1.34
  -3  15   7    3.69    0.61
   3  15  -7    3.55    0.49
   3  15  -7    4.83    0.62
   3  15  -6    1.80    0.40
  -3  15   6    2.18    0.47
  -3  15   6    1.38    0.39
   3  15  -6    1.29    0.37
  -3  15   5   16.81    1.07
   3  15  -5   18.38    1.06
   3  15  -5   17.02    0.96
  -3  15   5   16.75    1.12
   3  15  -5   16.11    1.07
  -3  15   4    0.37    0.30
   3  15  -4    0.64    0.29
   3  15  -4    0.37    0.26
   3  15  -4    0.31    0.26
  -3  15   3    0.47    0.33
  -3  15   3    0.42    0.31
  -3  15   3    0.29    0.30
  -3  15   3    0.24    0.64
   3  15  -3    0.69    0.30
  -3  15   2    3.27    0.46
  -3  15   2    3.30    0.45
   3  15  -2    2.79    0.38
  -3  15   2    2.96    0.41
  -3  15   2    2.69    0.85
   3  15  -2    2.83    0.45
   3  15  -1    9.09    0.70
   3  15  -1    8.06    0.74
  -3  15   1    9.10    0.72
   3  15  -1    7.96    0.66
  -3  15   1    7.83    1.37
  -3  15   1    9.49    0.66
   3  15   0   50.72    2.24
   3  15   0   45.97    2.13
  -3  15   0   45.36    2.15
  -3  15   0   52.71    2.29
   3  15   0   47.07    2.27
  -3  15  -1  103.98    4.24
   3  15   1  103.26    4.93
   3  15   1  107.38    4.24
  -3  15  -2    0.43    0.31
  -3  15  -2    0.39    0.31
  -3  15  -2    0.75    0.33
   3  15   2    0.14    0.39
  -3 -15  -2    0.44    0.62
  -3 -15  -3   -0.26    0.70
  -3  15  -3    0.74    0.31
  -3  15  -3    0.90    0.32
   3  15   3    0.40    0.46
  -3  15  -3    0.78    0.32
  -3  15  -3    0.77    0.34
  -3  15  -4    8.43    0.73
  -3  15  -4    8.76    0.72
   3  15   4    7.92    0.94
   3  15   4    8.57    0.72
  -3  15  -4    7.75    0.73
  -3 -15  -4    6.23    1.44
  -3  15  -5    0.25    0.37
   3  15   5    0.47    0.53
  -3 -15  -5    0.36    0.85
   3  15   5    0.06    0.35
  -3  15  -5    0.18    0.36
  -3 -15  -6    0.77    0.97
   3  15   6    1.25    0.42
  -3  15  -6    0.66    0.42
   3  15   6   -0.09    0.45
  -3  15  -6    1.18    0.44
   3  15   7   17.53    1.31
   3  15   7   19.97    1.20
  -3  15  -7   20.21    1.29
  -3  15  -7   19.93    1.21
  -3  15  -8    5.76    0.59
   3  15   8    4.93    0.61
   3  15   9    0.42    0.33
  -3  15  -9    1.22    0.33
   3  16 -11    1.27    0.33
   3  16 -10   66.06    2.86
  -3  16   9   32.65    1.69
   3  16  -8   48.10    2.31
  -3  16   8   44.23    4.07
  -3  16   8   53.76    2.43
   3  16  -8   47.98    2.23
   3  16  -7   50.56    2.30
  -3  16   7   41.69    3.95
  -3  16   7   50.58    2.30
  -3  16   7   47.98    2.37
   3  16  -7   46.04    2.16
   3  16  -6   48.44    2.38
   3  16  -6   51.46    2.31
   3  16  -6   49.67    2.30
  -3  16   6   48.59    2.41
  -3  16   6   51.56    2.37
   3  16  -5    6.79    0.63
   3  16  -5    7.21    0.63
  -3  16   5    6.23    0.66
  -3  16   5    7.49    0.72
   3  16  -5    7.72    0.70
   3  16  -4   86.37    3.73
  -3  16   4   92.59    3.75
  -3  16   4   93.40    3.80
  -3  16   4   93.37    5.52
   3  16  -4   86.90    3.69
   3  16  -4   88.89    3.63
   3  16  -4   89.76    3.70
   3  16  -3    3.21    0.47
   3  16  -3    4.26    0.50
  -3  16   3    3.08    0.45
   3  16  -3    3.41    0.45
  -3  16   3    4.24    0.52
  -3  16   3    3.92    0.48
  -3  16   3    3.84    0.49
  -3  16   2  127.73    4.95
   3  16  -2  122.42    4.81
   3  16  -2  117.64    4.92
  -3  16   2  128.50    4.93
  -3  16   2  116.18    4.83
  -3  16   2  115.67    6.39
  -3  16   1    0.69    0.73
  -3  16   1    0.33    0.32
   3  16  -1    0.44    0.27
   3  16  -1    0.61    0.35
  -3  16   1    0.17    0.24
   3  16  -1    0.53    0.29
  -3  16   0   15.95    1.05
   3  16   0   15.51    1.09
   3  16   0   18.63    1.08
  -3 -16   0   14.78    1.52
  -3  16   0   14.04    0.97
   3  16   0   15.60    0.98
  -3  16  -1   56.84    2.54
   3  16   1   53.58    2.43
  -3 -16  -1   53.94    3.46
  -3  16  -1   55.04    2.45
  -3  16  -2   31.01    1.69
   3  16   2   32.81    1.63
  -3  16  -2   34.44    1.66
   3  16   2   33.48    1.85
  -3 -16  -2   31.72    2.67
  -3 -16  -3    6.78    1.33
  -3  16  -3    6.04    0.61
  -3  16  -3    5.85    0.63
  -3  16  -3    6.37    0.64
   3  16   3    7.25    0.82
  -3  16  -3    7.32    0.66
  -3  16  -4   15.02    1.05
  -3 -16  -4   13.60    2.08
   3  16   4   16.62    1.07
  -3  16  -4   15.83    1.08
   3  16   4   17.42    1.32
  -3  16  -4   17.40    1.09
  -3 -16  -5    3.94    1.32
  -3  16  -5    2.84    0.49
   3  16   5    2.97    0.51
  -3  16  -5    1.59    0.45
   3  16   5    1.82    0.66
  -3 -16  -6   -0.38    0.78
   3  16   6    0.12    0.37
  -3  16  -6    0.12    0.39
  -3  16  -6   -0.07    0.41
   3  16   6    0.09    0.52
  -3  16  -7   13.28    0.96
  -3  16  -7   14.52    1.03
   3  16   7   12.00    1.06
   3  16   7   13.65    0.97
   3  16   8   97.02    4.45
  -3  16  -8  110.89    4.26
   3  16   9   19.97    1.15
   3 -17 -12   32.11    1.31
   3 -17 -11   16.44    0.89
   3  17 -11   17.88    0.94
   3 -17 -10   21.52    1.17
   3 -17  -9    0.38    0.38
  -3  17   9    0.48    0.31
  -3  17   8   24.61    1.45
   3  17  -8   25.34    1.34
   3 -17  -8   25.45    1.45
  -3  17   8   20.89    2.77
   3  17  -8   25.40    1.44
  -3  17   7    0.36    0.33
  -3  17   7    0.20    0.42
   3  17  -7    0.52    0.37
   3  17  -7    0.41    0.30
  -3  17   6  202.05    7.92
  -3  17   6  202.25    7.96
   3  17  -6  208.87    7.95
   3  17  -6  202.78    7.85
   3  17  -6  199.69    7.85
   3  17  -5    1.97    0.40
  -3  17   5    1.63    0.45
   3  17  -5    2.15    0.42
  -3  17   5    1.24    0.43
   3  17  -5    1.63    0.39
   3  17  -5    2.50    0.44
  -3  17   5    0.95    0.96
  -3  17   4    7.58    0.68
   3  17  -4    6.81    0.59
   3  17  -4    6.84    0.66
  -3  17   4    7.19    0.65
   3  17  -4    7.30    0.67
  -3  17   4    5.82    1.39
  -3  17   4    8.33    0.74
   3  17  -4    8.17    0.69
  -3  17   3    6.06    0.62
  -3  17   3    6.61    0.64
  -3  17   3    6.12    0.63
  -3  17   3    7.83    1.41
   3  17  -3    8.26    0.66
   3  17  -3    8.37    0.69
  -3  17   3    6.60    0.68
   3  17  -2   79.37    3.24
  -3  17   2   74.53    3.32
   3  17  -2   73.28    3.21
   3  17  -2   82.15    3.39
  -3  17   2   76.49    3.33
   3  17  -2   79.33    3.29
  -3  17   2   79.91    3.33
  -3  17   2   73.63    3.23
  -3  17   2   77.43    4.75
   3  17  -1  126.04    5.12
   3  17  -1  123.65    5.12
  -3  17   1  133.91    5.21
   3  17  -1  128.00    5.26
  -3  17   1  125.18    5.07
   3  17  -1  134.64    5.16
   3  17  -1  125.84    5.04
  -3  17   1  131.87    5.21
  -3  17   1  130.35    6.72
  -3  17   0  220.10    8.57
  -3 -17   0  213.81    9.53
   3  17   0  228.86    8.74
   3  17   0  223.84    8.49
   3  17   0  216.61    8.44
   3  17   0  234.64    8.66
   3  17   0  225.37    8.57
  -3  17   0  224.35    8.66
  -3  17  -1    1.78    0.40
   3  17   1    1.88    0.36
   3  17   1    1.88    0.44
  -3  17  -1    2.40    0.45
   3  17   1    2.07    0.40
  -3 -17  -1    2.41    0.81
  -3 -17  -2   27.96    2.60
   3  17   2   34.28    1.65
   3  17   2   30.62    1.81
  -3  17  -2   30.63    1.67
  -3  17  -2   30.94    1.61
  -3  17  -3    3.08    0.49
   3  17   3    2.49    0.43
  -3  17  -3    2.29    0.44
   3  17   3    2.44    0.64
  -3  17  -3    2.27    0.46
  -3  17  -3    2.70    0.47
  -3 -17  -3    2.23    0.97
   3  17   4    4.62    0.59
  -3  17  -4    4.35    0.63
   3  17   4    3.86    0.71
  -3 -17  -4    2.56    1.06
  -3  17  -4    5.01    0.56
  -3  17  -4    4.71    0.59
  -3  17  -4    4.99    0.61
  -3  17  -5   59.87    2.71
   3  17   5   58.85    2.96
  -3 -17  -5   56.15    4.51
   3  17   5   57.40    2.64
  -3  17  -5   55.75    2.65
  -3  17  -6  176.66    6.93
  -3 -17  -6  166.02    9.32
   3  17   6  173.68    7.16
   3  17   6  178.95    6.89
  -3  17  -6  169.88    6.85
   3  17   7    0.22    0.34
  -3  17  -7    0.54    0.39
   3  17   7    1.08    0.52
   3  17   7    0.61    0.42
   3  17   8    0.84    0.44
  -3  17  -8    0.35    0.32
   3  17   9    2.80    0.41
   3 -18 -11    7.69    0.53
   3  18 -11    7.99    0.56
   3 -18 -10   65.49    2.75
   3 -18  -9    6.49    0.65
   3  18  -9    5.90    0.64
  -3  18   9    7.06    0.63
   3 -18  -8    2.37    0.49
   3  18  -8    2.27    0.49
  -3  18   8    1.99    0.46
  -3  18   7  123.56    5.04
   3  18  -7  128.47    5.01
   3 -18  -7  122.19    5.03
   3  18  -7  115.51    4.81
  -3  18   7  125.21    5.01
   3  18  -6   43.68    2.12
  -3  18   6   41.04    2.13
   3  18  -6   41.71    2.05
  -3  18   6   41.17    2.11
   3  18  -6   43.30    2.06
  -3  18   6   45.01    3.85
   3  18  -5    2.36    0.44
  -3  18   5    2.42    0.50
   3  18  -5    3.40    0.53
   3  18  -5    3.13    0.48
  -3  18   5    1.49    0.43
   3  18  -5    2.11    0.42
  -3  18   5    3.93    1.30
   3  18  -4   19.86    1.17
  -3  18   4   20.27    1.19
   3  18  -4   18.20    1.08
   3  18  -4   17.97    1.16
  -3  18   4   17.97    1.13
  -3  18   4   21.37    1.25
   3  18  -4   20.13    1.20
  -3  18   4   17.65    2.28
  -3  18   3   50.82    2.43
  -3  18   3   53.79    2.49
  -3  18   3   54.31    2.52
   3  18  -3   52.55    2.42
  -3  18   3   56.96    2.48
  -3  18   3   49.87    3.85
   3  18  -3   54.95    2.46
   3  18  -2    8.40    0.74
  -3  18   2   10.65    0.85
   3  18  -2    9.85    0.75
  -3  18   2    9.27    0.68
  -3  18   2    8.87    0.78
   3  18  -2   10.10    0.84
  -3  18   2    8.50    0.71
  -3  18   2   10.30    0.83
   3  18  -2    9.38    0.72
  -3  18   2   11.02    1.67
   3  18  -1  101.23    4.25
   3  18  -1   97.10    4.14
  -3  18   1  104.74    4.31
   3  18  -1  105.32    4.39
  -3  18   1  103.37    4.19
   3  18  -1   99.63    4.12
   3  18  -1  102.48    4.25
   3  18  -1  110.46    4.29
  -3  18   1  105.51    4.33
  -3  18   1  111.30    5.96
  -3  18   0    5.68    0.67
   3  18   0    5.32    0.69
   3  18   0    6.69    0.66
   3  18   0    5.48    0.52
   3  18   0    5.05    0.53
  -3  18   0    6.41    0.66
   3  18   0    5.62    0.63
   3  18   0    6.18    0.68
   3  18   1    0.89    0.38
  -3  18  -1    1.16    0.39
   3  18   1    0.64    0.30
   3  18   1    1.19    0.28
  -3  18  -1    0.39    0.34
  -3 -18  -1    0.41    0.68
   3  18   1    1.28    0.47
  -3  18  -2  110.58    4.49
   3  18   2  107.74    4.40
   3  18   2  104.32    4.64
   3  18   2  104.32    4.59
  -3  18  -2  109.23    4.39
  -3 -18  -2   94.27    5.66
   3  18   3  291.13   11.32
   3  18   3  284.07   10.98
   3  18   3  294.31   11.00
  -3  18  -3  293.28   10.99
  -3 -18  -3  270.09   12.85
   3  18   4    3.33    0.51
  -3  18  -4    2.60    0.53
  -3 -18  -4    1.61    0.95
  -3  18  -4    2.97    0.50
  -3  18  -4    2.65    0.50
   3  18   4    3.76    0.72
  -3  18  -4    2.66    0.45
   3  18   5   14.49    1.05
  -3  18  -5   16.17    1.09
  -3  18  -5   17.54    1.15
   3  18   5   17.08    1.33
   3  18   6    0.30    0.36
  -3  18  -6    0.12    0.35
   3  18   6    0.09    0.47
  -3  18  -6    0.26    0.41
   3  18   6   -0.10    0.57
   3  18   7    0.21    0.34
  -3  18  -7    0.16    0.33
   3  18   7    0.29    0.39
   3  18   7   -0.26    0.48
   3  18   8    7.58    0.76
   3 -19 -11   57.34    2.31
   3 -19 -10    3.51    0.42
   3  19  -9    1.03    0.39
  -3  19   9    1.16    0.32
   3 -19  -9    1.27    0.38
   3 -19  -8   13.65    1.00
  -3  19   8   14.23    0.97
   3  19  -8   14.34    1.01
   3  19  -7   21.02    1.29
   3 -19  -7   22.62    1.34
  -3  19   7   19.88    1.28
  -3  19   7   22.35    1.34
  -3  19   7   23.21    2.75
   3  19  -6   44.89    2.23
  -3  19   6   45.70    2.26
   3  19  -6   48.01    2.22
  -3  19   6   47.09    2.28
   3  19  -6   46.58    2.21
  -3  19   6   38.80    3.79
   3  19  -5    1.11    0.40
  -3  19   5    0.39    0.35
   3  19  -5    0.62    0.37
   3  19  -5    1.17    0.37
  -3  19   5    0.67    0.94
  -3  19   5    0.27    0.35
   3  19  -5    1.28    0.37
  -3  19   4    8.62    0.77
   3  19  -4    8.11    0.69
   3  19  -4    8.74    0.77
  -3  19   4   10.26    0.79
  -3  19   4    8.56    0.79
  -3  19   4    7.88    1.63
   3  19  -4    8.85    0.77
  -3  19   3  149.47    6.04
  -3  19   3  153.11    6.08
   3  19  -3  159.64    6.01
  -3  19   3  153.65    6.02
  -3  19   3  139.73    5.96
   3  19  -3  150.67    6.00
  -3  19   3  158.93    8.04
   3  19  -2   35.56    1.79
  -3  19   2   36.29    1.86
   3  19  -2   36.68    1.76
  -3  19   2   37.01    1.71
  -3  19   2   32.71    1.80
   3  19  -2   36.66    1.92
  -3  19   2   34.08    1.76
   3  19  -2   33.95    1.74
  -3  19   2   36.06    1.85
  -3  19   2   36.96    3.16
   3  19  -1   12.00    0.83
   3  19  -1   11.67    0.94
  -3  19   1   13.54    0.98
  -3  19   1   14.11    1.01
  -3  19   1   11.15    1.73
  -3  19   1   14.76    1.03
  -3  19   1   12.69    0.81
   3  19  -1   13.94    0.98
   3  19  -1   12.45    0.86
   3  19  -1   14.37    1.08
   3  19  -1   13.15    0.94
   3  19   0    8.54    0.90
   3  19   0   10.66    0.75
   3  19   0    8.90    0.85
   3  19   0   10.63    0.85
  -3  19   0   10.39    0.84
   3  19   0    9.20    0.74
  -3  19   0   11.65    0.91
   3  19   0    9.03    0.82
  -3  19  -1    0.06    0.34
   3  19   1    0.42    0.31
   3  19   1    0.59    0.38
   3  19   1    0.22    0.40
  -3  19  -1    0.27    0.34
   3  19   1    0.17    0.24
  -3 -19  -1   -0.21    0.59
  -3 -19  -2   34.65    2.98
   3  19   2   41.39    2.23
   3  19   2   35.03    1.89
  -3  19  -2   40.89    2.06
   3  19   2   42.05    2.00
  -3  19  -2   40.32    1.96
   3  19   2   39.89    2.15
   3  19   3  190.86    7.73
   3  19   3  183.81    7.67
   3  19   3  189.57    7.41
   3  19   3  192.26    7.39
  -3 -19  -3  176.98    9.17
  -3  19  -3  189.32    7.39
   3  19   4   27.45    1.75
  -3  19  -4   25.04    1.44
   3  19   4   23.25    1.42
  -3  19  -4   25.99    1.42
   3  19   4   24.57    1.43
   3  19   5   19.05    1.45
   3  19   5   19.86    1.22
   3  19   5   19.81    1.24
  -3  19  -5   20.23    1.25
   3  19   5   19.20    1.48
   3  19   6    2.71    0.61
   3  19   6    4.01    0.54
   3  19   6    3.02    0.51
   3  19   6    2.13    0.67
  -3  19  -6    3.23    0.54
   3  19   7   43.82    2.31
   3  19   7   46.71    2.45
   3  19   8   -0.12    0.36
   3 -20 -11   15.81    0.77
   3 -20 -10    0.51    0.25
   3 -20  -9   15.87    0.97
   3  20  -9   15.34    0.99
   3 -20  -8    6.64    0.69
   3  20  -8    8.21    0.72
  -3  20   8    9.02    0.72
  -3  20   7    3.67    0.55
   3 -20  -7    4.76    0.60
   3  20  -7    3.27    0.52
  -3  20   7    3.99    1.34
  -3  20   7    4.70    0.59
   3  20  -6   30.77    1.66
  -3  20   6   30.09    1.68
   3  20  -6   31.78    1.65
  -3  20   6   27.74    1.67
   3  20  -6   35.36    1.73
  -3  20   6   24.97    2.97
  -3  20   5    1.71    1.12
   3  20  -5    2.06    0.47
  -3  20   5    2.35    0.42
   3  20  -5    2.29    0.47
  -3  20   5    2.17    0.52
   3  20  -5    1.92    0.42
   3  20  -5    1.90    0.42
  -3  20   5    2.73    0.53
  -3  20   4   52.13    4.16
   3  20  -4   56.01    2.57
  -3  20   4   55.15    2.52
   3  20  -4   54.46    2.42
  -3  20   4   54.49    2.60
  -3  20   4   51.02    2.50
   3  20  -4   56.30    2.54
   3  20  -3    0.06    0.30
   3  20  -3    0.20    0.38
  -3  20   3    0.68    0.39
  -3  20   3    0.18    0.36
   3  20  -3    0.41    0.32
  -3  20   3    0.13    0.34
  -3  20   3    0.62    0.74
  -3  20   2   26.92    1.45
   3  20  -2   26.75    1.52
  -3  20   2   31.52    1.65
   3  20  -2   33.85    1.76
  -3  20   2   30.82    1.60
  -3  20   2   27.12    1.60
   3  20  -2   29.81    1.58
   3  20  -2   30.02    1.57
  -3  20   2   31.91    2.96
   3  20  -1    7.51    0.64
   3  20  -1    6.05    0.69
  -3  20   1    6.58    0.74
   3  20  -1    7.68    0.74
  -3  20   1    7.36    0.75
   3  20  -1    7.62    0.75
  -3  20   1    6.55    0.72
   3  20  -1    7.44    0.67
  -3  20   1    6.83    1.46
   3  20  -1    8.13    0.83
  -3  20   1    7.08    0.61
   3  20   0    2.20    0.49
  -3  20   0    2.43    0.51
   3  20   0    2.63    0.44
   3  20   0    1.83    0.43
   3  20   0    2.48    0.52
   3  20   0    1.90    0.53
   3  20   0    2.77    0.42
   3  20   1   57.69    2.77
   3  20   1   59.86    2.61
   3  20   1   59.72    2.69
   3  20   1   61.57    2.80
  -3  20  -1   60.43    2.85
   3  20   1   64.18    2.93
  -3  20  -1   60.82    2.75
   3  20   2   23.24    1.36
   3  20   2   23.87    1.59
  -3  20  -2   23.50    1.35
   3  20   2   19.64    1.45
  -3 -20  -2   18.59    2.13
  -3  20  -2   22.91    1.42
   3  20   2   22.52    1.31
  -3  20  -2   21.20    1.29
   3  20   3    3.58    0.60
  -3  20  -3    3.74    0.59
   3  20   3    3.66    0.73
   3  20   3    3.64    0.75
  -3 -20  -3    4.63    1.18
   3  20   4  167.61    6.94
   3  20   4  167.48    6.59
   3  20   4  168.99    6.59
  -3 -20  -4  147.07    8.43
  -3  20  -4  164.13    6.53
   3  20   5    3.18    0.52
   3  20   5    3.03    0.54
   3  20   5    2.20    0.65
   3  20   5    2.21    0.69
  -3  20  -6   11.96    0.93
   3  20   6   12.32    1.12
   3  20   6   10.06    0.83
   3  20   6   10.30    1.00
   3  20   6   11.19    0.88
   3  20   7   22.76    1.27
   3  20   7   24.57    1.51
   3  20   7   22.14    1.37
   3  20   8    2.42    0.45
   3 -21 -11    3.71    0.29
   3 -21 -10    0.09    0.22
   3 -21  -9   15.29    0.93
   3  21  -9   15.32    0.95
   3 -21  -8    1.97    0.47
  -3  21   8    1.93    0.40
   3  21  -8    3.03    0.50
  -3  21   7   39.42    1.95
  -3  21   7   38.24    1.97
   3 -21  -7   40.73    2.00
   3  21  -7   39.01    1.94
  -3  21   6   16.42    1.15
   3  21  -6   14.65    1.05
  -3  21   6   15.96    1.10
   3  21  -6   13.94    1.00
   3  21  -6   15.90    1.06
  -3  21   6   13.79    2.16
  -3  21   5    0.69    0.87
   3  21  -5    0.61    0.35
   3  21  -5    1.49    0.44
   3  21  -5    0.93    0.38
   3  21  -5    1.26    0.40
  -3  21   5    1.22    0.46
  -3  21   5    0.73    0.35
  -3  21   5    0.78    0.41
   3  21  -4   88.92    3.59
   3  21  -4   84.38    3.68
  -3  21   4   85.86    5.62
  -3  21   4   90.56    3.81
  -3  21   4   86.22    3.70
   3  21  -4   84.77    3.72
  -3  21   4   83.46    3.67
   3  21  -3   11.85    1.01
  -3  21   3   14.70    1.01
  -3  21   3   11.75    0.90
  -3  21   3   13.61    1.02
  -3  21   3   15.72    2.10
   3  21  -3   11.57    0.92
   3  21  -3   14.20    1.00
  -3  21   3   14.90    1.04
  -3  21   2   17.82    2.19
  -3  21   2   16.98    1.19
  -3  21   2   15.48    1.02
   3  21  -2   19.34    1.15
   3  21  -2   18.06    1.12
  -3  21   2   15.03    1.12
   3  21  -2   16.42    1.08
   3  21  -1    1.32    0.40
  -3  21   1    0.54    0.48
  -3  21   1    0.99    0.31
   3  21  -1    0.76    0.33
  -3  21   1    0.65    0.41
   3  21  -1    0.43    0.29
   3  21  -1    0.16    0.46
   3  21  -1    0.79    0.41
  -3  21   1    0.42    0.42
   3  21   0    5.96    0.65
   3  21   0    5.91    0.57
  -3  21   0    5.70    0.69
   3  21   0    4.43    0.65
   3  21   0    5.27    0.60
   3  21   0    7.59    0.76
   3  21   0    6.38    0.84
   3  21   1    0.33    0.40
  -3  21  -1    0.45    0.42
   3  21   1    0.37    0.27
   3  21   1    0.45    0.34
   3  21   1   -0.08    0.42
  -3  21  -1    0.31    0.39
   3  21   1    0.39    0.36
   3  21   2    0.09    0.52
   3  21   2    0.19    0.54
   3  21   2   -0.13    0.37
  -3  21  -2    0.24    0.37
  -3  21  -2    0.30    0.38
   3  21   2    0.06    0.34
  -3 -21  -3   81.98    5.33
   3  21   3   85.04    4.04
   3  21   3   87.36    4.03
   3  21   3   83.53    3.76
  -3  21  -3   86.35    3.72
  -3  21  -3   89.85    3.79
  -3  21  -3   92.83    3.78
  -3  21  -4  200.80    7.80
   3  21   4  208.20    7.87
   3  21   4  200.08    7.84
  -3 -21  -4  176.44    9.71
   3  21   4  198.61    8.19
   3  21   5    0.53    0.38
   3  21   5    1.16    0.43
   3  21   5    0.09    0.50
   3  21   6    1.98    0.55
   3  21   6    2.30    0.46
   3  21   6    2.93    0.67
   3  21   6    2.19    0.41
  -3  21  -6    1.77    0.44
   3  21   7   49.50    2.10
   3  21   7   41.89    2.12
   3  21   7   43.53    2.25
   3  21   8   10.52    0.77
   3 -22 -10   11.14    0.65
   3  22  -9    0.96    0.35
   3 -22  -9    0.39    0.29
   3 -22  -8    0.40    0.32
  -3  22   8    0.23    0.27
   3  22  -8    0.40    0.33
  -3  22   7  170.25    6.60
  -3  22   7  165.84    6.61
   3 -22  -7  170.79    6.63
   3  22  -7  164.66    6.58
   3  22  -6    4.05    0.55
  -3  22   6    3.95    0.57
  -3  22   6    3.38    0.57
   3  22  -6    4.47    0.59
  -3  22   6    4.52    1.32
  -3  22   5    0.65    0.39
   3  22  -5    0.38    0.37
   3  22  -5    0.71    0.37
   3  22  -5    1.53    0.42
  -3  22   5    0.07    0.41
   3  22  -5    1.14    0.39
  -3  22   5    1.38    0.96
  -3  22   4   12.56    0.94
   3  22  -4   11.05    0.93
  -3  22   4   11.52    0.92
   3  22  -4   11.26    0.82
  -3  22   4   11.50    1.89
   3  22  -4   11.82    0.90
  -3  22   4   10.06    0.92
  -3  22   4   11.77    1.00
   3  22  -3   10.48    0.96
  -3  22   3    9.99    0.90
  -3  22   3   10.84    0.84
   3  22  -3   11.38    0.86
  -3  22   3    8.52    1.70
  -3  22   3   11.11    0.91
   3  22  -3   10.89    0.87
  -3  22   2   45.59    2.38
   3  22  -2   48.41    2.32
  -3  22   2   49.50    2.25
  -3  22   2   50.96    2.45
   3  22  -2   49.51    2.33
   3  22  -2   50.61    2.34
  -3  22   2   50.10    3.97
  -3  22   1    5.26    0.67
   3  22  -1    4.51    0.64
   3  22  -1    3.75    0.55
  -3  22   1    4.93    0.51
   3  22  -1    4.36    0.69
  -3  22   1    4.00    0.61
   3  22  -1    3.81    0.52
   3  22  -1    3.83    0.52
   3  22   0    8.68    0.79
   3  22   0    8.59    0.85
   3  22   0    9.20    0.98
   3  22   0    8.53    0.86
  -3  22   0    8.40    0.85
   3  22   0    9.59    0.77
   3  22   0    7.96    0.70
   3  22   1   83.71    3.62
   3  22   1   88.63    3.73
   3  22   1   84.11    3.83
   3  22   1   83.05    3.66
   3  22   1   82.60    3.50
  -3  22  -1   88.61    3.81
   3  22   2   37.83    1.98
   3  22   2   38.78    1.94
   3  22   2   37.75    1.98
  -3  22  -2   38.87    1.93
   3  22   2   35.59    2.10
   3  22   2   38.53    2.22
  -3  22  -3    1.14    0.42
   3  22   3    1.74    0.53
  -3  22  -3    0.50    0.40
   3  22   3    0.38    0.49
   3  22   3    0.30    0.56
  -3  22  -4   -0.06    0.32
   3  22   4    0.26    0.41
   3  22   4    0.20    0.51
  -3  22  -4    0.50    0.43
   3  22   4    0.37    0.38
   3  22   5   48.58    2.24
   3  22   5   45.74    2.46
   3  22   5   45.15    2.22
   3  22   6    1.21    0.36
   3  22   6    0.97    0.41
   3  22   6    0.44    0.41
   3  22   6    0.92    0.48
   3  22   7    0.21    0.31
   3  22   7    0.51    0.39
   3  22   7   -0.05    0.30
  -3  23  10    2.63    0.26
   3 -23 -10    3.59    0.32
   3 -23  -9    0.77    0.28
   3  23  -8   11.80    0.80
   3 -23  -8    9.21    0.75
   3  23  -7   17.15    1.08
  -3  23   7   19.29    1.11
  -3  23   7   16.31    1.09
   3 -23  -7   17.08    1.12
  -3  23   6   20.12    1.28
  -3  23   6   19.06    1.21
   3  23  -6   19.23    1.19
   3  23  -5   14.51    1.03
   3  23  -5   14.10    0.93
  -3  23   5   11.85    1.03
  -3  23   5   12.45    0.97
  -3  23   5   12.25    2.00
   3  23  -5   13.69    0.96
  -3  23   4   13.55    1.03
   3  23  -4   12.28    1.01
  -3  23   4   15.39    1.05
  -3  23   4   13.26    0.97
  -3  23   4   11.18    1.94
   3  23  -4   15.00    1.01
  -3  23   4   13.35    1.00
  -3  23   4   14.40    1.10
  -3  23   3   25.29    1.41
   3  23  -3   23.45    1.52
  -3  23   3   25.17    1.49
   3  23  -3   24.21    1.41
  -3  23   3   22.90    2.68
  -3  23   3   27.43    1.54
   3  23  -3   27.66    1.51
   3  23  -2   12.03    0.93
  -3  23   2   12.78    0.90
  -3  23   2   13.23    1.02
   3  23  -2   12.42    0.93
  -3  23   2   12.16    1.90
  -3  23   2   10.82    0.97
   3  23  -2   13.64    0.97
   3  23  -1  195.52    7.80
   3  23  -1  184.81    7.43
   3  23  -1  190.85    7.51
  -3  23   1  190.93    7.67
   3  23  -1  195.26    7.61
  -3  23   1  189.41    7.64
   3  23  -1  201.80    7.51
   3  23   0  220.50    8.40
   3  23   0  218.20    8.48
   3  23   0  217.97    8.43
  -3  23   0  218.53    8.64
   3  23   0  221.15    8.78
   3  23   0  217.94    8.62
   3  23   0  216.51    8.57
   3  23   1   21.16    1.43
   3  23   1   19.02    1.26
   3  23   1   20.52    1.15
   3  23   1   19.54    1.24
   3  23   1   20.34    1.33
   3  23   2   27.64    1.51
   3  23   2   23.39    1.61
   3  23   2   24.26    1.50
   3  23   2   26.52    1.71
   3  23   2   26.04    1.46
  -3  23  -2   22.72    1.39
  -3  23  -3    6.20    0.70
  -3  23  -3    5.88    0.67
   3  23   3    8.50    0.95
   3  23   3    5.50    0.86
   3  23   3    6.31    0.71
   3  23   3    7.00    0.76
  -3  23  -4   63.23    2.82
  -3  23  -4   66.18    2.90
   3  23   4   65.76    2.90
   3  23   4   62.11    3.14
   3  23   4   62.45    3.15
   3  23   4   62.13    2.88
   3  23   5   12.50    0.91
   3  23   5   11.06    1.07
   3  23   5   13.12    0.95
   3  23   6   12.21    0.86
   3  23   6   12.47    0.96
   3  23   6    9.98    0.97
   3  23   7    1.88    0.36
   3  23   7    1.42    0.43
   3  23   7    1.99    0.38
   3 -24 -10   22.55    0.98
  -3  24   9    0.93    0.28
   3 -24  -9    1.58    0.30
   3 -24  -8    6.32    0.57
   3 -24  -7    1.20    0.40
  -3  24   6    6.52    0.68
   3 -24  -6    6.33    0.69
  -3  24   5   12.79    1.02
   3  24  -5   11.59    0.94
   3  24  -5   14.52    0.94
  -3  24   5   11.11    0.91
  -3  24   4   24.49    1.42
  -3  24   4   26.08    2.85
   3  24  -4   27.97    1.46
   3  24  -4   26.30    1.55
  -3  24   4   24.88    1.46
   3  24  -3  144.82    5.68
  -3  24   3  135.11    7.71
   3  24  -3  139.99    5.58
   3  24  -3  140.55    5.77
  -3  24   3  135.35    5.66
  -3  24   3  138.46    5.57
   3  24  -2    0.33    0.48
  -3  24   2   -0.22    0.43
   3  24  -2    0.80    0.40
   3  24  -2    0.47    0.36
  -3  24   2    0.05    0.31
  -3  24   2    0.37    0.39
   3  24  -1    3.56    0.53
   3  24  -1    3.26    0.57
   3  24  -1    2.32    0.46
  -3  24   1    2.93    0.58
   3  24  -1    2.13    0.47
   3  24   0   12.59    0.91
   3  24   0   14.92    0.99
   3  24   0   13.77    1.10
   3  24   0   12.45    0.94
   3  24   0   12.26    1.16
   3  24   1   10.89    0.80
   3  24   1   13.13    1.03
   3  24   1   10.63    0.89
  -3  24  -1   11.99    0.88
   3  24   1   11.15    0.89
   3  24   1   10.43    1.03
   3  24   2    6.49    0.91
  -3  24  -2    6.88    0.76
   3  24   2    8.94    0.83
   3  24   2    8.13    0.76
   3  24   2    6.98    0.84
  -3  24  -2    6.91    0.70
   3  24   2    5.78    0.68
   3  24   3    3.38    0.54
   3  24   3    3.76    0.70
   3  24   3    4.25    0.61
  -3  24  -3    4.41    0.57
  -3  24  -3    4.97    0.63
   3  24   3    5.25    0.63
   3  24   3    3.41    0.71
  -3  24  -4    0.06    0.34
   3  24   4   -0.06    0.36
   3  24   4    0.09    0.50
  -3  24  -4    0.21    0.29
   3  24   4    0.36    0.51
  -3  24  -5    2.84    0.47
   3  24   5    4.05    0.55
   3  24   5    3.97    0.65
   3  24   5    3.46    0.50
  -3  24  -6    0.54    0.31
   3  24   6    0.48    0.42
   3  24   6   -0.10    0.34
   3  24   6    0.48    0.36
   3  24   7    5.95    0.59
   3 -25  -9   -0.03    0.22
   3 -25  -8    6.64    0.56
  -3  25   8    5.82    0.56
  -3  25   7    1.39    0.40
   3 -25  -7    0.72    0.33
  -3  25   6    0.34    0.36
   3 -25  -6    0.23    0.39
  -3  25   5   11.20    0.87
   3  25  -5   12.18    0.93
  -3  25   4    3.79    0.55
   3  25  -4    4.04    0.60
  -3  25   4    3.48    0.54
   3  25  -4    3.86    0.50
   3  25  -3   11.52    1.02
  -3  25   3   12.19    0.98
  -3  25   3   12.45    0.89
   3  25  -3   11.30    0.91
   3  25  -3   11.13    0.85
  -3  25   3   11.33    1.84
  -3  25   2   55.98    2.73
   3  25  -2   56.09    2.82
   3  25  -2   59.98    2.62
  -3  25   2   55.69    2.56
   3  25  -2   60.00    2.68
   3  25  -1   55.36    2.61
   3  25  -1   51.75    2.44
   3  25  -1   54.09    2.49
   3  25  -1   57.01    2.54
   3  25   0   15.58    1.05
   3  25   0   15.80    1.03
   3  25   0   16.60    1.20
   3  25   0   15.24    1.05
   3  25   0   18.50    1.37
   3  25   1   10.55    0.85
   3  25   1   11.52    1.05
   3  25   1   13.90    1.04
   3  25   1   10.79    0.79
  -3  25  -1   11.65    0.88
   3  25   1   10.81    0.89
   3  25   2   31.48    1.94
   3  25   2   30.01    1.63
   3  25   2   34.36    1.78
  -3  25  -2   31.63    1.66
   3  25   2   31.60    1.68
  -3  25  -2   29.77    1.71
   3  25   2   29.77    1.84
   3  25   3   24.39    1.61
   3  25   3   22.84    1.39
  -3  25  -3   23.71    1.34
   3  25   3   22.75    1.54
  -3  25  -3   21.68    1.34
   3  25   3   22.61    1.36
   3  25   4   41.06    2.18
   3  25   4   38.60    1.92
  -3  25  -4   38.36    1.85
   3  25   4   39.89    2.18
  -3  25  -4   36.60    1.89
  -3  25  -5    0.51    0.32
   3  25   5    0.64    0.38
   3  25   5   -0.07    0.39
   3  25   5   -0.05    0.30
   3  25   6    7.90    0.74
   3  25   6    6.55    0.65
   3  25   6    8.42    0.66
   3 -26  -9    1.98    0.25
  -3  26   8   14.48    0.89
   3 -26  -8   17.62    0.90
   3 -26  -7    1.78    0.40
  -3  26   7    1.02    0.34
  -3  26   6   20.23    1.20
   3 -26  -6   21.88    1.26
   3  26  -5    0.76    0.39
  -3  26   5   -0.16    0.32
  -3  26   4   54.48    2.43
   3  26  -4   52.29    2.51
  -3  26   4   52.30    2.42
   3  26  -3    0.44    0.37
  -3  26   3    0.53    0.42
   3  26  -3    0.23    0.45
  -3  26   3    0.58    0.35
   3  26  -2   -0.06    0.34
   3  26  -2    0.17    0.47
  -3  26   2    0.50    0.31
   3  26  -1    2.20    0.46
   3  26  -1    1.13    0.53
   3  26  -1    2.05    0.50
   3  26   0   52.45    2.58
   3  26   0   52.36    2.42
   3  26   0   52.95    2.40
   3  26   1    1.36    0.44
   3  26   1    2.60    0.42
   3  26   1    2.35    0.58
  -3  26  -1    2.04    0.43
   3  26   2    9.95    1.02
   3  26   2   11.05    0.87
  -3  26  -2   11.56    0.93
   3  26   2   11.02    0.94
   3  26   2    9.28    0.96
  -3  26  -2   11.18    0.84
   3  26   3   28.26    1.86
   3  26   3   32.01    1.70
   3  26   3   33.05    1.73
   3  26   3   35.44    1.95
  -3  26  -3   32.10    1.69
  -3  26  -3   33.88    1.68
   3  26   4    2.08    0.55
  -3  26  -4    1.50    0.38
   3  26   4    1.58    0.50
   3  26   4    1.34    0.42
  -3  26  -5    1.61    0.39
   3  26   5    2.29    0.45
   3  26   5    1.50    0.44
   3  26   5    1.05    0.34
   3  26   6    0.23    0.30
   3  26   6   -0.05    0.31
  -3  27   9   -0.09    0.14
   3 -27  -9    0.24    0.13
  -3  27   8    1.51    0.33
   3 -27  -8    1.20    0.27
   3 -27  -7    1.22    0.32
  -3  27   7    0.93    0.32
  -3  27   6   39.54    1.87
   3 -27  -6   40.63    1.91
  -3  27   5    1.04    0.36
  -3  27   5    0.89    0.42
  -3  27   4   11.30    0.82
   3  27  -4   10.26    0.87
  -3  27   4   11.29    0.95
  -3  27   4   11.81    0.82
   3  27  -3   74.06    3.29
  -3  27   3   66.74    3.05
  -3  27   3   73.44    3.28
   3  27  -3   79.57    3.23
  -3  27   3   71.00    3.16
   3  27  -2   20.95    1.43
  -3  27   2   21.97    1.38
   3  27  -2   23.25    1.32
  -3  27   2   20.31    1.31
   3  27  -1   13.77    1.12
   3  27  -1   10.40    0.85
  -3  27   1   11.99    0.97
  -3  27   1   12.29    0.98
  -3  27   0   49.61    2.21
   3  27   0   44.36    2.18
  -3  27   0   48.33    2.30
   3  27   0   46.54    2.18
  -3  27   0   46.93    2.35
   3  27   0   46.72    2.34
   3  27   1   60.78    2.73
   3  27   1   61.90    2.90
  -3  27  -1   60.78    2.70
  -3  27  -1   60.05    2.74
  -3  27  -2    3.33    0.54
   3  27   2    2.21    0.60
   3  27   2    3.41    0.59
   3  27   2    4.40    0.69
  -3  27  -2    2.85    0.47
  -3  27  -2    2.88    0.45
   3  27   2    3.69    0.53
  -3  27  -3   57.44    2.51
   3  27   3   54.11    2.73
   3  27   3   58.66    2.54
   3  27   3   52.55    2.51
  -3  27  -3   57.58    2.48
   3  27   4    7.48    0.81
   3  27   4    8.16    0.84
   3  27   4    7.91    0.70
  -3  27  -4    9.46    0.72
   3  27   5    0.22    0.32
  -3  27  -5    0.87    0.30
   3  27   5    0.46    0.30
   3  27   6   11.93    0.83
   3  27   6   13.38    0.78
   3 -28  -8    1.72    0.24
   3 -28  -7    1.62    0.31
  -3  28   7    1.47    0.31
  -3  28   7    1.59    0.37
   3 -28  -6    8.65    0.66
  -3  28   6    7.58    0.62
  -3  28   6    8.22    0.71
  -3  28   5   13.56    0.87
  -3  28   5   13.18    0.97
  -3  28   4    1.72    0.38
  -3  28   4    1.57    0.45
   3  28  -4    2.07    0.46
  -3  28   4    2.41    0.39
  -3  28   3    3.32    0.57
  -3  28   3    3.12    0.43
   3  28  -3    2.25    0.51
   3  28  -3    3.39    0.56
  -3  28   3    2.14    0.44
  -3  28   2   13.13    0.98
   3  28  -2   12.60    0.91
  -3  28   2   11.84    0.91
   3  28  -2    9.78    0.96
  -3  28   1    0.07    0.37
   3  28  -1    0.16    0.32
  -3  28   1   -0.12    0.41
   3  28  -1   -0.32    0.47
   3  28   0    3.47    0.47
  -3  28   0    4.22    0.60
   3  28   0    2.24    0.61
   3  28   0    4.44    0.62
  -3  28   0    2.76    0.50
  -3  28   0    3.79    0.49
  -3  28  -1    0.10    0.30
  -3  28  -1    0.06    0.32
   3  28   1   -0.05    0.35
   3  28   1    0.28    0.40
  -3  28  -2    0.18    0.34
  -3  28  -2    0.10    0.29
  -3  28  -2    0.05    0.29
   3  28   2   -0.05    0.33
   3  28   2   -0.07    0.41
  -3  28  -3    2.93    0.44
  -3  28  -3    2.32    0.40
   3  28   3    1.92    0.45
   3  28   3    2.57    0.54
   3  28   4    6.12    0.61
  -3  28  -4    6.99    0.58
   3  28   4    5.93    0.67
   3  28   5    2.39    0.42
   3  28   5    2.38    0.42
  -3  28  -5    2.45    0.35
   3  28   5    2.36    0.42
   3 -29  -8   16.34    0.78
  -3  29   8   19.82    0.85
   3 -29  -7    1.82    0.28
  -3  29   7    1.24    0.30
   3 -29  -6    2.64    0.38
  -3  29   6    2.48    0.36
  -3  29   6    2.77    0.43
   3 -29  -5    2.69    0.42
  -3  29   5    2.73    0.38
  -3  29   5    2.50    0.46
  -3  29   4   15.02    0.93
  -3  29   4   16.17    1.06
  -3  29   4   17.84    0.96
  -3  29   3   17.85    1.11
   3  29  -3   14.65    1.07
  -3  29   3   15.30    0.99
   3  29  -3   16.63    1.06
   3  29  -2    2.18    0.54
  -3  29   2    2.54    0.45
   3  29  -2    2.40    0.44
  -3  29   2    1.18    0.42
   3  29  -1    1.97    0.53
  -3  29   1    1.94    0.45
   3  29  -1    1.58    0.37
  -3  29   1    1.80    0.35
  -3  29   1    1.36    0.41
   3  29   0    4.19    0.68
  -3  29   0    5.17    0.52
  -3  29   0    4.49    0.54
  -3  29   0    5.08    0.62
  -3  29  -1   23.65    1.22
  -3  29  -1   23.94    1.28
  -3  29  -2   22.70    1.24
   3  29   2   22.93    1.46
   3  29   2   23.95    1.28
  -3  29  -2   22.45    1.29
   3  29   2   22.13    1.36
  -3  29  -2   23.60    1.23
   3  29   3   13.83    1.05
   3  29   3   14.23    0.92
  -3  29  -3   14.74    0.87
  -3  29  -3   13.70    0.87
   3  29   3   12.74    0.98
   3  29   4    4.61    0.59
   3  29   4    4.02    0.55
  -3  29  -4    4.43    0.45
   3  29   4    4.55    0.50
   3  29   5    0.65    0.29
   3 -30  -7   30.29    1.29
  -3  30   6    5.37    0.50
   3 -30  -6    5.24    0.46
  -3  30   5    6.98    0.62
   3 -30  -5    6.69    0.57
  -3  30   4    7.20    0.55
  -3  30   4    7.53    0.65
  -3  30   3   14.00    0.89
  -3  30   3   13.84    0.95
   3  30  -3   14.72    1.00
  -3  30   2    1.98    0.40
  -3  30   2    1.62    0.42
   3  30  -2    2.43    0.52
  -3  30   1   14.58    0.95
  -3  30   1   11.85    0.86
   3  30  -1   12.34    1.01
  -3  30   0    2.71    0.44
  -3  30   0    3.02    0.51
  -3  30  -1    0.99    0.34
   3  30   2    6.06    0.64
   3  30   2    5.54    0.68
  -3  30  -2    5.91    0.57
  -3  30  -2    5.54    0.53
  -3  30  -3    0.11    0.25
   3  30   3    0.40    0.31
   3  30   3    0.31    0.33
   3  30   3    0.23    0.37
   3  30   4    0.75    0.29
   3  30   4    1.17    0.33
   3  30   4    0.91    0.33
   3 -31  -6   10.48    0.60
  -3  31   5    0.22    0.26
   3 -31  -5    0.25    0.26
  -3  31   4   13.20    0.73
  -3  31   4   14.91    0.89
  -3  31   3   27.20    1.33
  -3  31   3   27.73    1.40
  -3  31   2    0.66    0.31
  -3  31   2    0.45    0.33
  -3  31   1    5.41    0.57
   3  31  -1    4.59    0.61
  -3  31   1    5.24    0.54
  -3  31   0    8.02    0.70
  -3  31   0    8.24    0.66
   3  31   0    7.30    0.76
  -3  31  -1   34.74    1.63
  -3  31  -2   24.32    1.22
   3  31   2   21.72    1.32
  -3  31  -3   17.29    0.86
   3  31   3   15.14    0.93
   3  31   3   14.22    0.97
   3 -32  -6   16.20    0.73
   3 -32  -5    8.84    0.54
   3 -32  -4    3.78    0.40
  -3  32   4    3.97    0.42
  -3  32   3    1.50    0.33
  -3  32   3    1.90    0.29
  -3  32   2    1.39    0.32
  -3  32   2    1.49    0.33
   3  32  -2    1.30    0.37
  -3  32   1   32.12    1.52
  -3  32   1   32.19    1.55
   3  32  -1   32.97    1.66
  -3  32   0   -0.21    0.27
   3  32   0   -0.11    0.33
  -3  32   0    0.25    0.28
  -3  32  -1   38.62    1.71
  -3  32  -2    1.01    0.26
   3  32   2    0.86    0.34
   3 -33  -5   11.77    0.58
   3 -33  -4    0.65    0.22
  -3  33   3    1.25    0.22
  -3  33   3    1.22    0.26
  -3  33   2   40.91    1.73
  -3  33   2   38.38    1.71
  -3  33   1    2.12    0.33
   3  33  -1    2.05    0.37
  -3  33   1    1.48    0.29
  -3  33   0    7.82    0.55
   3  33   0    7.34    0.63
  -3  33   0    8.59    0.60
  -3  33  -2   12.30    0.68
   3 -34  -3    2.76    0.28
  -3  34   2    4.12    0.34
  -3  34   1    0.57    0.21
  -3  34   0    0.35    0.21
  -3  35   0    1.66    0.21
   4   0 -13    0.32    0.23
   4   0 -12   37.43    1.82
   4   0 -11    0.67    0.39
   4   0 -11    0.24    0.30
   4   0 -11   -0.06    0.39
   4   0 -10   84.02    3.45
  -4   0  10   73.92    5.29
   4   0 -10   81.41    3.54
   4   0 -10   79.85    3.58
   4   0  -9   -0.20    0.47
   4   0  -9    0.19    0.38
   4   0  -9   -0.05    0.28
   4   0  -8    1.49    0.44
   4   0  -8    1.18    0.43
  -4   0   8    2.36    0.89
   4   0  -8    1.31    0.33
  -4   0   7    0.61    0.60
   4   0  -7    0.06    0.30
   4   0  -7    0.15    0.30
   4   0  -6   29.21    1.45
  -4   0   6   28.86    2.25
   4   0  -5    0.04    0.24
  -4   0   5    0.56    0.50
  -4   0   4   21.71    1.63
  -4   0   3    0.20    0.37
   4   0  -2  579.30   22.50
  -4   0   2  593.57   22.10
  -4   0   1    1.28    0.50
  -4   0   0    1.08    0.54
  -4   0  -1   -0.28    0.50
  -4   0  -2  233.19    8.84
  -4   0  -2  244.25   10.15
  -4   0  -3    0.21    0.70
  -4   0  -3   -0.05    0.27
  -4   0  -4   77.94    4.82
  -4   0  -4   75.44    3.30
  -4   0  -5    0.63    0.89
  -4   0  -5    0.53    0.74
  -4   0  -5    0.28    0.39
  -4   0  -5   -0.04    0.22
  -4   0  -6   13.24    1.08
  -4   0  -6   13.26    0.87
  -4   0  -6   14.99    2.01
  -4   0  -7   -0.25    0.46
  -4   0  -7    0.14    0.30
  -4   0  -8    5.74    0.52
  -4   0  -8    4.74    0.69
   4   0   8    5.68    0.71
  -4   0  -9   -0.31    0.37
   4   0   9    0.29    0.39
   4   0  10    0.65    0.31
   4  -1 -13    6.47    0.49
   4   1 -13    4.78    0.33
   4  -1 -12   40.46    1.92
   4  -1 -11   64.16    2.78
   4   1 -11   64.85    2.78
   4  -1 -11   62.65    2.90
   4   1 -11   65.11    2.85
   4  -1 -11   63.62    2.83
   4  -1 -10   29.75    1.63
   4  -1 -10   28.92    1.55
   4   1 -10   31.13    1.56
  -4  -1  10   31.99    3.09
   4   1 -10   27.97    1.63
   4  -1 -10   32.55    1.74
   4  -1  -9    2.00    0.50
   4   1  -9    1.60    0.49
   4  -1  -9    1.64    0.46
   4   1  -9    1.28    0.37
   4  -1  -9    1.96    0.40
   4  -1  -8   -0.30    0.37
  -4   1   8   -0.25    0.63
   4  -1  -8    0.40    0.28
   4   1  -8    0.56    0.26
   4   1  -8   -0.07    0.34
   4  -1  -8    0.06    0.31
   4  -1  -7   46.72    2.18
   4   1  -7   47.30    2.24
   4  -1  -7   48.05    2.24
  -4   1   7   51.18    3.40
  -4  -1   7   44.64    3.09
  -4  -1   6   71.67    3.90
  -4   1   6   77.74    4.20
   4  -1  -6   71.33    3.02
  -4   1   5  250.19   10.02
  -4  -1   5  245.87    9.75
   4  -1  -5  230.22    8.85
  -4   1   4    0.38    0.47
  -4  -1   4    0.10    0.35
  -4   1   3    4.09    0.72
  -4  -1   3    5.06    0.71
  -4   1   2    4.72    0.75
   4  -1  -2    4.81    0.86
  -4  -1   1  387.27   15.08
  -4  -1   0   62.02    3.25
  -4  -1  -1   13.02    1.33
  -4  -1  -2   18.87    1.04
  -4  -1  -2   22.34    1.92
  -4  -1  -3    6.43    1.18
  -4  -1  -3    9.97    0.73
  -4  -1  -4    1.82    0.42
  -4  -1  -4    0.79    0.74
  -4  -1  -5  102.90    4.41
  -4  -1  -5  108.14    6.02
  -4   1  -5   97.99    5.72
  -4  -1  -5  102.20    4.10
  -4   1  -5  104.63    4.13
  -4  -1  -5  108.83    6.34
  -4  -1  -6    7.74    0.64
  -4   1  -6    7.31    0.63
  -4  -1  -6    8.21    1.58
  -4   1  -6    6.76    1.37
  -4  -1  -6    7.39    0.83
  -4  -1  -7  226.87   11.02
  -4  -1  -7  229.19    9.16
  -4  -1  -7  232.68    8.77
  -4   1  -8   -0.04    0.27
   4   1   8    0.28    0.46
   4  -1   8   -0.07    0.42
  -4  -1  -8    0.32    0.45
   4   1   9    2.25    0.47
   4  -1   9    1.72    0.46
  -4  -1  -9    2.28    0.49
   4  -1  10    0.15    0.28
   4   1  10    0.15    0.29
   4  -2 -13   15.16    0.83
   4   2 -13   16.79    0.84
   4  -2 -12    1.40    0.39
   4  -2 -11    0.21    0.35
   4   2 -11    0.06    0.38
   4  -2 -11    0.05    0.31
   4   2 -11    0.24    0.30
   4  -2 -11    0.31    0.42
   4  -2 -10   27.72    1.61
   4  -2 -10   29.22    1.51
   4   2 -10   30.13    1.51
   4   2 -10   28.49    1.58
   4  -2 -10   27.85    1.57
   4   2  -9    1.29    0.47
   4  -2  -9    0.88    0.42
   4  -2  -9    0.40    0.38
   4  -2  -9    0.71    0.35
   4   2  -9    0.54    0.32
   4  -2  -8  123.94    5.02
   4   2  -8  123.28    5.08
   4  -2  -8  126.11    5.07
   4   2  -8  123.61    4.84
   4  -2  -8  120.23    4.87
  -4   2   8  116.40    6.53
  -4   2   7   52.10    3.49
   4  -2  -7   48.98    2.17
   4  -2  -7   44.62    2.17
   4   2  -7   43.10    2.17
   4  -2  -6    0.56    0.29
  -4   2   6    0.20    0.62
  -4  -2   6    0.14    0.45
   4  -2  -5  207.48    7.97
  -4   2   5  222.19    9.24
  -4  -2   5  217.37    8.71
  -4   2   4    5.59    0.90
  -4  -2   4    4.59    0.65
  -4   2   3  269.33   10.63
  -4  -2   3  257.86   10.15
   4  -2  -2  307.12   12.38
  -4   2   2  304.83   12.10
  -4  -2   1   15.70    1.35
  -4  -2   0   38.58    2.37
  -4  -2  -1   91.65    4.53
  -4  -2  -2   84.26    3.42
  -4  -2  -2   86.72    4.53
  -4  -2  -3   69.57    2.84
  -4  -2  -3   67.06    4.08
  -4   2  -3   63.30    2.63
  -4   2  -4   13.51    0.77
  -4  -2  -4   11.28    0.91
  -4  -2  -4   10.58    1.68
  -4  -2  -5  144.31    5.85
  -4   2  -5  143.89    5.57
  -4  -2  -5  143.11    7.82
  -4  -2  -5  140.62    7.55
  -4   2  -5  140.38    7.25
  -4  -2  -6  166.72    6.34
  -4   2  -6  160.94    6.36
  -4  -2  -6  164.99    6.70
  -4  -2  -6  156.98    8.50
  -4   2  -6  167.68    8.30
  -4  -2  -7   52.56    2.35
  -4  -2  -7   47.61    3.97
  -4  -2  -7   56.29    2.72
   4  -2   8  128.41    5.23
  -4  -2  -8  120.16    5.26
  -4   2  -8  127.69    4.96
  -4  -2  -9   13.72    0.99
  -4   2  -9   12.66    0.77
   4  -2  10    8.62    0.64
   4   3 -13   27.12    1.15
   4  -3 -12    1.00    0.36
   4   3 -12    1.28    0.37
   4  -3 -12    1.36    0.33
   4   3 -11   12.83    5.30
   4  -3 -11   11.04    0.88
   4   3 -11   13.50    0.95
   4  -3 -11   12.92    0.88
   4  -3 -11   13.26    0.97
   4   3 -11   13.40    0.98
  -4   3  10    4.57    1.41
   4  -3 -10    4.53    0.68
   4   3 -10    4.18    0.62
   4  -3 -10    4.34    0.57
   4   3 -10    3.40    0.58
   4  -3 -10    3.36    0.50
   4   3 -10    4.36    0.52
  -4   3   9  139.24    7.45
   4  -3  -9  127.97    5.52
   4   3  -9  142.82    5.58
   4  -3  -9  135.20    5.41
   4  -3  -9  130.93    5.49
   4   3  -9  136.84    5.54
   4   3  -9  142.57    5.40
   4   3  -8    2.63    0.51
   4  -3  -8    3.53    0.55
  -4   3   8    2.20    0.96
   4   3  -8    2.38    0.47
   4  -3  -8    3.96    0.57
   4   3  -8    2.92    0.50
   4   3  -8    3.13    0.42
   4  -3  -8    3.23    0.45
  -4   3   7  345.37   14.51
   4  -3  -7  347.97   12.80
   4   3  -7  339.38   12.81
   4  -3  -7  335.02   12.62
   4  -3  -7  334.00   12.73
   4   3  -7  343.66   12.74
   4  -3  -6   13.60    0.83
   4   3  -6   11.15    0.78
  -4   3   6    9.68    1.39
   4  -3  -5    0.33    0.27
   4   3  -5    0.18    0.24
  -4   3   5    0.17    0.49
  -4  -3   5    0.19    0.34
  -4  -3   4    7.84    0.70
  -4   3   4    0.15    0.56
  -4  -3   3    2.52    0.44
  -4   3   3    1.67    0.65
   4   3  -2  457.15   18.13
   4  -3  -2  475.04   18.15
  -4   3   2  466.04   17.96
  -4   3   1  144.11    6.35
  -4  -3   1  145.83    6.35
   4   3  -1  146.26    6.55
   4  -3  -1  147.69    6.56
  -4   3   0    4.60    0.78
  -4  -3   0    5.65    0.83
  -4  -3  -1    7.55    1.05
  -4   3  -1    8.89    1.10
  -4   3  -2  155.69    6.02
  -4  -3  -2  155.03    6.02
  -4  -3  -2  165.57    7.31
  -4   3  -2  161.19    7.29
  -4  -3  -3    9.52    1.41
  -4   3  -3    9.59    1.37
  -4   3  -3    8.98    0.58
  -4   3  -3    8.24    0.68
  -4  -3  -3    8.42    0.69
  -4  -3  -4   10.62    1.64
  -4   3  -4    8.81    1.53
  -4   3  -4    8.75    0.62
  -4  -3  -4    8.99    0.77
  -4   3  -4    8.57    0.77
  -4   3  -5   14.29    1.07
  -4  -3  -5   14.13    1.07
  -4   3  -5   16.11    0.95
  -4  -3  -5   15.31    1.99
  -4   3  -5   14.20    1.82
  -4   3  -5   16.96    2.20
  -4  -3  -5   15.90    2.16
  -4   3  -5   13.09    0.87
  -4   3  -6  119.51    5.26
  -4  -3  -6  124.39    5.29
  -4  -3  -6  131.04    4.95
  -4  -3  -6  114.33    7.02
  -4  -3  -7    3.54    0.45
  -4  -3  -7    2.64    1.12
  -4   3  -7    3.47    0.68
  -4  -3  -7    3.52    0.67
  -4   3  -8    5.92    0.56
  -4   3  -8    5.23    0.73
  -4  -3  -8    6.10    0.77
   4  -3   8    5.22    0.70
  -4   3  -9    0.67    0.26
   4  -3   9    0.22    0.36
  -4   3  -9    0.06    0.35
  -4  -3  -9    0.30    0.33
   4   3  10   11.26    0.75
   4  -3  10   12.38    0.76
   4   4 -13   10.36    0.55
   4  -4 -12    4.22    0.51
   4   4 -12    3.65    0.49
   4  -4 -12    3.97    0.46
   4  -4 -11   74.90    3.11
   4  -4 -11   73.64    3.20
   4   4 -11   71.81    3.19
   4  -4 -11   73.63    3.11
   4   4 -11   69.46    3.15
   4  -4 -10   12.19    0.91
  -4  -4  10   12.88    1.99
  -4   4  10   10.28    1.87
   4   4 -10   11.81    0.85
   4  -4 -10   10.54    0.85
   4  -4 -10   13.18    1.00
   4   4 -10   11.95    0.97
   4   4 -10   12.25    0.94
   4  -4  -9   68.77    3.09
   4   4  -9   72.33    3.14
  -4   4   9   65.78   14.44
   4  -4  -9   68.47    2.98
   4   4  -9   67.51    3.09
   4  -4  -9   68.52    3.06
   4   4  -9   67.29    2.93
   4  -4  -8    0.47    0.37
   4   4  -8    0.06    0.36
  -4   4   8    0.29    0.68
   4   4  -8    1.49    0.43
   4  -4  -8    0.12    0.34
   4   4  -8    0.50    0.25
   4  -4  -8    0.39    0.27
   4  -4  -7   47.25    2.28
   4  -4  -7   52.28    2.21
  -4   4   7   47.13    3.53
   4  -4  -7   50.85    2.28
   4   4  -7   48.23    2.28
  -4   4   6   64.57    3.88
   4  -4  -6   57.42    2.51
   4   4  -6   57.99    2.50
  -4   4   5   36.95    2.74
   4  -4  -5   38.41    1.73
   4   4  -5   38.11    1.73
  -4   4   4   88.60    4.44
   4  -4  -4   83.27    3.32
   4   4  -4   83.02    3.32
  -4   4   3  138.47    6.27
  -4   4   2  791.24   29.41
  -4  -4   2  767.72   29.40
   4  -4  -2  781.24   29.61
   4   4  -2  813.95   29.68
  -4   4   2  773.98   29.52
   4   4  -1  114.37    5.63
   4  -4  -1  135.15    5.78
  -4  -4   1  126.72    5.54
  -4   4   1  117.41    5.46
  -4  -4   0    0.48    0.46
  -4   4   0    0.49    0.45
  -4   4  -1   83.82    4.40
  -4  -4  -1   94.23    4.49
  -4  -4  -2   62.75    2.66
  -4   4  -2   63.27    2.66
  -4   4  -2   64.14    3.71
  -4  -4  -2   66.34    3.77
  -4  -4  -3   24.51    1.33
  -4   4  -3   25.58    1.35
  -4  -4  -3   21.58    2.18
  -4   4  -3   24.61    2.26
  -4   4  -3   25.14    1.19
  -4  -4  -4   13.07    0.96
  -4   4  -4   12.20    0.94
  -4  -4  -4   13.60    1.90
  -4   4  -4   13.43    1.82
  -4   4  -4   14.49    0.83
  -4  -4  -5  214.31    8.49
  -4   4  -5  220.63    8.51
  -4  -4  -5  200.11   10.30
  -4   4  -5  200.95    9.73
  -4  -4  -5  208.74   10.51
  -4   4  -5  208.27   10.56
  -4   4  -5  224.64    8.27
  -4  -4  -6   13.73    2.11
  -4   4  -6   13.70    1.12
  -4  -4  -6   13.76    1.11
  -4  -4  -7    5.88    0.56
  -4   4  -7    6.30    0.60
  -4   4  -7    5.56    0.78
  -4  -4  -7    5.84    0.76
  -4  -4  -7    8.15    1.68
  -4   4  -8    0.15    0.44
  -4  -4  -8    0.15    0.38
  -4  -4  -8    0.16    0.24
  -4   4  -8    0.52    0.29
   4   4   8    0.20    0.41
   4  -4   8    0.54    0.42
  -4   4  -9    3.13    0.51
  -4  -4  -9    4.01    0.55
  -4   4  -9    3.60    0.39
   4  -4   9    3.63    0.54
   4   4   9    3.47    0.53
   4   4  10    0.11    0.26
   4  -4  10    0.24    0.25
   4   5 -13   17.73    0.82
   4  -5 -12    0.72    0.34
   4   5 -12    0.18    0.32
   4   5 -12    0.73    0.28
   4  -5 -12    0.84    0.29
   4  -5 -11  174.65    6.77
   4  -5 -11  174.87    6.76
   4   5 -11  175.88    6.85
   4  -5 -11  172.11    6.87
   4   5 -11  176.33    6.87
   4  -5 -10   12.45    1.02
   4   5 -10   14.68    1.05
   4  -5 -10   12.71    0.92
   4   5 -10   14.97    1.06
   4  -5 -10   13.03    0.96
   4   5 -10   14.56    0.94
  -4  -5  10   14.54    2.11
  -4   5  10   12.62    2.10
   4   5  -9  147.03    5.38
   4  -5  -9  130.86    5.39
   4   5  -9  126.79    5.48
   4  -5  -9  131.02    5.45
  -4   5   9  132.82    7.49
   4  -5  -9  138.07    5.53
   4   5  -9  137.41    5.52
   4  -5  -8   15.11    1.05
   4   5  -8   16.85    1.08
   4   5  -8   14.91    0.94
   4  -5  -8   18.29    1.11
  -4   5   8   14.20    1.99
   4  -5  -8   16.19    1.01
   4  -5  -7   34.13    1.66
   4   5  -7   32.22    1.63
   4  -5  -7   31.50    1.65
   4   5  -7   31.80    1.66
  -4   5   7   31.82    2.83
   4  -5  -7   32.39    1.58
   4  -5  -6   57.17    2.37
   4   5  -6   50.43    2.32
  -4   5   6   55.73    3.67
  -4   5   5    3.70    0.94
   4  -5  -5    3.17    0.39
   4   5  -5    3.87    0.40
  -4   5   4    0.17    0.58
   4  -5  -4    0.09    0.22
   4   5  -4    0.69    0.26
  -4   5   3    2.68    0.75
  -4  -5   2    4.44    0.83
  -4   5   2    5.13    0.80
   4   5  -2    3.55    0.83
   4  -5  -2    5.89    0.97
  -4   5   2    4.20    0.85
  -4  -5   1   64.43    3.35
  -4   5   1   63.41    3.36
   4   5  -1   64.29    3.52
   4  -5  -1   68.70    3.62
  -4   5   1   68.92    3.60
  -4  -5   0   49.33    2.73
  -4   5   0   44.76    2.65
  -4   5  -1    5.20    0.90
  -4  -5  -1    6.14    0.93
  -4   5  -2   59.39    2.53
  -4  -5  -2   60.70    2.54
  -4   5  -2   60.45    2.41
  -4  -5  -2   62.59    3.63
  -4   5  -2   62.65    3.62
  -4   5  -2   57.77    2.41
  -4  -5  -3   23.94    1.32
  -4   5  -3   24.90    1.33
  -4  -5  -3   23.34    2.26
  -4   5  -3   27.95    2.41
  -4   5  -3   25.22    1.20
  -4  -5  -4   32.61    1.69
  -4   5  -4   33.98    1.71
  -4   5  -4   32.71    2.94
  -4  -5  -4   31.95    2.90
  -4   5  -4   30.25    1.50
  -4  -5  -5   43.20    3.66
  -4   5  -5   40.55    3.08
  -4   5  -5   42.63    2.26
  -4  -5  -5   46.51    2.30
  -4  -5  -5   43.51    3.72
  -4   5  -5   49.61    3.92
  -4   5  -5   48.91    2.12
  -4  -5  -6   15.02    1.15
  -4   5  -6   14.18    1.14
  -4  -5  -6   11.76    1.96
  -4  -5  -7   10.12    0.74
  -4   5  -7   12.57    1.08
  -4  -5  -7   11.70    1.04
  -4   5  -7   11.28    0.81
  -4  -5  -7   11.49    1.88
   4  -5   8    4.23    0.63
   4   5   8    4.56    0.62
  -4   5  -8    3.92    0.64
  -4  -5  -8    3.79    0.61
  -4  -5  -8    3.65    0.44
  -4   5  -8    3.97    0.47
   4  -5   9   62.11    2.65
   4   5   9   60.99    2.65
  -4   5  -9   58.95    2.45
  -4  -5  -9   57.73    2.65
  -4   5  -9   56.85    2.66
   4   5  10    7.32    0.55
   4  -5  10    6.82    0.53
   4   6 -13    1.23    0.20
   4   6 -12    9.85    0.68
   4  -6 -12   10.50    0.71
   4  -6 -12   10.60    0.75
   4   6 -12   10.15    0.74
   4  -6 -11    4.00    0.57
   4   6 -11    4.56    0.59
   4  -6 -11    4.39    0.51
   4   6 -11    4.29    0.57
   4  -6 -11    4.52    0.54
   4   6 -10  124.38    5.13
   4  -6 -10  125.32    5.04
   4  -6 -10  128.23    5.15
   4   6 -10  128.37    5.15
   4  -6 -10  127.76    5.06
   4   6 -10  121.68    4.97
  -4  -6  10  121.50    6.96
  -4   6  10  114.01    6.89
   4  -6  -9   11.87    0.88
  -4   6   9   11.13    1.90
   4  -6  -9   11.88    0.95
   4   6  -9   12.66    0.97
   4  -6  -9   11.02    0.90
   4   6  -9   12.35    0.84
   4   6  -8   56.07    2.35
   4  -6  -8   53.24    2.48
  -4   6   8   47.18    3.90
   4  -6  -8   54.10    2.48
   4   6  -8   53.09    2.48
   4  -6  -8   52.73    2.41
   4   6  -8   52.13    2.50
  -4   6   7   52.85    3.83
   4  -6  -7   51.20    2.36
   4   6  -7   53.55    2.37
   4   6  -7   52.64    2.43
   4  -6  -7   52.74    2.39
   4   6  -7   52.14    2.45
   4  -6  -7   51.47    2.31
  -4   6   6   26.14    2.45
   4  -6  -6   27.49    1.39
   4   6  -6   27.71    1.39
  -4   6   5  322.98   13.52
   4  -6  -5  321.56   11.88
   4   6  -5  317.99   11.88
   4  -6  -4    0.13    0.23
   4   6  -4    0.89    0.26
  -4   6   4   -0.18    0.54
  -4   6   3   80.60    4.30
   4   6  -2   91.63    4.34
   4  -6  -2   75.69    4.17
  -4   6   2   82.31    4.07
  -4  -6   2   85.55    4.11
  -4   6   2   86.10    4.36
  -4  -6   1   14.72    1.28
  -4   6   1   15.03    1.31
  -4   6   1   13.35    1.42
   4   6  -1   17.47    1.54
   4  -6  -1   11.54    1.33
  -4  -6   0    3.56    0.70
  -4   6   0    3.09    0.66
  -4   6  -1    0.73    0.52
  -4  -6  -1    0.72    0.53
  -4   6  -2  220.27    8.20
  -4  -6  -2  220.25    8.32
  -4   6  -2  217.67    8.32
  -4   6  -2  231.16    9.71
  -4  -6  -2  221.05    9.60
  -4   6  -3   50.34    2.24
  -4  -6  -3   46.25    2.21
  -4   6  -3   49.36    2.10
  -4   6  -3   55.75    3.56
  -4  -6  -3   47.72    3.35
   4   6   4    2.16    0.38
  -4   6  -4    2.84    0.40
  -4   6  -4    2.39    0.37
  -4  -6  -4    1.89    0.89
  -4   6  -4    1.09    0.65
  -4  -6  -4    2.64    0.48
  -4   6  -4    1.15    0.40
  -4   6  -5   29.71    1.44
  -4   6  -5   24.73    1.39
  -4  -6  -5   22.48    2.67
  -4  -6  -5   28.04    1.60
  -4   6  -5   27.02    1.59
  -4  -6  -6   11.37    1.96
  -4   6  -6   10.38    0.81
  -4   6  -6   10.42    0.97
  -4  -6  -6   11.98    1.03
  -4  -6  -7   19.21    2.54
  -4   6  -7   22.38    1.24
  -4   6  -7   21.08    1.45
  -4  -6  -7   22.16    1.47
   4   6   8   -0.06    0.38
   4  -6   8   -0.06    0.40
  -4   6  -8   -0.07    0.39
  -4  -6  -8   -0.22    0.43
  -4   6  -8    0.04    0.28
   4   6   9    5.75    0.61
   4  -6   9    6.15    0.61
  -4  -6  -9    6.36    0.64
  -4   6  -9    5.83    0.62
  -4   6  -9    5.34    0.48
   4  -6  10    7.54    0.54
   4   6  10    8.02    0.55
   4   7 -13   10.02    0.54
   4   7 -12   21.84    1.10
   4  -7 -12   21.07    1.14
   4   7 -12   20.02    1.12
   4  -7 -12   22.07    1.11
   4  -7 -11    1.13    0.32
   4  -7 -11    0.91    0.37
   4  -7 -11    0.99    0.40
   4   7 -11    0.38    0.36
   4  -7 -10   53.16    2.40
   4   7 -10   47.79    2.29
   4  -7 -10   51.84    2.37
   4  -7 -10   55.61    2.50
   4   7 -10   53.87    2.47
   4  -7  -9    9.91    0.81
  -4   7   9   10.78    1.83
   4  -7  -9    9.08    0.79
   4  -7  -9   10.53    0.89
   4   7  -9    9.80    0.85
   4   7  -9    8.83    0.72
  -4  -7   9    8.90    1.63
  -4   7   9   10.47    1.74
   4   7  -8  155.98    6.49
   4  -7  -8  167.31    6.47
  -4   7   8  154.66    8.49
   4  -7  -8  169.56    6.50
   4   7  -8  165.10    6.48
   4  -7  -8  163.84    6.43
   4   7  -7    0.58    0.34
   4   7  -7    0.68    0.34
   4  -7  -7    0.93    0.32
  -4   7   7    0.28    0.67
   4  -7  -7    0.62    0.29
   4   7  -7    0.87    0.35
   4  -7  -7    0.86    0.33
   4   7  -7    0.60    0.31
   4  -7  -6   33.62    1.64
   4   7  -6   36.28    1.67
   4   7  -6   35.56    1.74
  -4   7   6   39.75    3.09
   4   7  -6   32.83    1.70
   4  -7  -5  116.20    4.59
   4   7  -5  117.14    4.59
  -4   7   5  125.65    6.15
   4  -7  -4   37.00    1.66
   4   7  -4   37.09    1.65
  -4   7   4   41.21    2.82
  -4   7   3  336.96   13.77
  -4   7   2    3.05    0.85
   4   7  -2    2.57    0.69
   4  -7  -2    2.81    0.71
  -4   7   2    3.49    0.75
  -4  -7   2    2.29    0.63
  -4   7   1   26.13    2.13
  -4   7   1   30.47    1.94
  -4  -7   1   26.92    1.86
   4   7  -1   29.24    2.06
   4  -7  -1   26.61    2.00
  -4  -7   0    6.69    0.93
  -4   7   0    7.01    0.94
  -4  -7  -1  324.98   12.70
  -4   7  -1  346.75   12.80
  -4  -7  -1  304.45   11.54
  -4   7  -1  310.31   11.55
  -4   7  -2   18.84    0.95
  -4  -7  -2   20.08    1.86
  -4   7  -2   20.60    1.86
  -4  -7  -2   18.56    1.02
  -4   7  -2   17.56    1.02
  -4  -7  -3   93.53    5.38
  -4   7  -3  100.67    5.48
  -4  -7  -3  102.64    4.10
  -4   7  -3  100.78    4.09
  -4   7  -3   98.47    3.95
  -4   7  -4   72.86    3.03
  -4   7  -4   79.46    4.82
  -4  -7  -4   67.42    4.56
  -4   7  -4   73.80    3.03
  -4   7  -4   70.79    3.18
  -4  -7  -4   73.44    3.18
   4   7   4   70.22    3.05
  -4   7  -5    2.21    0.38
  -4  -7  -5    1.01    1.10
  -4  -7  -5    2.54    0.51
  -4   7  -5    1.14    0.44
   4   7   5    1.77    0.39
  -4   7  -5    2.54    0.45
  -4   7  -6    1.20    0.41
  -4  -7  -6    0.73    0.81
  -4  -7  -6    0.47    0.46
  -4   7  -6    0.40    0.45
  -4   7  -6    0.36    0.33
  -4   7  -7   18.95    1.37
  -4  -7  -7   19.78    1.38
   4  -7   7   19.80    1.29
   4   7   7   20.90    1.32
  -4   7  -7   22.21    1.21
  -4  -7  -7   19.20    2.61
   4  -7   8   15.53    1.06
   4   7   8   15.70    1.08
  -4   7  -8   14.08    1.11
  -4  -7  -8   15.46    1.11
  -4   7  -8   14.91    0.93
   4   7   9   38.17    1.85
   4  -7   9   42.21    1.88
  -4   7  -9   38.21    1.89
  -4  -7  -9   39.50    1.89
  -4   7  -9   39.15    1.73
   4  -7  10   35.06    1.52
   4   8 -13    0.27    0.15
   4  -8 -12   -0.04    0.25
   4  -8 -12   -0.34    0.30
   4   8 -12    0.32    0.28
   4  -8 -11    3.69    0.49
   4  -8 -11    4.73    0.55
   4   8 -11    3.26    0.49
   4  -8 -11    2.99    0.38
   4  -8 -10    0.05    0.33
   4  -8 -10    0.06    0.39
   4   8 -10    0.24    0.38
   4  -8 -10    0.10    0.30
  -4  -8   9   -0.30    0.81
  -4   8   9    0.30    0.71
   4  -8  -9   -0.06    0.35
   4   8  -9    0.18    0.29
   4  -8  -9    0.25    0.39
   4   8  -9    0.06    0.39
  -4   8   9    0.69    0.87
   4   8  -9    0.06    0.39
   4  -8  -9    0.40    0.33
   4  -8  -8    0.49    0.36
   4   8  -8    0.49    0.36
   4  -8  -8    0.55    0.30
   4  -8  -8    0.64    0.39
   4   8  -8    0.80    0.38
  -4   8   8    0.98    0.83
   4   8  -7   83.95    3.59
   4  -8  -7   78.11    3.45
   4  -8  -7   84.06    3.49
   4   8  -7   88.61    3.51
  -4   8   7   80.41    5.17
   4   8  -7   81.94    3.52
   4  -8  -7   86.45    3.50
   4   8  -7   80.55    3.57
   4   8  -6    9.24    0.75
   4  -8  -6    8.75    0.70
   4  -8  -6   10.48    0.72
   4   8  -6    9.92    0.72
  -4   8   6    8.17    1.44
   4   8  -6   10.51    0.78
   4  -8  -5    8.75    0.65
   4   8  -5   10.91    0.69
  -4   8   5   11.86    1.54
  -4   8   4  131.84    6.44
   4   8  -4  129.59    4.98
   4  -8  -4  128.92    4.98
  -4   8   3   13.91    1.55
  -4  -8   2   53.05    3.06
  -4   8   2   63.88    3.19
   4  -8  -2   53.11    3.19
   4   8  -2   60.75    3.30
  -4   8   2   63.12    3.56
  -4   8   1    2.57    0.65
  -4  -8   1    2.09    0.57
  -4   8   1    2.22    0.70
   4   8  -1    1.30    0.61
   4  -8  -1    2.00    0.65
  -4   8   0    5.19    0.80
  -4  -8   0    3.89    0.75
  -4   8  -1   33.96    1.55
  -4  -8  -1   41.53    2.53
  -4   8  -1   37.77    2.45
  -4   8  -1   35.61    1.60
  -4  -8  -1   36.08    1.60
  -4   8  -2  163.77    6.27
  -4   8  -2  161.99    6.35
  -4  -8  -2  169.17    6.37
  -4   8  -2  166.94    7.68
  -4  -8  -2  173.40    7.71
  -4   8  -3   22.73    1.18
  -4  -8  -3   22.70    2.22
  -4   8  -3   21.77    2.16
  -4  -8  -3   25.03    1.31
  -4   8  -3   22.58    1.27
  -4  -8  -4  125.62    6.91
  -4   8  -4  133.61    7.01
   4  -8   4  131.30    5.21
   4   8   4  124.97    5.12
  -4  -8  -4  128.45    5.23
  -4   8  -4  126.49    5.24
  -4   8  -4  128.66    5.09
  -4   8  -4  134.99    5.12
  -4   8  -5   25.61    1.34
  -4  -8  -5   22.10    1.43
  -4   8  -5   24.40    1.46
   4   8   5   22.65    1.31
  -4  -8  -5   23.23    2.71
  -4   8  -5   25.61    1.36
  -4   8  -6    8.23    0.70
   4  -8   6    6.72    0.75
  -4   8  -6    8.26    0.74
  -4  -8  -6    7.80    0.82
  -4   8  -6    6.47    0.80
  -4   8  -7   57.99    2.84
  -4  -8  -7   63.84    2.89
  -4   8  -7   59.17    2.62
   4   8   7   58.23    2.75
   4  -8   7   57.05    2.73
  -4   8  -8    5.48    0.54
   4  -8   8    4.03    0.56
   4   8   8    4.03    0.57
  -4   8  -8    5.96    0.68
  -4  -8  -8    4.22    0.62
  -4   8  -9    0.13    0.25
  -4   8  -9    0.14    0.29
  -4  -8  -9    0.05    0.28
   4   8   9   -0.04    0.29
   4  -8   9    0.04    0.28
   4  -8  10   17.64    0.84
   4   9 -13    2.43    0.23
   4   9 -12   66.23    2.73
   4  -9 -12   65.42    2.71
   4  -9 -12   67.54    2.74
   4  -9 -11    9.21    0.70
   4  -9 -11    7.72    0.58
   4  -9 -11    8.68    0.71
   4   9 -11    7.63    0.67
  -4   9  11    8.53    0.76
   4   9 -10   16.15    1.09
   4  -9 -10   14.12    1.00
   4  -9 -10   16.00    1.06
   4   9 -10   14.35    1.02
   4  -9 -10   17.06    0.99
   4  -9  -9   25.44    1.45
   4   9  -9   25.27    1.44
   4  -9  -9   24.90    1.42
  -4   9   9   27.16    2.99
  -4   9   9   21.10    2.44
  -4  -9   9   24.27    2.62
   4   9  -9   24.92    1.46
   4  -9  -9   25.00    1.39
   4  -9  -8   11.70    0.90
   4   9  -8   11.03    0.87
  -4   9   8   11.83    1.92
   4   9  -8   11.71    0.92
   4  -9  -8   12.31    0.89
   4  -9  -7   98.35    4.08
   4  -9  -7  101.52    4.07
   4   9  -7   99.73    4.06
   4   9  -7   99.27    4.18
  -4   9   7   91.45    5.82
   4   9  -7   96.70    4.16
   4   9  -7  100.46    4.12
   4  -9  -6   78.70    3.24
   4   9  -6   77.59    3.23
   4   9  -6   77.58    3.34
   4   9  -6   79.52    3.28
  -4   9   6   79.90    4.90
   4   9  -6   77.10    3.35
   4  -9  -5   19.34    1.04
   4   9  -5   19.65    1.05
  -4   9   5   19.65    2.06
  -4   9   4   14.21    1.67
  -4   9   3    0.96    0.66
  -4   9   2   37.17    2.63
  -4   9   2   33.61    2.18
  -4   9   2   33.40    1.54
  -4  -9   2   34.80    2.19
   4   9  -1   88.51    4.61
   4  -9  -1   91.38    4.66
  -4   9   1   98.43    5.03
  -4   9   1   95.23    4.47
  -4  -9   1  101.41    4.52
  -4  -9   0   70.45    3.52
  -4   9   0   62.43    3.40
  -4   9   0   65.12    2.67
  -4   9  -1   19.74    1.01
  -4  -9  -1   18.25    0.99
  -4   9  -1   21.72    1.77
  -4  -9  -1   19.25    1.72
  -4   9  -1   19.93    1.00
  -4  -9  -2  223.83    8.29
  -4   9  -2  214.44    8.28
  -4   9  -2  218.18    8.22
  -4  -9  -2  225.17    9.63
  -4   9  -2  214.47    9.59
  -4   9  -3  176.42    6.78
   4   9   3  178.00    6.83
  -4   9  -3  177.26    6.77
  -4   9  -3  179.23    6.87
  -4  -9  -3  171.41    6.85
  -4  -9  -3  179.36    8.45
  -4   9  -3  184.44    8.46
  -4   9  -4    1.43    0.36
   4   9   4    1.36    0.35
  -4  -9  -4    0.78    0.37
  -4   9  -4    1.21    0.41
  -4   9  -4    1.82    0.35
   4   9   4    1.56    0.37
   4  -9   4    1.34    0.39
  -4  -9  -4    0.54    0.72
  -4  -9  -4    1.57    0.99
  -4   9  -5   38.27    1.82
   4  -9   5   37.52    1.89
   4   9   5   38.12    1.91
   4   9   5   35.73    1.82
  -4   9  -5   36.46    1.82
  -4  -9  -5   36.41    1.94
  -4   9  -5   35.80    1.93
  -4   9  -6  102.86    4.42
  -4  -9  -6  104.91    4.43
  -4   9  -6  100.95    4.21
   4  -9   6  103.41    4.33
   4   9   6  104.92    4.34
   4   9   6   96.89    4.18
  -4   9  -6  106.99    4.30
  -4  -9  -6  106.42    6.68
  -4  -9  -7   49.58    2.44
  -4   9  -7   49.34    2.26
  -4   9  -7   48.62    2.45
   4   9   7   48.00    2.36
   4  -9   7   49.88    2.36
  -4   9  -8   28.09    1.41
   4  -9   8   27.55    1.49
   4   9   8   28.54    1.52
  -4   9  -8   27.07    1.53
  -4  -9  -8   28.60    1.56
   4   9   8   26.58    1.58
  -4   9  -9    0.44    0.25
   4  -9   9    0.63    0.29
   4 -10 -12   -0.10    0.24
   4  10 -12    0.30    0.26
   4  10 -11    2.30    0.44
  -4  10  11    1.57    0.42
   4 -10 -11    1.98    0.40
   4 -10 -11    1.49    0.36
   4 -10 -10   54.01    2.40
   4 -10 -10   51.05    2.40
   4  10 -10   52.85    2.40
   4 -10 -10   49.01    2.27
   4  10 -10   54.00    2.46
  -4  10   9   78.63    5.63
   4  10  -9   88.28    3.75
   4 -10  -9   88.20    3.70
   4 -10  -9   90.16    3.72
   4  10  -9   88.16    3.69
   4 -10  -9   82.54    3.60
  -4 -10   9   95.12    5.59
  -4  10   9   79.82    5.17
   4 -10  -8   60.21    2.57
   4  10  -8   52.53    2.50
   4 -10  -8   55.75    2.54
   4  10  -8   53.63    2.56
  -4  10   8   53.49    4.33
   4  10  -7   82.15    3.47
  -4  10   7   77.85    5.17
   4  10  -7   72.89    3.41
   4  10  -7   80.05    3.37
   4 -10  -7   80.32    3.33
   4  10  -7   79.12    3.32
   4 -10  -7   78.94    3.37
   4 -10  -6   20.64    1.11
   4  10  -6   19.66    1.10
  -4  10   6   16.30    2.14
   4  10  -6   18.50    1.18
   4  10  -6   20.20    1.14
   4  10  -6   20.75    1.20
  -4  10   5   22.98    2.32
   4 -10  -5   24.08    1.18
   4  10  -5   22.04    1.16
  -4  10   4   73.97    4.46
  -4  10   3  154.40    7.41
  -4  10   3  155.88    6.79
  -4  10   3  154.26    5.97
  -4  10   2    7.17    1.22
  -4  10   2    7.50    0.55
  -4 -10   2    6.07    0.88
  -4  10   2    6.55    0.89
   4  10  -1  284.72   11.59
   4 -10  -1  281.89   11.54
  -4  10   1  297.39   12.12
  -4  10   1  269.97   10.46
  -4  10   1  306.61   11.40
  -4 -10   1  308.66   11.40
   4  10   0   -0.15    0.42
   4 -10   0    0.59    0.47
  -4  10   0   -0.04    0.23
  -4 -10   0    0.51    0.40
  -4  10   0   -0.13    0.39
  -4  10  -1   41.50    1.86
  -4 -10  -1   42.64    1.87
  -4  10  -1   44.06    1.90
   4  10   1   43.36    1.84
  -4  10  -1   43.78    2.74
  -4 -10  -1   46.20    2.80
  -4 -10  -2   52.70    2.41
  -4  10  -2   56.31    2.44
  -4 -10  -2   58.11    3.54
  -4  10  -2   57.49    3.53
  -4  10  -2   58.86    2.41
   4  10   2   58.10    2.36
   4  10   3   36.20    1.76
  -4 -10  -3   34.61    1.75
  -4  10  -3   33.93    1.75
  -4  10  -3   36.90    1.71
  -4  10  -3   32.94    2.75
  -4  10  -3   36.41    1.72
   4  10   3   37.69    1.77
  -4  10  -3   38.24    1.72
  -4 -10  -4    2.93    0.93
  -4  10  -4    2.17    0.83
   4  10   4    3.14    0.47
  -4  10  -4    3.77    0.48
  -4  10  -4    3.36    0.45
   4 -10   4    3.76    0.51
   4  10   4    2.65    0.46
  -4 -10  -4    3.31    0.51
  -4  10  -4    3.43    0.52
   4 -10   5   19.94    1.21
   4  10   5   17.58    1.18
  -4  10  -5   18.22    1.13
   4  10   5   18.43    1.15
  -4  10  -5   18.84    1.14
  -4 -10  -5   19.22    1.23
  -4  10  -5   17.65    1.20
  -4  10  -6    2.20    0.46
  -4  10  -6    1.92    0.49
  -4 -10  -6    2.98    0.53
   4  10   6    2.00    0.48
   4 -10   6    1.59    0.46
  -4 -10  -6    3.11    1.31
   4  10   6    1.72    0.40
  -4  10  -6    1.82    0.42
  -4  10  -7    1.49    0.46
  -4 -10  -7    0.91    0.43
   4  10   7    1.31    0.45
   4 -10   7    2.06    0.48
  -4  10  -7    2.09    0.43
  -4  10  -8   73.91    3.07
   4 -10   8   71.86    3.12
   4  10   8   77.70    3.17
  -4  10  -8   72.07    3.18
  -4 -10  -8   73.09    3.18
   4  10   8   70.44    3.26
   4 -10   9    0.28    0.27
  -4  10  -9   -0.06    0.23
   4 -11 -12   15.53    0.81
   4  11 -12   13.17    0.80
  -4  11  11   61.54    2.74
   4 -11 -11   66.49    2.71
   4 -11 -11   61.47    2.66
   4  11 -11   61.99    2.71
   4 -11 -10   17.58    1.08
  -4  11  10   19.39    1.23
   4 -11 -10   16.94    1.07
   4  11 -10   15.30    1.03
  -4  11   9   -0.26    0.59
  -4  11   9   -0.36    0.87
   4 -11  -9    0.17    0.36
   4  11  -9    0.16    0.33
   4  11  -9   -0.06    0.36
   4 -11  -9    0.15    0.28
   4 -11  -9    0.47    0.36
   4 -11  -8   10.72    0.84
   4  11  -8   11.12    0.84
   4  11  -8   12.14    0.91
   4 -11  -8   11.54    0.90
  -4  11   8   11.75    2.03
  -4  11   7   37.65    3.49
   4  11  -7   43.03    2.14
   4  11  -7   44.27    2.13
   4  11  -7   42.48    2.04
   4 -11  -7   42.44    1.99
   4  11  -7   42.94    1.99
   4 -11  -7   41.73    2.05
   4  11  -6   43.07    2.06
   4  11  -6   41.14    1.97
   4  11  -6   40.89    2.07
   4 -11  -6   43.40    1.95
   4  11  -6   44.56    1.96
  -4  11   6   40.24    3.43
   4  11  -5  110.77    4.30
   4 -11  -5  108.07    4.30
  -4  11   5  106.34    6.01
  -4  11   4  126.21    6.72
  -4  11   4  134.20    5.20
  -4  11   3   14.96    1.74
  -4  11   3   12.88    0.84
  -4 -11   3   13.63    1.32
  -4  11   3   13.70    1.31
  -4  11   2    1.44    0.76
  -4  11   2    0.04    0.21
   4  11  -2    0.52    0.25
  -4 -11   2    0.94    0.48
  -4  11   2   -0.12    0.40
  -4  11   1   30.22    2.53
   4  11  -1   30.11    1.43
   4  11  -1   31.92    2.20
   4 -11  -1   32.78    2.19
   4  11  -1   32.35    1.57
  -4  11   1   30.29    1.42
  -4 -11   1   31.87    2.03
  -4  11   1   32.02    2.05
   4  11   0    0.75    0.49
   4 -11   0    1.62    0.56
  -4  11   0    1.69    0.50
  -4 -11   0    0.51    0.38
  -4  11   0    0.70    0.20
   4  11   0    0.88    0.26
  -4  11   0    1.29    0.30
  -4 -11  -1   70.16    3.70
  -4  11  -1   65.92    3.64
  -4 -11  -1   62.39    2.68
  -4  11  -1   63.85    2.68
   4  11   1   70.88    2.71
  -4  11  -1   64.32    2.72
  -4 -11  -2   13.90    1.55
  -4  11  -2   11.64    1.48
  -4 -11  -2   13.48    0.85
  -4  11  -2   13.18    0.85
   4  11   2   14.54    0.91
  -4  11  -2   14.30    0.85
   4  11   2   15.47    0.85
  -4 -11  -3   26.38    2.42
  -4  11  -3   25.99    2.39
  -4  11  -3   29.62    1.46
   4  11   3   28.71    1.47
  -4  11  -3   29.33    1.43
  -4  11  -3   27.15    1.45
  -4 -11  -3   27.78    1.46
  -4  11  -3   28.79    1.43
   4  11   3   27.09    1.43
   4 -11   4   73.77    3.21
   4  11   4   73.96    3.21
  -4 -11  -4   71.14    3.22
  -4  11  -4   73.80    3.25
  -4  11  -4   74.74    3.18
  -4  11  -4   79.31    3.22
   4  11   4   75.94    3.23
  -4 -11  -4   87.09    5.43
  -4 -11  -5    2.89    0.51
  -4  11  -5    2.64    0.52
  -4  11  -5    3.39    0.51
   4  11   5    3.49    0.53
  -4  11  -5    3.22    0.51
   4 -11   5    3.04    0.51
   4  11   5    3.54    0.54
  -4 -11  -5    4.83    1.51
  -4  11  -6    6.06    0.66
   4  11   6    4.65    0.58
  -4  11  -6    4.83    0.60
  -4  11  -6    6.34    0.72
  -4 -11  -6    5.13    0.66
   4  11   6    5.00    0.64
   4 -11   6    5.02    0.64
  -4  11  -7   81.12    3.43
  -4  11  -7   80.36    3.55
  -4 -11  -7   78.60    3.52
   4 -11   7   84.16    3.49
   4  11   7   81.54    3.49
   4  11   8    0.13    0.38
   4 -11   8    0.71    0.34
  -4 -11  -8    0.31    0.29
  -4  11  -8    0.39    0.32
   4 -11   9   23.94    1.11
  -4  11  -9   21.43    1.08
   4 -12 -12    2.35    0.32
   4  12 -12    2.59    0.34
   4 -12 -11    5.53    0.54
   4  12 -11    5.57    0.57
   4 -12 -10   38.88    1.86
   4 -12 -10   35.91    1.81
  -4  12  10   39.49    1.98
  -4  12   9  105.54    4.55
   4 -12  -9  108.56    4.39
   4 -12  -9  106.36    4.33
   4  12  -9  105.56    4.31
  -4  12   9   91.91    5.67
  -4  12   9  106.63    6.70
   4  12  -9  106.45    4.41
   4 -12  -8   64.78    2.82
   4 -12  -8   63.39    2.75
   4  12  -8   59.54    2.71
  -4  12   8   58.75    4.04
  -4  12   8   57.91    4.65
   4  12  -8   62.67    2.80
   4 -12  -7   71.78    3.23
  -4  12   7   66.35    4.97
   4  12  -7   76.89    3.22
   4 -12  -7   74.71    3.15
   4  12  -7   75.85    3.15
   4  12  -6    0.95    0.34
  -4  12   6    1.20    0.84
   4  12  -6    1.08    0.30
   4  12  -6    0.54    0.29
   4 -12  -6    0.68    0.27
  -4  12   5    9.36    1.63
  -4  12   4   40.19    3.20
  -4  12   4   42.27    2.05
  -4  12   4   46.34    2.03
  -4 -12   3  186.51    8.02
  -4  12   3  196.06    8.06
  -4  12   3  190.90    7.28
   4  12  -3  186.57    7.23
  -4  12   3  198.25    8.98
  -4  12   2   19.30    1.51
  -4  12   2   20.29    1.06
  -4 -12   2   19.11    1.52
  -4  12   2   19.17    1.98
   4  12  -2   19.15    1.11
  -4  12   1   31.64    1.47
  -4  12   1   32.06    2.04
  -4 -12   1   33.92    2.07
   4  12  -1   32.79    1.63
   4  12  -1   30.86    2.16
   4 -12  -1   30.28    2.13
   4  12  -1   31.59    1.49
   4  12   0   15.74    0.84
  -4 -12   0   13.20    1.28
  -4  12   0   13.97    1.30
  -4  12   0   12.20    0.75
  -4  12   0   12.37    0.81
   4 -12   0   12.08    1.31
   4  12   0   12.53    1.34
  -4  12  -1   14.44    0.83
   4  12   1   15.63    0.87
  -4 -12  -1   14.83    1.45
  -4  12  -1   12.07    1.37
  -4  12  -1   14.90    0.90
  -4 -12  -2   31.13    2.45
  -4  12  -2   35.77    2.60
   4  12   2   38.87    1.68
   4  12   2   35.37    1.72
  -4  12  -2   31.88    1.66
  -4  12  -2   35.05    1.67
  -4  12  -2   38.80    1.71
  -4  12  -3    8.47    0.68
   4  12   3    9.44    0.73
  -4  12  -3    8.91    0.72
  -4 -12  -3    8.67    0.69
  -4  12  -3    8.68    0.70
   4  12   3    8.02    0.67
  -4  12  -3    9.68    0.71
  -4 -12  -3    9.64    1.38
  -4  12  -3    7.15    1.29
   4  12   4    0.51    0.38
  -4  12  -4    0.11    0.35
  -4 -12  -4    0.11    0.29
  -4  12  -4   -0.06    0.34
   4  12   4    0.27    0.30
  -4  12  -4   -0.05    0.31
  -4 -12  -4   -0.34    0.90
  -4  12  -5   53.43    2.40
  -4  12  -5   49.82    2.37
  -4 -12  -5   49.38    2.40
  -4  12  -5   50.48    2.43
   4  12   5   53.62    2.41
   4 -12   5   52.86    2.39
   4  12   5   48.51    2.38
  -4 -12  -5   49.83    4.29
  -4  12  -6   11.68    0.87
  -4 -12  -6   11.57    0.91
  -4  12  -6   10.61    0.89
  -4  12  -6   10.41    0.87
   4 -12   6   10.76    0.87
   4  12   6   10.34    0.86
   4  12   6   13.36    0.94
  -4  12  -7    6.98    0.65
  -4  12  -7    6.40    0.68
  -4 -12  -7    5.51    0.64
   4 -12   7    7.16    0.67
   4  12   7    6.81    0.68
   4  12   7    5.88    0.79
  -4  12  -8    7.03    0.59
   4 -12   8    7.89    0.62
   4  12   8    5.74    0.66
  -4 -12  -8    6.98    0.61
   4  12   9   15.30    0.98
   4 -13 -12    4.00    0.38
   4  13 -12    4.71    0.41
   4  13 -11   11.29    0.81
   4 -13 -11   13.39    0.82
  -4  13  10   21.61    1.28
   4 -13 -10   19.16    1.09
   4 -13 -10   18.95    1.16
  -4  13   9   84.80    3.80
   4 -13  -9   86.33    3.67
   4 -13  -9   93.24    3.61
   4  13  -9   82.45    3.55
   4 -13  -8  129.24    5.05
   4  13  -8  124.75    5.02
  -4  13   8  113.09    6.39
   4  13  -8  128.47    5.12
  -4  13   8  131.24    7.57
   4 -13  -8  128.41    5.16
  -4  13   8  123.01    5.30
   4  13  -7   76.01    3.30
  -4  13   7   71.63    3.45
   4 -13  -7   78.30    3.38
   4 -13  -7   80.44    3.25
   4  13  -7   79.17    3.24
  -4  13   7   69.69    5.13
  -4  13   6   -0.31    0.69
   4  13  -6    0.28    0.27
   4  13  -6    0.33    0.29
   4  13  -5   38.15    1.91
  -4  13   5   34.38    3.19
  -4  13   5   44.24    1.96
  -4  13   5   43.81    2.07
  -4  13   4  119.05    6.31
  -4  13   4  119.58    4.62
  -4  13   4  113.99    4.64
  -4  13   4  110.48    5.34
   4  13  -4  110.15    4.64
  -4 -13   3   59.95    3.20
  -4  13   3   60.74    3.22
  -4  13   3   59.58    2.60
   4  13  -3   59.47    2.58
  -4  13   3   61.42    4.04
   4  13  -2   38.82    1.78
  -4  13   2   32.97    1.64
  -4 -13   2   37.59    2.19
  -4  13   2   34.04    2.12
   4  13  -1    5.11    0.58
  -4  13   1    4.46    0.45
   4  13  -1    5.78    0.51
  -4  13   1    4.43    0.48
  -4 -13   1    5.12    0.74
  -4  13   1    5.52    0.77
   4  13   0    5.24    0.86
   4 -13   0    5.94    0.89
  -4  13   0    5.06    0.52
   4  13   0    6.38    0.54
   4  13   0    5.14    0.62
  -4  13   0    4.49    0.77
  -4 -13   0    6.31    0.86
   4  13   1   47.71    3.02
  -4  13  -1   50.35    2.22
   4  13   1   50.93    2.19
  -4 -13  -1   48.96    2.93
  -4  13  -1   47.29    2.95
  -4 -13  -2    3.81    0.81
  -4  13  -2    2.57    0.76
  -4  13  -2    3.34    0.45
   4  13   2    3.73    0.43
  -4  13  -2    2.52    0.36
  -4  13  -2    2.39    0.42
   4  13   2    3.42    0.46
  -4  13  -2    3.00    0.43
  -4  13  -3   19.15    1.14
  -4  13  -3   20.20    1.18
  -4 -13  -3   15.51    1.77
  -4  13  -3   18.42    1.96
  -4  13  -3   21.92    1.16
   4  13   3   21.62    1.21
  -4  13  -3   20.67    1.19
  -4  13  -3   18.08    1.12
   4  13   3   19.31    1.10
  -4 -13  -3   19.70    2.31
  -4  13  -4   12.31    0.88
   4  13   4    8.84    0.78
  -4  13  -4   11.66    0.86
   4  13   4   10.99    0.87
  -4 -13  -4   10.65    1.94
  -4 -13  -4   10.61    0.81
  -4  13  -4   11.02    0.84
  -4  13  -5   44.36    2.10
   4  13   5   42.87    2.12
   4  13   5   44.46    2.08
  -4  13  -5   42.23    2.07
  -4  13  -5   40.50    2.08
  -4 -13  -5   42.00    2.07
  -4 -13  -5   42.66    3.94
  -4  13  -6   19.65    1.18
  -4  13  -6   16.60    1.16
  -4 -13  -6   19.02    1.18
   4  13   6   19.01    1.19
  -4 -13  -6   16.17    2.44
  -4  13  -6   20.64    1.21
   4  13   6   18.11    1.15
   4 -13   6   17.32    1.11
   4  13   6   17.63    1.40
   4 -13   7   67.96    2.88
   4  13   7   64.14    3.15
  -4  13  -7   66.93    2.89
  -4  13  -8    0.52    0.29
   4  13   8    0.29    0.33
   4  13   9   20.47    1.14
   4 -14 -12    4.74    0.40
   4  14 -12    5.59    0.43
   4  14 -11    0.67    0.32
   4 -14 -11    0.72    0.29
  -4  14  10   12.14    0.91
   4 -14 -10   11.46    0.85
  -4  14   9   15.78    1.13
   4 -14  -9   13.38    0.99
   4 -14  -8   66.53    2.96
  -4  14   8   64.92    5.01
   4  14  -8   66.13    2.80
   4  14  -8   66.71    2.91
  -4  14   8   61.62    3.05
   4  14  -7    6.24    0.74
  -4  14   7    7.79    1.71
   4 -14  -7    6.34    0.68
   4  14  -7    6.76    0.65
  -4  14   7    7.71    0.84
  -4  14   6    9.96    1.83
   4  14  -6   11.17    0.93
   4  14  -6   12.45    0.82
   4  14  -5   43.86    2.20
  -4  14   5   47.08    2.24
  -4  14   5   43.81    3.59
   4  14  -5   46.92    2.10
  -4  14   5   46.13    2.14
  -4  14   4  268.34    9.68
   4  14  -4  246.35    9.70
  -4  14   4  253.85    9.68
  -4  14   4  240.84   10.36
  -4  14   4  247.72   11.59
   4  14  -3   99.38    4.01
  -4  14   3   94.38    3.98
  -4  14   3   94.30    4.53
   4  14  -3  100.68    3.98
   4  14  -3   99.01    4.06
  -4  14   2    7.62    0.86
   4  14  -2    6.42    0.65
  -4  14   2    6.13    0.55
   4  14  -1   11.08    0.76
  -4  14   1   10.09    0.76
  -4  14   1    9.61    1.00
  -4  14   1   10.76    0.71
   4  14  -1   10.40    0.76
   4  14  -1   11.04    0.86
   4  14   0  522.91   19.40
   4  14   0  524.04   20.30
   4  14   0  537.61   19.62
  -4  14   0  482.74   20.06
  -4  14   0  530.26   19.42
   4  14   0  538.02   19.38
  -4  14  -1   24.64    1.31
   4  14   1   23.57    1.93
  -4  14  -1   23.90    1.89
  -4  14  -1   24.51    1.39
   4  14   1   23.82    1.48
   4  14   1   25.47    1.29
  -4  14  -2    6.22    1.03
  -4  14  -2    5.68    0.63
  -4  14  -2    6.79    0.60
   4  14   2    6.71    0.63
   4  14   2    6.69    0.60
   4  14   3   10.10    0.75
  -4 -14  -3   12.49    1.83
  -4  14  -3    8.88    0.77
   4  14   3   10.34    0.82
  -4  14  -3   10.31    0.80
  -4  14  -3   10.84    0.78
  -4  14  -3    9.99    0.76
  -4  14  -4    3.77    0.53
  -4  14  -4    3.87    0.50
   4  14   4    4.99    0.60
  -4  14  -4    4.08    0.59
  -4  14  -5   31.90    1.73
  -4  14  -5   36.37    1.78
   4  14   5   36.59    1.82
  -4  14  -5   31.08    1.70
   4  14   5   34.80    2.08
   4  14   5   32.85    1.67
   4  14   6   35.06    1.81
   4  14   6   36.62    2.11
  -4  14  -6   35.67    1.83
  -4  14  -6   33.44    1.77
   4  14   7   46.83    2.47
  -4  14  -7   50.04    2.25
   4  14   8    8.49    0.74
   4 -15 -12    0.28    0.18
   4  15 -12    0.19    0.20
   4 -15 -11   11.31    0.71
   4  15 -11    9.88    0.72
  -4  15  10   27.37    1.43
   4 -15 -10   24.61    1.35
  -4  15   9   49.89    2.43
   4  15  -9   52.83    2.37
   4 -15  -9   47.21    2.30
  -4  15   8   37.74    2.06
  -4  15   8   40.41    3.78
   4 -15  -8   38.68    1.96
   4  15  -7   22.93    1.38
  -4  15   7   20.92    2.69
   4  15  -7   22.53    1.23
  -4  15   7   17.96    1.32
   4 -15  -7   19.05    1.27
   4  15  -6    2.73    0.40
   4  15  -6    2.14    0.50
  -4  15   5   41.26    1.99
  -4  15   5   40.76    2.06
  -4  15   5   42.35    3.55
   4  15  -5   41.57    2.06
  -4  15   4    6.76    0.63
  -4  15   4    5.09    0.59
  -4  15   4    4.51    1.32
   4  15  -4    6.02    0.63
  -4  15   3    6.05    0.60
   4  15  -3    5.74    0.62
   4  15  -3    5.44    0.59
   4  15  -3    6.07    0.58
  -4  15   2   21.13    1.22
   4  15  -2   24.41    1.25
   4  15  -2   22.22    1.33
   4  15  -2   23.91    1.34
   4  15  -1    0.19    0.35
   4  15  -1    0.06    0.33
   4  15  -1    0.05    0.27
   4  15  -1    0.28    0.27
  -4  15   1    0.20    0.31
  -4  15   1    0.29    0.24
   4  15  -1    0.21    0.24
  -4  15   1   -0.51    0.75
   4  15  -1    0.10    0.27
   4  15   0   25.77    1.53
   4  15   0   26.17    1.38
  -4  15   0   27.05    1.40
   4  15   0   24.22    1.32
  -4  15   0   26.30    1.48
  -4  15  -1    1.23    0.36
   4  15   1    1.04    0.32
   4  15   1    1.16    0.48
  -4  15  -1    0.88    0.36
  -4  15  -2   23.43    1.21
  -4  15  -2   16.68    1.18
   4  15   2   21.31    1.22
   4  15   2   20.38    1.16
  -4 -15  -2   17.97    2.14
  -4 -15  -3    0.93    0.83
   4  15   3    2.28    0.40
   4  15   3    1.64    0.43
  -4  15  -3    1.78    0.45
  -4  15  -3    1.94    0.43
   4  15   3    2.08    0.64
  -4  15  -3    1.67    0.40
  -4  15  -3    1.77    0.41
  -4  15  -4  345.98   13.47
   4  15   4  361.99   13.53
  -4  15  -4  368.71   13.50
   4  15   4  358.75   13.93
  -4 -15  -4  347.36   16.04
   4  15   4  360.46   13.40
   4  15   5    2.00    0.48
  -4  15  -5    1.50    0.45
   4  15   5    1.33    0.58
  -4 -15  -5    1.91    0.97
  -4  15  -5    1.89    0.47
   4  15   5    1.68    0.37
   4  15   6    2.00    0.58
   4  15   6    2.63    0.52
  -4  15  -6    1.92    0.45
  -4  15  -6    1.64    0.46
   4  15   7    2.95    0.58
  -4  15  -7    4.42    0.53
   4  15   8    0.45    0.38
   4  15   8    0.20    0.32
   4  16 -12    2.84    0.29
   4 -16 -12    2.62    0.26
   4 -16 -11    4.74    0.45
  -4  16  10    0.64    0.32
   4 -16 -10    0.23    0.30
   4  16  -9   20.95    1.25
  -4  16   9   20.94    1.29
   4 -16  -9   19.50    1.21
   4  16  -8   31.43    1.68
  -4  16   8   26.73    3.12
  -4  16   8   31.92    1.78
   4 -16  -8   31.96    1.69
   4  16  -7    7.11    0.75
   4 -16  -7    6.07    0.69
  -4  16   7    6.39    0.77
  -4  16   6   13.68    2.16
   4  16  -6   14.25    1.07
  -4  16   6   13.65    0.95
  -4  16   5   23.01    1.33
  -4  16   5   22.87    1.38
   4  16  -5   23.09    1.38
  -4  16   5   23.99    1.34
   4  16  -4  237.96    8.97
   4  16  -4  224.37    9.04
  -4  16   4  236.09    9.14
  -4  16   4  258.88    9.19
   4  16  -4  237.92    9.19
   4  16  -3   37.56    1.85
   4  16  -3   36.55    1.87
  -4  16   3   34.12    1.78
   4  16  -3   38.75    1.80
  -4  16   2   14.69    2.02
   4  16  -2   15.82    0.98
   4  16  -2   14.68    0.96
   4  16  -2   16.28    1.10
   4  16  -2   17.98    1.13
  -4  16   2   18.07    1.03
  -4  16   1   10.75    1.70
   4  16  -1   11.23    0.93
   4  16  -1   11.30    0.90
   4  16  -1   11.40    0.78
   4  16  -1   11.15    0.81
  -4  16   1   10.83    0.77
  -4  16   1   11.56    0.84
   4  16  -1   13.20    0.89
  -4  16   0  303.65   11.51
   4  16   0  309.72   11.49
   4  16   0  293.46   11.71
   4  16   0  325.15   11.65
   4  16   0  297.20   11.49
  -4  16   0  307.41   11.65
   4  16   0  302.82   11.41
  -4  16  -1    1.09    0.36
  -4  16  -1    0.59    0.36
   4  16   1    0.92    0.35
   4  16   1    1.06    0.46
   4  16   1    0.50    0.32
   4  16   2    0.46    0.31
  -4  16  -2    0.16    0.32
   4  16   2    0.57    0.33
  -4  16  -2    0.84    0.39
  -4 -16  -2    0.55    0.70
   4  16   3   10.17    0.80
   4  16   3   10.55    1.09
  -4  16  -3    9.67    0.83
  -4  16  -3   11.46    0.85
   4  16   3   11.00    0.87
  -4  16  -3    8.67    0.75
  -4 -16  -4    4.93    1.41
  -4  16  -4    6.18    0.64
   4  16   4    4.10    0.62
  -4  16  -4    6.44    0.70
   4  16   4    4.96    0.84
   4  16   4    5.35    0.60
   4  16   5    6.11    0.69
  -4  16  -5    6.48    0.67
   4  16   5    5.92    0.59
  -4 -16  -5    5.65    1.57
  -4  16  -5    6.57    0.72
   4  16   5    6.08    0.90
   4  16   6    2.89    0.69
   4  16   6    2.92    0.53
  -4  16  -6    2.99    0.48
  -4  16  -6    2.52    0.48
   4  16   7    1.11    0.45
   4  16   8    5.04    0.61
   4 -17 -11    4.20    0.41
   4 -17 -10    0.69    0.33
   4  17 -10    0.37    0.33
  -4  17  10    0.53    0.28
   4  17  -9    1.38    0.41
  -4  17   9    1.93    0.47
   4 -17  -9    1.78    0.45
   4  17  -8  143.94    5.70
   4 -17  -8  141.39    5.70
  -4  17   8  140.59    5.79
  -4  17   7   67.74    3.20
   4 -17  -7   68.25    3.15
   4  17  -7   69.79    3.21
   4  17  -7   77.72    3.14
  -4  17   7   59.88    4.91
   4  17  -6   47.49    2.25
   4  17  -6   43.44    2.08
  -4  17   6   43.30    2.10
  -4  17   5    7.51    0.70
  -4  17   5    7.32    0.71
   4  17  -5    7.24    0.77
   4  17  -5    8.44    0.67
  -4  17   5    7.00    0.75
   4  17  -4   34.46    1.74
  -4  17   4   31.55    1.77
   4  17  -4   35.91    1.83
  -4  17   4   37.11    1.82
  -4  17   3   15.02    1.00
  -4  17   3   12.97    1.94
  -4  17   3   13.55    1.02
   4  17  -3   15.87    1.07
   4  17  -3   15.52    1.04
   4  17  -3   16.01    1.01
  -4  17   2   18.29    2.19
   4  17  -2   20.08    1.21
   4  17  -2   15.15    1.10
   4  17  -2   14.61    0.98
   4  17  -2   17.50    1.04
  -4  17   2   17.97    1.06
  -4  17   2   16.60    1.14
   4  17  -1    1.10    0.43
   4  17  -1    0.57    0.41
  -4  17   1    1.03    0.41
   4  17  -1    1.23    0.33
   4  17  -1    0.77    0.32
  -4  17   1    1.42    0.42
   4  17  -1    1.36    0.38
  -4  17   1    1.72    0.36
  -4  17   0    2.01    0.48
   4  17   0    1.90    0.37
   4  17   0    1.30    0.40
  -4  17   0    1.01    0.38
   4  17   0    1.91    0.48
   4  17   0    2.06    0.53
   4  17   0    1.22    0.37
  -4  17  -1   24.96    1.50
  -4  17  -1   25.61    1.41
   4  17   1   25.25    1.42
   4  17   1   24.95    1.55
   4  17   1   24.30    1.62
  -4 -17  -1   24.68    2.42
   4  17   1   28.96    1.47
  -4  17  -2   65.91    2.85
   4  17   2   66.42    2.84
  -4 -17  -2   57.49    4.22
  -4  17  -2   60.87    2.91
   4  17   3    4.94    0.59
  -4  17  -3    7.27    0.68
   4  17   3    7.65    0.95
   4  17   3    5.44    0.64
  -4 -17  -3    4.44    1.27
  -4  17  -3    5.34    0.65
  -4  17  -3    6.35    0.66
  -4 -17  -4  244.81   12.42
   4  17   4  267.14   10.04
   4  17   4  267.01   10.55
   4  17   4  268.35   10.16
  -4  17  -4  270.56   10.12
  -4  17  -4  255.24    9.99
  -4 -17  -5   83.46    5.94
   4  17   5   88.27    3.77
  -4  17  -5   93.05    3.91
   4  17   5   94.31    3.96
   4  17   5   96.68    4.30
  -4  17  -6    0.65    0.37
   4  17   6    0.54    0.38
   4  17   6    0.82    0.56
   4  17   7   12.60    1.01
   4  17   7   14.18    1.11
   4  17   8    3.79    0.52
   4 -18 -11    6.01    0.46
   4  18 -10    4.99    0.52
   4 -18 -10    3.87    0.46
   4  18  -9   91.31    3.59
  -4  18   9   86.12    3.59
  -4  18   8    2.01    0.48
   4  18  -8    1.96    0.47
   4 -18  -8    1.81    0.49
  -4  18   7   96.66    4.37
  -4  18   7   96.96    6.46
   4  18  -7  103.10    4.29
   4 -18  -7  106.00    4.36
   4  18  -7  109.20    4.43
   4  18  -6    5.53    0.63
   4  18  -6    6.80    0.73
  -4  18   6    6.07    0.66
   4  18  -5   67.71    2.95
   4  18  -5   70.47    3.13
  -4  18   5   72.73    3.10
  -4  18   5   65.14    3.03
  -4  18   4   53.02    4.08
   4  18  -4   51.24    2.44
  -4  18   4   52.54    2.45
   4  18  -4   48.94    2.35
  -4  18   4   49.60    2.38
  -4  18   3  105.83    6.06
  -4  18   3   90.97    3.97
   4  18  -3   94.65    3.98
  -4  18   3   93.06    4.08
   4  18  -3  102.72    4.10
   4  18  -3   96.32    4.08
   4  18  -2    5.62    0.67
   4  18  -2    5.43    0.66
  -4  18   2    5.69    1.40
   4  18  -2    4.78    0.55
  -4  18   2    5.21    0.58
  -4  18   2    5.72    0.67
   4  18  -2    5.76    0.58
   4  18  -1   -0.08    0.41
   4  18  -1    0.05    0.30
   4  18  -1   -0.07    0.34
   4  18  -1    0.36    0.30
  -4  18   1    0.24    0.37
  -4  18   1   -0.07    0.34
   4  18  -1   -0.10    0.28
  -4  18   0   44.00    2.28
   4  18   0   48.20    2.22
  -4  18   0   44.60    2.19
  -4 -18   0   47.71    3.29
   4  18   0   45.40    2.19
   4  18   0   44.37    2.26
   4  18   0   49.41    2.33
   4  18   0   45.53    2.10
   4  18   0   46.37    2.40
   4  18   1   17.98    1.36
   4  18   1   16.85    1.10
   4  18   1   15.69    1.09
   4  18   1   18.40    1.27
  -4  18  -1   19.34    1.15
  -4  18  -1   16.69    1.19
  -4 -18  -1   17.51    2.01
  -4  18  -2  176.49    6.93
   4  18   2  181.87    6.96
  -4 -18  -2  161.95    8.67
   4  18   2  171.75    7.19
  -4  18  -2  177.66    6.94
  -4  18  -2  179.78    7.07
   4  18   3   48.07    2.21
   4  18   3   46.32    2.57
   4  18   3   44.71    2.25
  -4  18  -3   48.87    2.24
  -4 -18  -3   40.61    3.64
  -4  18  -3   45.02    2.21
  -4 -18  -4   -0.35    0.83
  -4  18  -4    0.68    0.40
   4  18   4    0.49    0.33
  -4  18  -4    0.62    0.30
   4  18   4    0.59    0.41
   4  18   4    0.21    0.61
   4  18   5   18.86    1.19
  -4  18  -5   15.67    1.10
   4  18   5   16.46    1.03
   4  18   5   16.88    1.37
   4  18   6    2.85    0.50
   4  18   6    2.70    0.62
   4  18   6    2.89    0.66
  -4  18  -6    2.45    0.47
   4  18   7   10.61    0.90
   4  18   7   12.19    1.00
   4  18   8   39.40    1.88
   4  19 -11   16.34    0.85
   4  19 -10    0.36    0.32
   4  19  -9    1.95    0.40
  -4  19   9    2.32    0.43
   4  19  -8    0.22    0.34
  -4  19   8    0.25    0.34
   4  19  -7    1.38    0.40
  -4  19   7    0.90    0.48
   4  19  -7    1.22    0.44
   4  19  -6   84.06    3.88
   4  19  -6   95.70    3.81
   4  19  -5    1.90    0.40
  -4  19   5    1.03    0.97
   4  19  -5    2.60    0.53
  -4  19   5    2.39    0.50
   4  19  -4   58.34    2.67
  -4  19   4   53.27    4.29
  -4  19   4   57.64    2.62
  -4  19   4   54.42    2.62
   4  19  -4   54.82    2.58
  -4  19   3   11.54    0.95
   4  19  -3   11.08    0.87
  -4  19   3   10.60    1.80
  -4  19   3   12.88    0.92
   4  19  -3   11.18    0.93
   4  19  -2   58.82    2.69
   4  19  -2   55.19    2.72
   4  19  -2   59.16    2.58
   4  19  -2   52.89    2.51
  -4  19   2   63.94    4.40
  -4  19   2   57.32    2.57
  -4  19   2   56.64    2.71
  -4  19   1   34.75    1.97
   4  19  -1   38.11    2.07
   4  19  -1   37.01    1.84
   4  19  -1   39.28    1.97
   4  19  -1   37.36    1.82
  -4  19   1   35.80    1.90
   4  19  -1   37.36    1.90
  -4  19   0   15.51    1.17
   4  19   0   17.13    1.19
   4  19   0   17.01    1.29
   4  19   0   17.99    1.05
   4  19   0   15.87    1.09
  -4  19   0   17.62    1.16
   4  19   0   16.73    1.19
   4  19   0   17.26    1.12
   4  19   1   12.52    1.16
  -4 -19  -1   12.68    1.76
   4  19   1   12.74    1.08
   4  19   1   13.13    0.98
  -4  19  -1   12.21    0.93
   4  19   1   12.44    0.96
  -4  19  -1   12.17    1.02
  -4  19  -2    4.23    0.60
  -4 -19  -2    5.47    1.30
   4  19   2    5.20    0.77
   4  19   2    5.63    0.63
  -4  19  -2    6.38    0.68
  -4  19  -2    5.48    0.70
   4  19   3    6.50    0.92
  -4 -19  -3    4.48    1.27
   4  19   3    7.29    0.71
  -4  19  -3    8.33    0.74
   4  19   3    7.16    0.93
   4  19   3    8.06    0.80
  -4  19  -3    7.45    0.73
   4  19   4   17.72    1.20
  -4 -19  -4   18.15    2.38
   4  19   4   16.09    1.10
  -4  19  -4   18.46    1.18
   4  19   4   19.43    1.50
  -4  19  -4   18.38    1.09
   4  19   4   17.06    1.41
  -4  19  -5   -0.12    0.35
   4  19   5    0.69    0.55
   4  19   5   -0.06    0.37
  -4  19  -6    3.10    0.49
   4  19   6    2.15    0.58
   4  19   6    2.13    0.46
   4  19   7   56.73    2.71
   4  19   7   66.84    2.88
   4  19   8    6.60    0.57
   4  20 -10    3.91    0.45
  -4  20   9    1.35    0.34
   4  20  -9    0.79    0.34
  -4  20   8   51.25    2.37
   4  20  -8   48.99    2.30
  -4  20   7    1.73    0.48
   4  20  -7    1.64    0.46
   4  20  -7    2.18    0.45
  -4  20   6    0.41    0.44
  -4  20   6    1.08    0.85
   4  20  -6    0.05    0.32
   4  20  -6    0.41    0.39
   4  20  -5  119.80    4.68
  -4  20   5  116.01    4.79
   4  20  -5  114.22    4.84
  -4  20   5  103.01    6.76
  -4  20   4   15.89    1.08
  -4  20   4   15.01    2.22
   4  20  -4   16.43    1.13
   4  20  -4   12.72    1.02
   4  20  -4   15.62    1.08
  -4  20   4   14.62    1.07
   4  20  -3   53.79    2.45
  -4  20   3   48.53    4.05
   4  20  -3   51.01    2.49
  -4  20   3   53.88    2.47
  -4  20   3   50.07    2.52
   4  20  -2   25.38    1.57
   4  20  -2   26.32    1.42
   4  20  -2   24.21    1.47
  -4  20   2   23.74    1.49
  -4  20   2   23.28    2.73
  -4  20   2   26.83    1.45
  -4  20   2   24.14    1.53
  -4  20   1   84.78    3.69
   4  20  -1   83.11    3.47
   4  20  -1   83.22    3.75
   4  20  -1   80.36    3.59
   4  20  -1   77.39    3.48
  -4  20   1   80.62    3.57
   4  20  -1   82.70    3.56
  -4  20   0   31.69    1.83
   4  20   0   35.18    2.00
   4  20   0   31.88    1.73
   4  20   0   32.81    1.81
   4  20   0   32.27    1.82
   4  20   0   32.68    1.64
   4  20   0   32.58    1.75
  -4  20   0   32.85    1.76
  -4  20  -1    1.39    0.42
  -4  20  -1    1.61    0.52
   4  20   1    1.50    0.45
   4  20   1    2.00    0.54
   4  20   1    2.43    0.53
   4  20   1    1.85    0.48
   4  20   1    1.73    0.62
  -4  20  -2    3.20    0.54
  -4  20  -2    3.97    0.55
  -4  20  -2    3.84    0.63
  -4 -20  -2    4.91    1.15
   4  20   2    3.92    0.70
   4  20   2    3.70    0.57
  -4  20  -3   56.28    2.60
   4  20   3   60.01    2.95
   4  20   3   54.86    2.58
   4  20   3   58.46    2.67
   4  20   3   55.27    2.96
  -4  20  -3   56.95    2.61
  -4 -20  -3   50.47    4.14
   4  20   4   14.17    1.31
  -4  20  -4   16.74    1.10
   4  20   4   16.79    1.07
   4  20   4   14.73    1.31
   4  20   4   16.18    1.14
   4  20   5   21.72    1.54
   4  20   5   19.45    1.30
   4  20   6   -0.15    0.41
  -4  20  -6   -0.16    0.33
   4  20   6    0.32    0.44
   4  20   6   -0.27    0.33
   4  20   7    7.22    0.70
   4  20   7    5.94    0.62
   4  21 -10    2.27    0.34
  -4  21   9   19.40    1.05
   4  21  -9   17.58    1.04
  -4  21   8   30.49    1.60
   4  21  -8   30.58    1.56
  -4  21   7   85.54    3.69
   4  21  -7   85.17    3.59
   4  21  -6   18.50    1.19
  -4  21   6   15.91    2.28
   4  21  -6   17.75    1.10
  -4  21   6   16.43    1.17
  -4  21   5   71.03    3.11
  -4  21   5   60.71    4.84
   4  21  -5   68.45    3.14
   4  21  -5   70.73    2.98
  -4  21   4   40.57    2.12
  -4  21   4   42.71    1.98
   4  21  -4   42.11    2.11
  -4  21   4   42.76    2.12
   4  21  -4   42.17    2.11
  -4  21   4   36.50    3.60
   4  21  -4   42.64    2.14
  -4  21   3    4.09    1.26
  -4  21   3    4.76    0.63
   4  21  -3    5.30    0.62
  -4  21   3    4.33    0.58
   4  21  -3    4.66    0.63
   4  21  -2   28.69    1.58
  -4  21   2   29.49    1.72
  -4  21   2   26.89    2.90
   4  21  -2   33.96    1.83
   4  21  -2   28.16    1.66
  -4  21   2   28.23    1.67
   4  21  -1  164.34    6.41
  -4  21   1  153.72    6.40
   4  21  -1  167.18    6.46
   4  21  -1  152.29    6.30
   4  21  -1  160.36    6.29
   4  21  -1  160.12    6.61
  -4  21   1  161.45    6.52
   4  21   0    0.14    0.40
  -4  21   0    0.13    0.42
   4  21   0   -0.05    0.30
   4  21   0    0.32    0.39
   4  21   0    0.28    0.51
   4  21   0   -0.08    0.40
   4  21   0    0.39    0.43
  -4  21  -1  452.54   17.84
   4  21   1  477.83   17.82
   4  21   1  453.48   18.03
   4  21   1  484.95   17.94
   4  21   1  497.60   17.75
  -4  21  -1  481.98   17.72
   4  21   1  468.85   17.73
   4  21   2   11.27    1.06
   4  21   2    9.91    0.90
  -4  21  -2   10.32    0.87
   4  21   2   10.90    0.89
   4  21   3    1.45    0.46
   4  21   3    1.68    0.69
  -4  21  -3    1.16    0.43
  -4  21  -3    1.46    0.41
   4  21   3    1.00    0.46
   4  21   3    1.83    0.60
   4  21   4    3.53    0.52
  -4  21  -4    3.91    0.56
   4  21   4    3.57    0.59
   4  21   4    4.13    0.77
   4  21   4    3.55    0.77
   4  21   5   23.35    1.55
   4  21   5   21.49    1.31
  -4  21  -5   21.41    1.27
  -4  21  -6    1.94    0.41
   4  21   6    1.98    0.51
   4  21   6    1.20    0.39
   4  21   6    1.04    0.46
   4  21   7   56.20    2.50
   4  21   7   53.79    2.39
  -4  22   9    1.93    0.33
   4  22  -9    2.14    0.37
  -4  22   8    2.99    0.45
   4  22  -8    3.32    0.46
  -4  22   7   12.98    0.96
   4  22  -7   14.28    0.94
   4  22  -6   72.21    3.15
  -4  22   6   73.39    3.17
   4  22  -6   66.55    2.98
   4  22  -5   17.21    1.05
  -4  22   5   17.52    2.38
   4  22  -5   19.78    1.24
  -4  22   5   19.45    1.19
   4  22  -4    0.33    0.39
  -4  22   4    0.48    0.35
  -4  22   4   -0.20    0.41
   4  22  -4    0.07    0.38
  -4  22   4   -0.15    0.31
  -4  22   4    0.70    0.89
   4  22  -4   -0.07    0.37
  -4  22   3    3.11    0.57
   4  22  -3    2.86    0.54
  -4  22   3    5.06    0.64
   4  22  -3    2.47    0.55
   4  22  -3    3.08    0.54
  -4  22   3    5.17    1.37
   4  22  -2    2.70    0.53
   4  22  -2    1.57    0.46
  -4  22   2    2.26    0.52
  -4  22   2    1.15    0.47
   4  22  -2    1.68    0.54
   4  22  -1  445.72   16.12
   4  22  -1  433.94   16.23
   4  22  -1  418.11   16.10
  -4  22   1  438.28   16.22
   4  22  -1  437.15   16.43
  -4  22   1  417.78   16.31
   4  22  -1  430.13   16.19
   4  22   0   53.09    2.53
  -4  22   0   56.82    2.57
   4  22   0   50.75    2.74
   4  22   0   53.26    2.64
   4  22   0   53.55    2.60
   4  22   1  133.02    5.50
   4  22   1  131.06    5.44
   4  22   1  126.04    5.71
  -4  22  -1  134.97    5.59
   4  22   1  141.53    5.48
  -4  22  -1  136.10    5.41
   4  22   1  127.62    5.58
   4  22   2    0.40    0.40
  -4  22  -2    0.96    0.46
   4  22   2    0.07    0.41
   4  22   2   -0.19    0.39
   4  22   2    0.73    0.49
  -4  22  -3   64.69    2.94
   4  22   3   69.16    2.96
  -4  22  -3   67.85    2.94
   4  22   3   60.87    3.26
   4  22   3   63.55    3.20
  -4  22  -4    0.17    0.33
   4  22   4    0.19    0.39
   4  22   4   -0.10    0.51
   4  22   4    0.05    0.33
   4  22   4    0.18    0.48
   4  22   5    7.26    0.85
  -4  22  -5    6.91    0.67
   4  22   5    7.60    0.72
   4  22   6   45.52    2.32
  -4  22  -6   52.13    2.24
   4  22   6   48.38    2.20
   4  22   7   45.52    2.08
  -4  23   9    3.40    0.40
  -4  23   8    0.88    0.32
  -4  23   7   12.34    0.90
  -4  23   6   75.75    3.23
   4  23  -6   69.57    3.16
   4  23  -5   34.13    1.85
  -4  23   5   40.00    1.89
  -4  23   5   35.47    1.76
   4  23  -4   78.04    3.20
  -4  23   4   65.70    3.11
   4  23  -4   70.30    3.12
  -4  23   4   64.52    4.87
   4  23  -4   67.30    3.10
  -4  23   4   65.62    2.94
  -4  23   4   72.91    3.15
  -4  23   3    5.53    0.71
   4  23  -3    3.26    0.62
  -4  23   3    4.49    1.37
  -4  23   3    4.75    0.67
   4  23  -3    5.79    0.67
   4  23  -3    3.70    0.59
  -4  23   2    8.46    0.85
   4  23  -2    8.49    0.81
  -4  23   2    7.21    0.79
   4  23  -2    8.93    0.79
   4  23  -1  136.31    5.60
  -4  23   1  127.63    5.36
   4  23  -1  133.73    5.35
  -4  23   1  128.20    5.47
   4  23  -1  127.09    5.36
   4  23  -1  126.24    5.26
   4  23  -1  134.92    5.27
   4  23   0  207.16    8.28
   4  23   0  209.34    8.35
   4  23   0  211.95    8.60
  -4  23   0  222.70    8.35
   4  23   0  222.82   12.01
   4  23   1  191.28    7.54
   4  23   1  192.37    7.59
   4  23   1  176.35    7.79
   4  23   1  186.78    7.69
   4  23   1  195.62    7.56
  -4  23  -1  200.33    7.53
   4  23   2   40.29    2.06
   4  23   2   39.17    2.03
   4  23   2   37.99    1.99
  -4  23  -2   40.27    1.97
   4  23   2   39.11    2.19
  -4  23  -3   89.77    3.86
   4  23   3   95.52    3.95
  -4  23  -3   93.32    3.86
   4  23   3   91.89    3.86
   4  23   3   90.56    4.13
   4  23   3   86.38    4.19
   4  23   4   20.37    1.51
   4  23   4   22.53    1.25
   4  23   4   23.75    1.34
   4  23   4   22.33    1.34
   4  23   4   21.11    1.48
   4  23   5   -0.05    0.29
   4  23   5    0.22    0.37
  -4  23  -5   -0.05    0.29
   4  23   5    0.47    0.45
   4  23   5    0.15    0.43
  -4  23  -6    7.74    0.63
   4  23   6    6.80    0.69
   4 -24 -10    6.88    0.41
   4 -24  -9    0.89    0.27
  -4  24   8   -0.08    0.27
   4 -24  -8    0.13    0.28
  -4  24   7    9.74    0.74
  -4  24   7   11.49    0.83
   4 -24  -7   11.22    0.84
  -4  24   6    0.24    0.29
   4  24  -6    0.11    0.30
  -4  24   6    0.06    0.34
   4  24  -5    1.20    0.40
  -4  24   5    0.96    0.33
   4  24  -4   18.66    1.25
   4  24  -4   19.25    1.23
  -4  24   4   20.65    1.28
  -4  24   3    0.59    0.45
[truncated: 253,757 more chars]
