# Supplementary material for: Synthesis and crystal structure of anti-10-(4-cyano­phen­yl)-10,11,22,23-tetra­hydro-9H,21H-5,8:15,12-bis­(metheno)[1,5,11]tri­aza­cyclo­hexadecino[1,16-a:5,6-a′]di­indole di­chloro­methane monosolvate
Source: Acta Crystallogr E Crystallogr Commun. 2025 Jan 1;81(Pt 1):20–3. doi: 10.1107/S2056989024011782 (PMC11701771; doi:10.1107/S2056989024011782)
Supplement: Supplementary file 2 [file e-81-00020-Isup2.hkl]

data_I                                                                          
_shelx_title ' 240301_1_33po-nc6h4cn_autored_a.res in P2(1)/c'                  
_shelx_refln_list_code          4                                               
_shelx_F_calc_maximum      442.12                                               
_exptl_crystal_F_000      1256.00                                               
_reflns_d_resolution_high  0.7909                                               
                                                                                
loop_                                                                           
 _space_group_symop_operation_xyz                                               
 'x, y, z'                                                                      
 '-x, y+1/2, -z+1/2'                                                            
 '-x, -y, -z'                                                                   
 'x, -y-1/2, z-1/2'                                                             
                                                                                
_cell_length_a     9.8527                                                       
_cell_length_b    28.7160                                                       
_cell_length_c    10.7754                                                       
_cell_angle_alpha  90.000                                                       
_cell_angle_beta  109.085                                                       
_cell_angle_gamma  90.000                                                       
                                                                                
_shelx_F_squared_multiplier     1.000                                           
                                                                                
loop_                                                                           
 _refln_index_h                                                                 
 _refln_index_k                                                                 
 _refln_index_l                                                                 
 _refln_F_squared_calc                                                          
 _refln_F_squared_meas                                                          
 _refln_F_squared_sigma                                                         
 _refln_observed_status                                                         
   1   0   0        559.89        573.51        25.21 o                         
   2   0   0      25500.26      24889.40       904.42 o                         
   3   0   0      44221.50      42985.03      1560.07 o                         
   4   0   0         17.24         18.03         9.02 o                         
   5   0   0       1082.24       1287.09        68.62 o                         
   6   0   0       7554.68       7793.36       313.72 o                         
   7   0   0       3797.18       4072.14       133.31 o                         
   8   0   0        957.58        939.99        33.28 o                         
   9   0   0        120.34        137.58        13.36 o                         
  10   0   0        289.49        320.06        19.87 o                         
  11   0   0        374.74        400.20        20.54 o                         
   1   1   0       1257.76       1412.53        74.63 o                         
   2   1   0         36.87         90.83        11.35 o                         
   3   1   0        903.60        941.15        46.75 o                         
   4   1   0        950.12       1035.49        54.26 o                         
   5   1   0        503.78        616.42        41.91 o                         
   6   1   0         24.12         13.69        10.02 o                         
   7   1   0        196.58        159.57        18.65 o                         
   8   1   0       2849.01       2963.06        80.19 o                         
   9   1   0         26.84         25.04         7.85 o                         
  10   1   0        332.81        329.41        20.37 o                         
  11   1   0        117.92        116.03         6.91 o                         
   0   2   0       1972.33       1726.03        63.61 o                         
   1   2   0         72.75        110.12         6.04 o                         
   2   2   0       3901.18       3865.46       148.43 o                         
   3   2   0        646.48        643.30        35.23 o                         
   4   2   0        675.40        644.13        39.57 o                         
   5   2   0         16.93          2.67         7.51 o                         
   6   2   0        917.27        949.33        61.11 o                         
   7   2   0        400.35        362.93        28.15 o                         
   8   2   0       3585.50       3579.35       162.66 o                         
   9   2   0         65.05         83.65        10.85 o                         
  10   2   0          2.80          2.00         5.34 o                         
  11   2   0         58.04         58.48         5.07 o                         
   1   3   0       1717.67       1668.12        37.84 o                         
   2   3   0       9772.84      10000.75       213.45 o                         
   3   3   0       1546.55       1651.25        51.65 o                         
   4   3   0         91.19         85.92         9.49 o                         
   5   3   0        328.01        293.41        19.29 o                         
   6   3   0        602.88        592.17        32.29 o                         
   7   3   0       1391.16       1445.90        46.00 o                         
   8   3   0        519.86        532.87        17.72 o                         
   9   3   0          2.90          7.19         5.09 o                         
  10   3   0        146.34        121.72        11.44 o                         
  11   3   0        355.32        355.44        10.67 o                         
   0   4   0       2783.18       2608.92        93.41 o                         
   1   4   0       6258.40       6076.62       157.84 o                         
   2   4   0        991.79       1010.61        26.71 o                         
   3   4   0        491.87        539.49        22.19 o                         
   4   4   0          2.20          8.10         5.37 o                         
   5   4   0       1771.01       1787.91        62.16 o                         
   6   4   0        244.97        260.79        20.60 o                         
   7   4   0        457.95        498.86        23.44 o                         
   8   4   0         41.03         35.63         3.84 o                         
   9   4   0        715.64        766.97        26.74 o                         
  10   4   0          6.04          9.72         3.95 o                         
  11   4   0          1.67          2.53         2.21 o                         
   1   5   0       7163.55       6883.96       178.21 o                         
   2   5   0       3149.69       3293.51        74.61 o                         
   3   5   0      18625.00      19269.31       500.33 o                         
   4   5   0        659.97        786.18        38.15 o                         
   5   5   0       1375.40       1551.75        55.84 o                         
   6   5   0        301.08        289.42        21.72 o                         
   7   5   0        117.09        136.79        12.11 o                         
   8   5   0         52.08         47.02         4.24 o                         
   9   5   0          3.39          2.28         3.99 o                         
  10   5   0        119.57        124.20         8.03 o                         
  11   5   0         90.15         89.30         4.36 o                         
   0   6   0      18009.03      16483.57       423.77 o                         
   1   6   0        115.50        103.24         4.91 o                         
   2   6   0         91.74         57.93         5.77 o                         
   3   6   0       3693.23       4131.86       115.40 o                         
   4   6   0         20.47         55.56         8.02 o                         
   5   6   0       3416.91       3748.22       113.57 o                         
   6   6   0          1.64          6.44         4.77 o                         
   7   6   0         62.15         98.42        15.41 o                         
   8   6   0        133.42        148.45        12.89 o                         
   9   6   0        106.72         95.56         5.95 o                         
  10   6   0        532.38        575.38        20.31 o                         
  11   6   0        166.81        156.02         7.25 o                         
   1   7   0       1379.90       1262.44        29.84 o                         
   2   7   0        416.88        432.23        16.76 o                         
   3   7   0       1269.88       1292.44        42.44 o                         
   4   7   0         72.45        114.40        11.04 o                         
   5   7   0       3047.19       3261.75        76.68 o                         
   6   7   0         75.07         95.85         9.45 o                         
   7   7   0        395.76        427.63        14.62 o                         
   8   7   0          5.14          7.97         2.98 o                         
   9   7   0        157.07        146.10         7.37 o                         
  10   7   0        273.35        287.13        29.89 o                         
   0   8   0      12054.60      11212.30       289.82 o                         
   1   8   0       1349.30       1374.10        24.57 o                         
   2   8   0       6035.60       5813.37       154.36 o                         
   3   8   0       2342.84       2562.93        75.38 o                         
   4   8   0        109.06         76.66        10.85 o                         
   5   8   0        352.98        364.41        13.96 o                         
   6   8   0        237.58        236.60        15.16 o                         
   7   8   0        733.24        792.37        19.80 o                         
   8   8   0       1014.44       1080.25        22.73 o                         
   9   8   0         10.94         30.46         6.34 o                         
  10   8   0          6.26          7.92         3.48 o                         
  11   8   0          4.10          8.35         4.51 o                         
   1   9   0      14359.95      13726.54       203.90 o                         
   2   9   0        136.78        149.02         7.71 o                         
   3   9   0       1902.85       1937.30        59.20 o                         
   4   9   0       1005.24       1100.27        34.63 o                         
   5   9   0       5647.76       6032.13       106.44 o                         
   6   9   0       1507.07       1560.61        43.94 o                         
   7   9   0       3556.80       3653.28        65.52 o                         
   8   9   0          1.91          4.82         3.46 o                         
   9   9   0          4.80          7.05         3.66 o                         
  10   9   0        203.39        196.72         7.43 o                         
  11   9   0          4.94          8.68         4.17 o                         
   0  10   0       3513.07       3141.46        87.32 o                         
   1  10   0        424.30        451.79        17.80 o                         
   2  10   0       1392.06       1564.28        29.88 o                         
   3  10   0       1902.32       2059.92        51.37 o                         
   4  10   0          0.04          2.00         2.58 o                         
   5  10   0        855.90        855.28        21.81 o                         
   6  10   0         12.13          2.81         2.22 o                         
   7  10   0         20.17         15.44         3.45 o                         
   8  10   0        721.75        714.23        16.74 o                         
   9  10   0         36.37         48.61         4.60 o                         
  10  10   0        399.40        395.41        16.03 o                         
  11  10   0         88.36         81.14         7.01 o                         
   1  11   0         31.64         64.52         9.90 o                         
   2  11   0        683.38        687.91        13.95 o                         
   3  11   0        361.27        388.46        10.25 o                         
   4  11   0         24.90         16.68         2.69 o                         
   5  11   0         76.10         84.81         6.00 o                         
   6  11   0        125.60        122.27         6.25 o                         
   7  11   0        238.43        210.93         8.60 o                         
   8  11   0       1076.59       1112.09        28.73 o                         
   9  11   0        919.43        921.37        24.03 o                         
  10  11   0          8.42          8.20         5.59 o                         
   0  12   0       5297.02       4956.93       135.48 o                         
   1  12   0       3243.74       3167.35        74.32 o                         
   2  12   0          6.07          7.15         1.71 o                         
   3  12   0         67.61         60.55         3.14 o                         
   4  12   0        278.80        222.74         7.16 o                         
   5  12   0       2172.50       2229.59        40.28 o                         
   6  12   0       1612.03       1626.09        29.10 o                         
   7  12   0        106.31        140.56         6.21 o                         
   8  12   0       1567.43       1573.77        29.58 o                         
   9  12   0        769.19        799.64        26.12 o                         
  10  12   0        213.83        234.58        13.52 o                         
   1  13   0        924.86       1071.05        36.87 o                         
   2  13   0       5310.86       5437.67        71.76 o                         
   3  13   0       3196.82       3299.97        43.60 o                         
   4  13   0        123.57         93.19         4.26 o                         
   5  13   0       1030.74       1035.71        18.67 o                         
   6  13   0        791.37        815.20        18.26 o                         
   7  13   0          8.68          8.40         2.31 o                         
   8  13   0        182.97        161.52         5.43 o                         
   9  13   0          8.04          2.84         5.84 o                         
  10  13   0        166.88        148.59        10.35 o                         
   0  14   0        567.70        712.52        20.81 o                         
   1  14   0        285.30        257.40         8.11 o                         
   2  14   0       2236.26       2019.23        27.63 o                         
   3  14   0        353.33        495.11        15.09 o                         
   4  14   0       8971.97       8742.38       134.19 o                         
   5  14   0          5.53          2.97         2.64 o                         
   6  14   0        505.13        534.73        17.79 o                         
   7  14   0        924.17        911.94        19.09 o                         
   8  14   0         58.67         53.32         4.29 o                         
   9  14   0        534.65        655.48        32.39 o                         
  10  14   0        281.98        319.73        16.36 o                         
   1  15   0        495.77        481.63        10.32 o                         
   2  15   0        300.38        395.64         9.69 o                         
   3  15   0        910.21        808.14        22.43 o                         
   4  15   0        432.65        432.32        10.57 o                         
   5  15   0        451.46        445.82        12.75 o                         
   6  15   0        395.61        414.71        12.54 o                         
   7  15   0          2.45          5.34         3.07 o                         
   8  15   0        588.01        570.32        14.93 o                         
   9  15   0        734.49        830.79        38.40 o                         
  10  15   0        178.71        161.95        10.35 o                         
   0  16   0       2108.25       2476.80        49.61 o                         
   1  16   0        532.80        542.30        11.12 o                         
   2  16   0        461.40        391.18        10.03 o                         
   3  16   0        267.15        265.35         8.01 o                         
   4  16   0       5100.48       5107.27        72.93 o                         
   5  16   0        122.50         96.26         5.07 o                         
   6  16   0       1533.08       1563.62        30.35 o                         
   7  16   0        108.77         98.81         5.82 o                         
   8  16   0        160.79        151.43         6.53 o                         
   9  16   0         35.50         37.73         7.35 o                         
  10  16   0        261.41        260.12        13.52 o                         
   1  17   0        144.61        210.98         6.85 o                         
   2  17   0        543.93        487.02        12.56 o                         
   3  17   0       3756.96       3736.00        51.30 o                         
   4  17   0         32.46         27.56         2.64 o                         
   5  17   0        602.46        592.37        15.27 o                         
   6  17   0        165.95        173.40         7.61 o                         
   7  17   0        267.77        302.08        10.12 o                         
   8  17   0         38.38         43.76         4.48 o                         
   9  17   0        220.69        221.39        15.03 o                         
  10  17   0          0.84         -1.67         3.17 o                         
   0  18   0       3017.09       3058.78        71.31 o                         
   1  18   0       1190.94       1229.40        20.97 o                         
   2  18   0         24.63         11.72         2.28 o                         
   3  18   0        107.90         96.60         3.66 o                         
   4  18   0        822.61        769.83        12.86 o                         
   5  18   0        118.13        131.59         5.43 o                         
   6  18   0        680.81        634.42        16.77 o                         
   7  18   0        502.54        521.56        14.43 o                         
   8  18   0          3.38          2.43         2.60 o                         
   9  18   0         78.85         57.27         7.85 o                         
  10  18   0        280.76        247.77        12.19 o                         
   1  19   0         94.48        102.23         3.40 o                         
   2  19   0        347.86        329.08         7.96 o                         
   3  19   0        124.21        166.28         6.04 o                         
   4  19   0        268.02        282.91         6.80 o                         
   5  19   0        214.71        209.77         7.83 o                         
   6  19   0        199.61        198.77         8.97 o                         
   7  19   0        270.83        287.36         9.32 o                         
   8  19   0         41.56         36.81         4.70 o                         
   9  19   0         10.91         17.20         5.51 o                         
   0  20   0          1.95         -0.92         2.47 o                         
   1  20   0         34.77         27.82         2.28 o                         
   2  20   0         57.47         48.18         2.96 o                         
   3  20   0         35.08         39.86         2.97 o                         
   4  20   0        534.30        546.06        10.54 o                         
   5  20   0          8.67          7.73         3.03 o                         
   6  20   0        198.84        211.54         8.61 o                         
   7  20   0        262.17        252.05         8.51 o                         
   8  20   0        147.27        152.95         6.87 o                         
   9  20   0        164.94        173.97        11.85 o                         
   1  21   0       1026.02       1014.02        16.32 o                         
   2  21   0          1.25          3.52         2.07 o                         
   3  21   0        106.50         98.61         4.41 o                         
   4  21   0          0.27          2.44         2.49 o                         
   5  21   0         55.95         60.48         4.24 o                         
   6  21   0         97.55        116.34         8.32 o                         
   7  21   0        729.98        800.75        18.82 o                         
   8  21   0       1288.85       1341.99        31.78 o                         
   9  21   0          6.04         13.02         4.51 o                         
   0  22   0        816.19        803.71        17.40 o                         
   1  22   0        202.90        203.59         5.57 o                         
   2  22   0        691.05        695.57        12.90 o                         
   3  22   0        156.87        145.28         5.15 o                         
   4  22   0        850.91        895.42        19.51 o                         
   5  22   0         43.89         48.96         5.39 o                         
   6  22   0        371.56        374.53        11.79 o                         
   7  22   0          8.65         14.63         2.67 o                         
   8  22   0          0.13          4.84         3.84 o                         
   9  22   0         60.65         53.76         5.68 o                         
   1  23   0         10.61          5.39         2.38 o                         
   2  23   0        148.31        137.44         4.92 o                         
   3  23   0       3683.04       3651.19        54.00 o                         
   4  23   0       3521.44       3574.02        66.14 o                         
   5  23   0         33.64         33.93         3.89 o                         
   6  23   0        530.26        560.32        13.30 o                         
   7  23   0       1369.24       1418.63        26.44 o                         
   8  23   0        130.97        131.06         9.02 o                         
   9  23   0       1109.43       1105.61        43.24 o                         
   0  24   0        311.90        309.28         9.28 o                         
   1  24   0       4339.26       4373.01        59.57 o                         
   2  24   0       1332.92       1429.43        25.38 o                         
   3  24   0        242.33        221.48         7.77 o                         
   4  24   0        290.74        321.93         9.67 o                         
   5  24   0        844.93        813.51        20.27 o                         
   6  24   0         14.89         13.93         2.76 o                         
   7  24   0        261.46        284.62        10.03 o                         
   8  24   0         27.11         30.92         3.36 o                         
   1  25   0       2348.04       2209.01        31.92 o                         
   2  25   0         26.72         23.41         3.69 o                         
   3  25   0        234.34        270.29         8.36 o                         
   4  25   0       1122.54       1113.21        24.12 o                         
   5  25   0       1566.67       1591.54        39.44 o                         
   6  25   0         43.72         43.49         5.71 o                         
   7  25   0        667.80        691.74        34.89 o                         
   8  25   0        203.88        186.16        11.02 o                         
   0  26   0          2.51         -0.74         3.92 o                         
   1  26   0        845.69        835.77        14.04 o                         
   2  26   0        147.34        140.97         5.50 o                         
   3  26   0        828.34        878.14        23.74 o                         
   4  26   0        833.17        868.73        17.70 o                         
   5  26   0        101.20         96.40         5.36 o                         
   6  26   0        526.02        570.56        23.21 o                         
   7  26   0         50.59         40.57         4.33 o                         
   8  26   0         12.90         12.86         3.17 o                         
   1  27   0         70.82         46.44         4.07 o                         
   2  27   0       1004.72        995.89        18.53 o                         
   3  27   0        815.83        786.68        15.38 o                         
   4  27   0        523.30        578.99        20.77 o                         
   5  27   0        530.70        572.91        19.83 o                         
   6  27   0        230.63        254.80        10.76 o                         
   7  27   0        205.17        195.50         7.97 o                         
   0  28   0        687.72        639.53        18.92 o                         
   1  28   0        105.78         82.13         5.30 o                         
   2  28   0         49.80         49.21         3.73 o                         
   3  28   0         72.13         60.21         4.95 o                         
   4  28   0         16.94         19.20         3.75 o                         
   5  28   0        437.01        494.86        16.88 o                         
   6  28   0         62.18         74.27         5.16 o                         
   1  29   0         27.32         22.25         4.01 o                         
   2  29   0         19.73         23.17         4.42 o                         
   3  29   0         59.72         80.28         4.84 o                         
   4  29   0         51.56         60.53         5.90 o                         
   5  29   0         15.64         17.04         3.23 o                         
   6  29   0         65.04         71.24         4.70 o                         
   0  30   0        918.12        912.31        30.12 o                         
   1  30   0         56.99         42.15         3.85 o                         
   2  30   0        146.24        138.08         6.96 o                         
   3  30   0         66.73         47.59         5.56 o                         
   4  30   0          0.35          0.49         2.74 o                         
   5  30   0         17.64         23.15         2.84 o                         
   6  30   0        519.59        552.47        23.88 o                         
   1  31   0        597.37        648.67        20.06 o                         
   2  31   0          2.90          2.38         2.88 o                         
   3  31   0        130.52        132.18         6.78 o                         
   4  31   0         18.71         22.38         4.33 o                         
   5  31   0        402.98        421.07        19.53 o                         
   6  31   0        196.53        167.63         8.68 o                         
   0  32   0        335.45        356.02        14.35 o                         
   1  32   0          0.26         -0.17         4.26 o                         
   2  32   0          7.04          6.58         3.36 o                         
   3  32   0          2.11         -0.35         2.80 o                         
   4  32   0          1.22          1.14         2.25 o                         
   1  33   0         18.31          6.68         3.07 o                         
   2  33   0        119.02        136.74        10.18 o                         
   3  33   0        136.56        132.89         5.69 o                         
   4  33   0        174.28        145.09         9.35 o                         
   0  34   0        364.89        445.62        20.87 o                         
   1  34   0        355.64        399.87        19.20 o                         
   2  34   0          1.18          1.25         4.84 o                         
   3  34   0          0.79          5.84         3.51 o                         
   4  34   0        323.05        362.14        16.03 o                         
   1  35   0         15.92         15.19         3.67 o                         
   2  35   0          0.87         -0.33         2.84 o                         
   3  35   0         16.10         27.72         3.51 o                         
 -11   1   1         63.74         61.84         4.66 o                         
 -10   1   1         24.82         21.37         7.51 o                         
  -9   1   1        420.99        494.78        23.60 o                         
  -8   1   1         17.50         11.46         9.10 o                         
  -7   1   1        326.48        302.24        25.80 o                         
  -6   1   1       3365.10       3731.35       118.04 o                         
  -5   1   1        283.93        287.80        19.82 o                         
  -4   1   1       5949.51       6465.86       251.78 o                         
  -3   1   1      98425.99      90549.67      2310.76 o                         
  -2   1   1       2430.33       2422.26       112.20 o                         
  -1   1   1       1515.70       1578.51       103.01 o                         
   0   1   1      15880.91      13714.17       352.34 o                         
   1   1   1       5260.63       5355.08       199.68 o                         
   2   1   1       8293.15       8983.45       334.75 o                         
   3   1   1         86.76         81.81        12.52 o                         
   4   1   1        176.88        217.38        22.21 o                         
   5   1   1        204.89        190.50        23.54 o                         
   6   1   1          6.19          4.46         3.38 o                         
   7   1   1          1.54          2.34         5.43 o                         
   8   1   1       1174.07       1174.22        54.70 o                         
   9   1   1       1741.98       1729.87        73.13 o                         
  10   1   1          3.15         10.02         6.18 o                         
  11   1   1        141.99        144.92         9.68 o                         
 -11   2   1        186.72        189.68         7.87 o                         
 -10   2   1         34.41         34.39         8.01 o                         
  -9   2   1        310.79        319.85        17.29 o                         
  -8   2   1        365.10        430.28        32.35 o                         
  -7   2   1       1730.92       1918.43       160.28 o                         
  -6   2   1        821.55        885.24        73.46 o                         
  -5   2   1         96.71        104.17        12.67 o                         
  -4   2   1        187.73        262.13        22.54 o                         
  -3   2   1      17862.93      18017.72       468.16 o                         
  -2   2   1       1505.06       1663.52        62.78 o                         
  -1   2   1       5959.38       6040.71       158.26 o                         
   0   2   1       1657.21       1573.16        46.50 o                         
   1   2   1       2903.75       2856.02       109.69 o                         
   2   2   1       1511.88       1700.15        72.29 o                         
   3   2   1        588.88        547.46        33.56 o                         
   4   2   1       1560.96       1530.19        75.63 o                         
   5   2   1         31.15         39.40        12.86 o                         
   6   2   1       3365.93       3660.92       163.87 o                         
   7   2   1        808.69        862.62        48.75 o                         
   8   2   1       3450.88       3656.06        95.35 o                         
   9   2   1        271.32        297.02        20.04 o                         
  10   2   1        177.32        164.96        13.02 o                         
  11   2   1        438.31        421.07        19.70 o                         
 -11   3   1         11.57         15.64         2.70 o                         
 -10   3   1        217.13        215.38        11.15 o                         
  -9   3   1       2273.83       2359.05        47.36 o                         
  -8   3   1          9.71         11.27         7.78 o                         
  -7   3   1        161.42        146.13        12.60 o                         
  -6   3   1        488.19        544.89        23.26 o                         
  -5   3   1         81.10         67.39         8.15 o                         
  -4   3   1       2047.63       2436.80        53.85 o                         
  -3   3   1       8691.20       8427.07       142.10 o                         
  -2   3   1      21745.59      21356.13       449.42 o                         
  -1   3   1        381.36        473.18        19.87 o                         
   0   3   1          9.72          8.85         3.84 o                         
   1   3   1        496.55        511.50        27.05 o                         
   2   3   1        267.95        257.79        18.70 o                         
   3   3   1       1752.78       1692.67        54.31 o                         
   4   3   1        143.14        137.63        12.68 o                         
   5   3   1       4352.76       4418.35       148.68 o                         
   6   3   1       1989.49       2262.74        39.50 o                         
   7   3   1        145.23        192.97        14.80 o                         
   8   3   1        112.34        134.87         7.75 o                         
   9   3   1        243.36        255.12        12.93 o                         
  10   3   1         95.56         77.58         6.43 o                         
  11   3   1        423.31        377.16        17.70 o                         
 -11   4   1        293.78        303.73         8.73 o                         
 -10   4   1       1412.19       1545.23        45.98 o                         
  -9   4   1          0.45         -2.52         3.67 o                         
  -8   4   1          4.79          4.02         3.99 o                         
  -7   4   1        734.34        701.11        21.29 o                         
  -6   4   1          0.63          1.81         5.50 o                         
  -5   4   1       2011.26       2273.81        57.60 o                         
  -4   4   1       1994.76       2065.67        72.51 o                         
  -3   4   1       9249.16       9490.93       159.26 o                         
  -2   4   1       4249.57       3980.66        88.87 o                         
  -1   4   1       8820.86       8531.96       223.19 o                         
   0   4   1      14697.79      13200.86       481.85 o                         
   1   4   1        354.20        384.63        14.46 o                         
   2   4   1        133.13        164.81        20.45 o                         
   3   4   1       2668.84       2644.56        79.04 o                         
   4   4   1       1559.50       1489.69        86.90 o                         
   5   4   1        137.94        152.44        14.93 o                         
   6   4   1       1213.13       1091.39        21.57 o                         
   7   4   1        501.49        586.17        19.38 o                         
   8   4   1         24.00         31.12         4.68 o                         
   9   4   1          7.90         16.99         4.84 o                         
  10   4   1         22.48         24.70         4.84 o                         
  11   4   1        131.73        118.71         7.35 o                         
 -11   5   1         42.10         47.14         3.33 o                         
 -10   5   1        196.31        192.32        10.21 o                         
  -9   5   1        372.42        405.06        13.72 o                         
  -8   5   1         16.73         18.23         4.88 o                         
  -7   5   1        333.62        301.16        17.01 o                         
  -6   5   1        163.61        201.43        13.06 o                         
  -5   5   1         61.48         47.58         6.48 o                         
  -4   5   1       1114.06       1100.24        26.02 o                         
  -3   5   1       3217.35       2919.42        68.95 o                         
  -2   5   1      11919.21      11686.56       249.66 o                         
  -1   5   1       9361.79       8463.04       312.72 o                         
   0   5   1       5829.67       5551.02       118.00 o                         
   1   5   1        231.77        213.55         9.86 o                         
   2   5   1        314.64        349.20        25.13 o                         
   3   5   1        230.06        206.10        13.58 o                         
   4   5   1         44.21         95.06        10.80 o                         
   5   5   1       2379.68       2350.79        60.03 o                         
   6   5   1         43.53         49.59         4.08 o                         
   7   5   1        543.56        591.92        16.77 o                         
   8   5   1        171.02        189.48        10.41 o                         
   9   5   1          0.09         -0.79         4.28 o                         
  10   5   1         20.81         22.51         5.09 o                         
 -11   6   1        369.83        400.90        10.17 o                         
 -10   6   1       1133.11       1158.52        35.71 o                         
  -9   6   1        200.72        200.78         8.77 o                         
  -8   6   1       2126.02       2126.88        49.12 o                         
  -7   6   1         42.01         36.59         5.23 o                         
  -6   6   1       1207.45       1251.51        39.79 o                         
  -5   6   1       1246.43       1381.07        36.83 o                         
  -4   6   1        269.66        242.78        13.00 o                         
  -3   6   1         24.00         21.49         4.64 o                         
  -2   6   1      12957.26      12451.87       265.04 o                         
  -1   6   1       8424.56       8453.19       313.22 o                         
   0   6   1        225.28        198.56         8.96 o                         
   1   6   1       3178.59       3149.55        85.36 o                         
   2   6   1          2.67         -0.55         3.13 o                         
   3   6   1       2229.41       2246.81        68.95 o                         
   4   6   1         20.93         12.11         6.20 o                         
   5   6   1        894.01        924.36        19.85 o                         
   6   6   1        516.39        433.90        10.94 o                         
   7   6   1       1089.72       1078.51        25.34 o                         
   8   6   1         11.40          9.03         3.70 o                         
   9   6   1          0.03          0.94         3.00 o                         
  10   6   1         40.99         39.20         5.68 o                         
 -11   7   1        681.07        633.55        26.96 o                         
 -10   7   1         11.50         15.92         4.78 o                         
  -9   7   1       1568.49       1708.95        41.06 o                         
  -8   7   1        338.49        351.42        14.75 o                         
  -7   7   1          5.14          2.97         3.74 o                         
  -6   7   1        282.03        316.20        23.35 o                         
  -5   7   1          0.92         -1.36         4.69 o                         
  -4   7   1        498.96        467.55        14.87 o                         
  -3   7   1       7941.01       8086.61       137.35 o                         
  -2   7   1        524.99        505.07        13.21 o                         
  -1   7   1        462.35        467.47        18.62 o                         
   0   7   1       3448.52       3350.58        63.14 o                         
   1   7   1       2900.43       2780.59        75.97 o                         
   2   7   1       2940.25       3013.34        85.00 o                         
   3   7   1         32.83         34.19         8.18 o                         
   4   7   1       5207.48       5359.06       137.29 o                         
   5   7   1       1194.49       1076.17        22.48 o                         
   6   7   1       1766.58       1897.54        43.35 o                         
   7   7   1        427.79        478.76        27.13 o                         
   8   7   1       1134.98       1117.54        34.30 o                         
   9   7   1        715.42        794.61        21.58 o                         
  10   7   1        601.71        632.41        21.01 o                         
 -11   8   1        752.17        727.64        22.88 o                         
 -10   8   1        491.16        453.71        13.78 o                         
  -9   8   1         87.08        103.11         6.29 o                         
  -8   8   1        927.03        979.63        20.96 o                         
  -7   8   1        487.68        445.53        16.36 o                         
  -6   8   1        227.56        219.12        19.04 o                         
  -5   8   1         17.62         11.57         4.68 o                         
  -4   8   1         25.19         34.39         4.71 o                         
  -3   8   1         16.44         10.66         2.85 o                         
  -2   8   1       2887.71       2838.04        55.66 o                         
  -1   8   1       1459.39       1333.15        33.06 o                         
   0   8   1       1681.62       1603.56        32.55 o                         
   1   8   1        523.04        574.68        19.42 o                         
   2   8   1       1951.36       1981.76        58.73 o                         
   3   8   1         56.28         29.74         6.06 o                         
   4   8   1        664.81        605.28        16.53 o                         
   5   8   1        560.77        655.54        17.93 o                         
   6   8   1        314.86        328.01        13.58 o                         
   7   8   1        681.21        686.40        15.79 o                         
   8   8   1       1167.36       1160.07        27.14 o                         
   9   8   1         15.67         17.19         4.05 o                         
  10   8   1        265.64        241.58        23.71 o                         
  11   8   1          3.29          3.34         3.01 o                         
 -11   9   1         41.61         68.79         7.68 o                         
 -10   9   1        190.94        196.95        11.15 o                         
  -9   9   1         11.17         13.06         3.50 o                         
  -8   9   1        450.52        478.35        12.70 o                         
  -7   9   1        503.52        493.03        22.01 o                         
  -6   9   1        318.28        279.60        17.52 o                         
  -5   9   1        596.02        512.82        15.62 o                         
  -4   9   1       1490.30       1589.15        34.69 o                         
  -3   9   1         17.08         18.35         4.26 o                         
  -2   9   1        652.73        679.04        23.08 o                         
  -1   9   1       1357.56       1298.69        27.59 o                         
   0   9   1        130.57        103.02         4.82 o                         
   1   9   1       1063.46        956.84        51.59 o                         
   2   9   1       2302.43       2373.75        68.65 o                         
   3   9   1          4.81         -0.21         4.45 o                         
   4   9   1        362.94        326.44         8.73 o                         
   5   9   1       1484.58       1448.51        26.14 o                         
   6   9   1          9.31         22.43         3.05 o                         
   7   9   1          3.58          5.99         2.62 o                         
   8   9   1        162.53        149.70         6.74 o                         
   9   9   1        156.70        162.29        10.67 o                         
  10   9   1          1.10          2.00         4.34 o                         
  11   9   1        104.12         71.79         5.68 o                         
 -11  10   1        476.37        506.22        24.04 o                         
 -10  10   1       1148.33       1157.37        34.35 o                         
  -9  10   1         99.11         98.83         6.01 o                         
  -8  10   1        109.62        121.04         5.42 o                         
  -7  10   1         84.93         70.11         7.03 o                         
  -6  10   1        486.00        452.48        14.88 o                         
  -5  10   1        178.36        157.05         6.04 o                         
  -4  10   1       4555.54       4867.49        94.68 o                         
  -3  10   1        731.18        904.34        22.78 o                         
  -2  10   1         19.58         24.11         3.68 o                         
  -1  10   1        908.07        814.08        16.13 o                         
   0  10   1         57.51         31.92         4.43 o                         
   1  10   1       1494.09       1635.67        52.47 o                         
   2  10   1       3322.58       3397.55        94.74 o                         
   3  10   1        292.76        259.73        10.51 o                         
   4  10   1        693.47        723.02        14.07 o                         
   5  10   1         26.10         21.75         2.43 o                         
   6  10   1       1340.60       1444.37        26.84 o                         
   7  10   1        324.37        373.18        11.74 o                         
   8  10   1        159.83        183.75         8.64 o                         
   9  10   1         28.98         25.64         3.33 o                         
  10  10   1         10.71         11.72         2.76 o                         
 -11  11   1          0.69          2.17         3.67 o                         
 -10  11   1         52.90         49.58         4.84 o                         
  -9  11   1        275.08        274.25        10.19 o                         
  -8  11   1        112.51        150.98         8.63 o                         
  -7  11   1       1241.00       1296.20        25.45 o                         
  -6  11   1        833.77        944.00        21.41 o                         
  -5  11   1        337.58        299.89         9.01 o                         
  -4  11   1        525.98        522.60        10.68 o                         
  -3  11   1         26.83         31.64         5.18 o                         
  -2  11   1       1243.24       1214.83        35.59 o                         
  -1  11   1          4.40          1.19         2.02 o                         
   0  11   1          8.55         17.66         4.06 o                         
   1  11   1       4162.45       4032.37       114.86 o                         
   2  11   1        103.25        138.45        14.94 o                         
   3  11   1       2210.32       2596.18        61.38 o                         
   4  11   1       1085.84       1103.00        20.77 o                         
   5  11   1         67.15         52.35         3.23 o                         
   6  11   1        691.38        739.97        16.08 o                         
   7  11   1       1223.65       1174.65        23.45 o                         
   8  11   1         69.76         60.43         5.16 o                         
   9  11   1        392.86        382.92        17.85 o                         
  10  11   1        965.65        931.64        37.90 o                         
 -10  12   1        120.00        132.19         7.82 o                         
  -9  12   1        103.66         92.20         7.22 o                         
  -8  12   1        813.40        819.35        18.63 o                         
  -7  12   1        387.06        372.01        14.37 o                         
  -6  12   1        744.64        712.37        15.87 o                         
  -5  12   1        670.14        644.08        18.00 o                         
  -4  12   1        563.11        533.15        11.26 o                         
  -3  12   1         55.29         52.22         2.85 o                         
  -2  12   1         71.41         48.62         3.89 o                         
  -1  12   1       6320.96       6431.72       122.10 o                         
   0  12   1        711.04        636.95        25.46 o                         
   1  12   1         85.85         53.73         5.26 o                         
   2  12   1       5383.37       5059.58        99.68 o                         
   3  12   1        252.43        268.00        15.45 o                         
   4  12   1        296.19        245.76         7.45 o                         
   5  12   1        348.85        362.97         7.83 o                         
   6  12   1         31.88         31.84         3.25 o                         
   7  12   1         16.32         11.39         2.68 o                         
   8  12   1         64.66         70.67         4.19 o                         
   9  12   1        223.22        225.31         8.93 o                         
  10  12   1         36.17         40.40         5.18 o                         
 -10  13   1        218.62        230.83        13.52 o                         
  -9  13   1        142.83        142.21         7.05 o                         
  -8  13   1        356.11        376.28        12.29 o                         
  -7  13   1       1579.01       1549.81        30.78 o                         
  -6  13   1        447.10        499.76        16.21 o                         
  -5  13   1          3.84          8.75         1.94 o                         
  -4  13   1         81.32         83.84         3.77 o                         
  -3  13   1       3522.84       3637.45        53.43 o                         
  -2  13   1        400.59        418.23        13.44 o                         
  -1  13   1       3058.71       3009.02        60.89 o                         
   0  13   1         76.07         82.16         7.36 o                         
   1  13   1       4992.02       5102.48       113.26 o                         
   2  13   1       1953.03       2222.65        44.19 o                         
   3  13   1        457.99        375.02        11.02 o                         
   4  13   1        762.90        826.19        19.25 o                         
   5  13   1       1144.63       1178.48        18.83 o                         
   6  13   1         11.42          6.76         2.40 o                         
   7  13   1        156.81        147.07         5.76 o                         
   8  13   1        572.43        556.62        14.80 o                         
   9  13   1         34.72         32.39         6.68 o                         
  10  13   1        274.01        225.23        12.19 o                         
 -10  14   1         18.63          6.34         4.67 o                         
  -9  14   1        105.95        115.02        16.20 o                         
  -8  14   1        104.00         73.72         7.66 o                         
  -7  14   1          2.32          8.79         2.84 o                         
  -6  14   1         23.07         46.07         5.06 o                         
  -5  14   1        391.67        453.80        11.45 o                         
  -4  14   1        231.67        176.51         5.41 o                         
  -3  14   1          0.49          3.07         1.87 o                         
  -2  14   1        524.19        538.22        12.32 o                         
  -1  14   1       8067.48       9013.30       126.47 o                         
   0  14   1        458.34        443.61        13.86 o                         
   1  14   1         70.28         75.79         3.39 o                         
   2  14   1        193.65        248.88         7.90 o                         
   3  14   1        112.07        103.35         5.32 o                         
   4  14   1        479.30        408.97        10.15 o                         
   5  14   1         53.55         70.76         3.89 o                         
   6  14   1       1706.17       1744.16        36.42 o                         
   7  14   1          5.58          4.49         2.96 o                         
   8  14   1         70.29         62.90         5.18 o                         
   9  14   1        707.07        718.60        33.56 o                         
  10  14   1        526.07        501.38        21.87 o                         
 -10  15   1         22.42         15.03         4.84 o                         
  -9  15   1       3281.58       3256.48        72.08 o                         
  -8  15   1         23.01         25.47         4.55 o                         
  -7  15   1        311.59        220.20         9.65 o                         
  -6  15   1        475.86        528.96        16.83 o                         
  -5  15   1         71.06         79.88         4.26 o                         
  -4  15   1          1.32          2.44         1.63 o                         
  -3  15   1        108.92        146.12         5.05 o                         
  -2  15   1        129.50        103.89         5.35 o                         
  -1  15   1       2339.35       2310.08        35.34 o                         
   0  15   1       1235.60       1531.96        24.40 o                         
   1  15   1        607.35        639.52        12.00 o                         
   2  15   1         62.37         57.94         4.13 o                         
   3  15   1       1566.51       1754.04        42.77 o                         
   4  15   1         26.39         17.96         3.07 o                         
   5  15   1        790.68        737.99        21.66 o                         
   6  15   1       1026.80       1210.16        31.50 o                         
   7  15   1         30.63         27.96         3.79 o                         
   8  15   1         76.72         94.98         6.04 o                         
   9  15   1         69.03         71.63         8.51 o                         
  10  15   1        110.46         93.66         6.68 o                         
 -10  16   1        279.93        318.73        16.70 o                         
  -9  16   1        136.29        149.79         6.63 o                         
  -8  16   1         79.57        122.56         9.26 o                         
  -7  16   1         47.51         52.65         4.59 o                         
  -6  16   1         25.01         29.01         9.36 o                         
  -5  16   1        106.69         97.69         4.96 o                         
  -4  16   1        227.51        192.03         5.21 o                         
  -3  16   1          2.17          7.05         2.11 o                         
  -2  16   1        225.84        211.73         6.28 o                         
  -1  16   1        477.31        472.26         9.77 o                         
   0  16   1        707.93        699.95        14.24 o                         
   1  16   1       4847.04       5071.40        68.52 o                         
   2  16   1        140.72        104.17         4.76 o                         
   3  16   1       1008.75        917.71        22.03 o                         
   4  16   1         15.06         13.60         2.71 o                         
   5  16   1         55.24         58.74         4.58 o                         
   6  16   1          0.78          3.60         3.68 o                         
   7  16   1       2165.35       2063.45        38.27 o                         
   8  16   1        109.12        132.46         6.86 o                         
   9  16   1         14.24         21.54         6.01 o                         
 -10  17   1         15.38         20.37         4.51 o                         
  -9  17   1        477.98        445.44        16.32 o                         
  -8  17   1        272.71        283.08        13.92 o                         
  -7  17   1         61.48         47.97         4.50 o                         
  -6  17   1        155.10        169.63         8.77 o                         
  -5  17   1         17.20         19.37         3.23 o                         
  -4  17   1         22.32         20.02         2.22 o                         
  -3  17   1       2041.08       2150.67        29.33 o                         
  -2  17   1        174.14        158.91         4.89 o                         
  -1  17   1         48.56         63.61         2.87 o                         
   0  17   1        203.51        182.25         5.93 o                         
   1  17   1        972.90        942.96        15.64 o                         
   2  17   1          1.80          3.61         2.15 o                         
   3  17   1         31.61         33.87         2.96 o                         
   4  17   1        408.16        429.91         9.85 o                         
   5  17   1         52.49         59.49         4.60 o                         
   6  17   1        131.97        134.74         9.16 o                         
   7  17   1         19.63         17.99         3.39 o                         
   8  17   1        100.49         78.75         7.90 o                         
   9  17   1        511.88        504.55        24.71 o                         
 -10  18   1         63.96         50.92         5.51 o                         
  -9  18   1         50.18         45.54         3.69 o                         
  -8  18   1        176.33        200.69        23.71 o                         
  -7  18   1        765.63        866.69        20.95 o                         
  -6  18   1        992.40       1004.16        27.53 o                         
  -5  18   1        807.50        820.35        17.95 o                         
  -4  18   1          1.48          0.83         2.06 o                         
  -3  18   1       1668.66       1733.00        23.01 o                         
  -2  18   1        194.77        180.49         5.56 o                         
  -1  18   1       2560.47       2438.17        40.30 o                         
   0  18   1       3676.26       3792.55        60.28 o                         
   1  18   1        303.22        275.86         6.70 o                         
   2  18   1       2746.97       2830.56        46.71 o                         
   3  18   1         11.62         14.88         2.30 o                         
   4  18   1        292.09        292.05         7.84 o                         
   5  18   1          0.16          1.57         2.67 o                         
   6  18   1         73.99         69.35         6.02 o                         
   7  18   1         33.80         52.16         4.53 o                         
   8  18   1         29.23         25.56         3.77 o                         
   9  18   1         46.33         41.07         6.34 o                         
 -10  19   1         20.66         17.70         3.67 o                         
  -9  19   1        299.29        317.42        14.24 o                         
  -8  19   1        677.27        691.75        19.29 o                         
  -7  19   1       1085.08       1203.59        30.25 o                         
  -6  19   1       1122.09       1168.10        39.21 o                         
  -5  19   1         22.13         26.41         4.05 o                         
  -4  19   1        638.19        619.84        12.11 o                         
  -3  19   1        220.01        219.55         5.16 o                         
  -2  19   1         37.43         29.29         2.40 o                         
  -1  19   1          1.23          1.97         1.87 o                         
   0  19   1        301.73        283.64         6.68 o                         
   1  19   1       1007.49        947.23        15.60 o                         
   2  19   1         58.62         44.64         3.48 o                         
   3  19   1          4.49          3.97         2.14 o                         
   4  19   1        196.58        209.43         6.72 o                         
   5  19   1       2169.91       2180.39        43.01 o                         
   6  19   1          4.83          3.85         2.83 o                         
   7  19   1         88.63         85.18         5.92 o                         
   8  19   1        117.55        130.17         6.43 o                         
   9  19   1        178.00        185.66        11.85 o                         
 -10  20   1         37.71         26.55         3.51 o                         
  -9  20   1        846.56        899.24        26.68 o                         
  -8  20   1        123.94        139.01         6.80 o                         
  -7  20   1          7.86          5.31         3.45 o                         
  -6  20   1       5178.66       5176.50        99.58 o                         
  -5  20   1        286.49        255.76         9.47 o                         
  -4  20   1       1387.25       1364.70        22.61 o                         
  -3  20   1        137.44        120.37         3.69 o                         
  -2  20   1        219.54        220.41         4.87 o                         
  -1  20   1          7.89         10.88         2.21 o                         
   0  20   1        868.18        807.63        13.50 o                         
   1  20   1        797.75        804.74        15.74 o                         
   2  20   1       1758.20       1699.13        28.97 o                         
   3  20   1       1037.68       1011.55        17.46 o                         
   4  20   1         23.81         30.15         3.14 o                         
   5  20   1        291.36        286.64         8.43 o                         
   6  20   1         44.09         50.07         3.72 o                         
   7  20   1        536.85        596.13        18.36 o                         
   8  20   1       2058.19       2148.90        49.07 o                         
   9  20   1        870.25        893.24        37.07 o                         
  -9  21   1        304.59        307.71        17.03 o                         
  -8  21   1         73.82         68.87         4.89 o                         
  -7  21   1       1818.57       1925.93        45.74 o                         
  -6  21   1        173.02        186.16         8.10 o                         
  -5  21   1        213.88        219.54         8.66 o                         
  -4  21   1       2602.16       2671.59        40.54 o                         
  -3  21   1         13.61         11.60         2.08 o                         
  -2  21   1          1.89          4.81         1.66 o                         
  -1  21   1         50.29         46.16         3.18 o                         
   0  21   1          1.81          1.67         1.81 o                         
   1  21   1       2424.78       2348.69        38.82 o                         
   2  21   1       2503.82       2478.11        40.74 o                         
   3  21   1          4.68          5.45         2.27 o                         
   4  21   1       7858.35       7921.85       112.53 o                         
   5  21   1          1.22          5.42         2.99 o                         
   6  21   1         52.11         47.67         3.87 o                         
   7  21   1          3.60          3.11         3.07 o                         
   8  21   1        208.10        226.82         9.72 o                         
   9  21   1         11.65         14.19         3.84 o                         
  -9  22   1        179.55        190.67        11.69 o                         
  -8  22   1         62.40         59.48         5.17 o                         
  -7  22   1          5.77          9.41         3.58 o                         
  -6  22   1       1676.57       1705.04        42.12 o                         
  -5  22   1         21.22         18.14         4.81 o                         
  -4  22   1       7091.99       7209.36       102.40 o                         
  -3  22   1         72.57         72.19         3.41 o                         
  -2  22   1        161.73        191.18         6.28 o                         
  -1  22   1         95.99         73.19         3.50 o                         
   0  22   1          5.66          5.66         2.09 o                         
   1  22   1         11.42         11.46         2.39 o                         
   2  22   1        742.76        699.14        14.42 o                         
   3  22   1       1344.69       1420.74        25.13 o                         
   4  22   1       2197.16       2223.67        34.88 o                         
   5  22   1        263.51        280.94         7.56 o                         
   6  22   1        201.77        207.16         7.07 o                         
   7  22   1         79.96         82.97         5.59 o                         
   8  22   1        214.45        222.06        12.19 o                         
   9  22   1        581.03        506.89        21.54 o                         
  -9  23   1        210.80        185.33        10.85 o                         
  -8  23   1         23.47         25.10         3.64 o                         
  -7  23   1        201.00        210.23         8.58 o                         
  -6  23   1        643.79        687.92        20.24 o                         
  -5  23   1        899.67        900.59        25.41 o                         
  -4  23   1       2183.47       2181.31        33.94 o                         
  -3  23   1       3180.29       3218.15        47.92 o                         
  -2  23   1       1153.57       1057.65        17.93 o                         
  -1  23   1        536.04        525.16        10.68 o                         
   0  23   1        728.77        678.47        12.01 o                         
   1  23   1       3058.27       3105.41        40.85 o                         
   2  23   1        770.85        722.22        14.86 o                         
   3  23   1        333.78        335.64         9.50 o                         
   4  23   1       3135.46       3187.57        51.90 o                         
   5  23   1        215.36        237.30         7.28 o                         
   6  23   1          1.67          5.45         2.86 o                         
   7  23   1       1132.45       1140.81        28.44 o                         
  -8  24   1         82.46         71.63         6.51 o                         
  -7  24   1       1153.58       1145.24        24.43 o                         
  -6  24   1         24.77         21.28         4.27 o                         
  -5  24   1         99.10        101.49         6.23 o                         
  -4  24   1       4608.16       4589.13        66.59 o                         
  -3  24   1         41.78         47.92         4.06 o                         
  -2  24   1       1333.75       1291.42        21.50 o                         
  -1  24   1        653.48        619.20        11.51 o                         
   0  24   1        229.74        196.87         5.46 o                         
   1  24   1       2051.69       2007.05        29.36 o                         
   2  24   1       1606.54       1594.90        27.68 o                         
   3  24   1        195.74        190.03         6.19 o                         
   4  24   1        539.66        517.77        14.93 o                         
   5  24   1          5.00          2.25         3.22 o                         
   6  24   1        210.78        207.82         7.53 o                         
   7  24   1        428.58        423.28        15.73 o                         
   8  24   1        552.35        528.93        23.71 o                         
  -8  25   1         26.42         30.85         6.68 o                         
  -7  25   1        216.19        219.09         7.96 o                         
  -6  25   1         11.14         12.33         5.01 o                         
  -5  25   1        110.59        106.16         6.94 o                         
  -4  25   1        584.17        611.75        35.65 o                         
  -3  25   1        900.30        910.75        21.02 o                         
  -2  25   1          1.68          4.33         2.80 o                         
  -1  25   1          0.68          3.27         2.52 o                         
   0  25   1        993.45        975.08        16.05 o                         
   1  25   1         15.21         11.10         2.36 o                         
   2  25   1        189.51        144.49         5.50 o                         
   3  25   1        174.54        191.56         6.15 o                         
   4  25   1         59.02         66.03         4.05 o                         
   5  25   1        506.73        525.66        16.52 o                         
   6  25   1         27.74         32.91         3.45 o                         
   7  25   1         97.38        100.03         5.08 o                         
   8  25   1         20.01         16.36         3.34 o                         
  -8  26   1         11.43          7.41         2.33 o                         
  -7  26   1         37.36         38.20         3.36 o                         
  -6  26   1        112.62        109.19         7.27 o                         
  -5  26   1        458.67        499.46        18.88 o                         
  -4  26   1        604.38        570.76        47.42 o                         
  -3  26   1         39.28         31.72         4.80 o                         
  -2  26   1        185.76        182.05         8.22 o                         
  -1  26   1       1330.63       1246.92        21.78 o                         
   0  26   1        249.95        196.72         6.37 o                         
   1  26   1        173.03        154.90         4.69 o                         
   2  26   1         58.31         57.41         3.94 o                         
   3  26   1         38.82         36.43         3.81 o                         
   4  26   1         23.99         25.18         2.80 o                         
   5  26   1        230.02        239.14         8.39 o                         
   6  26   1         23.54         29.70         3.19 o                         
   7  26   1         24.69         28.69         3.92 o                         
  -7  27   1        663.70        712.54        15.33 o                         
  -6  27   1        165.63        154.79         8.24 o                         
  -5  27   1         16.05         15.36         5.18 o                         
  -4  27   1        779.10        794.85        38.82 o                         
  -3  27   1        207.63        200.35         8.84 o                         
  -2  27   1       2036.25       1935.89        36.28 o                         
  -1  27   1         25.49         20.26         3.17 o                         
   0  27   1        751.12        707.97        13.53 o                         
   1  27   1       1149.72       1214.96        18.08 o                         
   2  27   1         16.55         17.69         2.55 o                         
   3  27   1        950.11       1016.04        23.08 o                         
   4  27   1          3.71          3.89         2.47 o                         
   5  27   1         20.56         27.07         3.15 o                         
   6  27   1        179.80        192.67        12.19 o                         
  -7  28   1        568.18        558.05        28.30 o                         
  -6  28   1         32.20         32.20         3.77 o                         
  -5  28   1        448.25        445.01        14.05 o                         
  -4  28   1        694.60        745.18        28.74 o                         
  -3  28   1          0.61         -0.46         3.18 o                         
  -2  28   1        186.65        161.43        12.06 o                         
  -1  28   1         11.24          5.50         2.87 o                         
   0  28   1          5.44          5.50         2.71 o                         
   1  28   1        724.76        708.08        13.39 o                         
   2  28   1        742.74        748.89        13.73 o                         
   3  28   1          0.82          1.52         2.81 o                         
   4  28   1         13.19          5.82         3.03 o                         
   5  28   1        132.45        136.28         6.12 o                         
   6  28   1         57.74         53.18         4.53 o                         
  -7  29   1        274.17        278.32        13.36 o                         
  -6  29   1         79.43         83.38         9.35 o                         
  -5  29   1        496.91        527.15        19.18 o                         
  -4  29   1          2.19          1.20         3.10 o                         
  -3  29   1         37.72         28.88         3.05 o                         
  -2  29   1        226.43        227.49         8.37 o                         
  -1  29   1        243.58        238.54         8.58 o                         
   0  29   1        750.35        705.95        15.33 o                         
   1  29   1       1189.88       1184.16        23.53 o                         
   2  29   1          1.12         -0.03         2.61 o                         
   3  29   1        344.49        397.18        14.74 o                         
   4  29   1        114.67        111.10         7.22 o                         
   5  29   1          9.33          7.95         3.29 o                         
  -5  30   1          0.98          2.54         2.63 o                         
  -4  30   1        263.43        264.08         9.61 o                         
  -3  30   1        210.11        216.71        13.26 o                         
  -2  30   1          4.78          4.01         2.93 o                         
  -1  30   1        113.80         73.58         4.32 o                         
   0  30   1        127.15        136.84        11.24 o                         
   1  30   1          5.08          2.41         2.71 o                         
   2  30   1        140.98        168.96         6.59 o                         
   3  30   1          4.18         16.53         5.68 o                         
   4  30   1         11.29          4.79         2.66 o                         
   5  30   1         71.77         78.34         6.01 o                         
  -5  31   1          8.61          8.52         2.80 o                         
  -4  31   1        277.28        292.42        12.44 o                         
  -3  31   1         65.64         85.64         5.51 o                         
  -2  31   1         36.03         45.69         3.81 o                         
  -1  31   1         14.96         18.65         3.23 o                         
   0  31   1         22.72         14.36         3.41 o                         
   1  31   1       1149.97       1179.04        29.33 o                         
   2  31   1          1.60          4.85         2.98 o                         
   3  31   1        551.60        580.02        27.21 o                         
   4  31   1         55.67         59.14         5.32 o                         
   5  31   1          0.23          3.67         2.84 o                         
  -5  32   1        117.50        113.70         8.01 o                         
  -4  32   1          0.05          0.22         2.36 o                         
  -3  32   1        508.86        541.00        15.17 o                         
  -2  32   1         96.86        101.42         5.08 o                         
  -1  32   1          1.11          5.45         2.93 o                         
   0  32   1         78.68         72.45         4.85 o                         
   1  32   1         21.92         14.32         2.97 o                         
   2  32   1         45.03         40.24         4.72 o                         
   3  32   1        623.54        644.80        28.55 o                         
   4  32   1         19.70         27.43         3.64 o                         
   5  32   1          0.72          3.51         2.17 o                         
  -5  33   1        119.32         98.51         6.34 o                         
  -4  33   1        279.75        319.23        16.03 o                         
  -3  33   1         26.65         31.45         3.17 o                         
  -2  33   1         11.19          7.22         3.36 o                         
  -1  33   1         16.63         16.94         3.31 o                         
   0  33   1         12.36         23.13         3.51 o                         
   1  33   1        778.05        853.04        21.24 o                         
   2  33   1        363.22        367.79        25.04 o                         
   4  33   1        301.96        326.41        15.36 o                         
  -4  34   1         33.86         43.58         4.51 o                         
  -3  34   1         13.97          9.52         3.51 o                         
  -2  34   1        158.73        193.34        11.19 o                         
  -1  34   1        239.74        264.87         9.91 o                         
   0  34   1         25.93         22.89         3.09 o                         
   1  34   1        295.83        331.37        12.49 o                         
   2  34   1        116.25        142.13         7.18 o                         
  -2  35   1          9.30          3.67         2.67 o                         
  -1  35   1          1.89          2.67         2.67 o                         
   0  35   1         98.18        122.05         8.18 o                         
   1  35   1         33.31         29.38         4.34 o                         
   2  35   1        186.26        178.98         9.85 o                         
 -12   0   2        584.83        510.90        22.37 o                         
 -11   0   2          8.70         12.71         5.51 o                         
 -10   0   2        862.57        927.63        43.08 o                         
  -9   0   2        669.48        750.65        61.61 o                         
  -8   0   2         96.65        100.17        21.12 o                         
  -7   0   2        427.00        427.28        29.86 o                         
  -6   0   2      30233.94      32060.37       841.92 o                         
  -5   0   2       2574.63       2895.17        92.26 o                         
  -4   0   2       8487.01       9794.70       263.24 o                         
  -3   0   2     195471.80     165867.33      4231.22 o                         
  -2   0   2      20879.42      21393.59       778.20 o                         
  -1   0   2       1633.35       1763.10        71.96 o                         
   0   0   2       8226.49       7965.83       294.52 o                         
   1   0   2       9933.54       9975.53       370.32 o                         
   2   0   2        534.53        651.98        37.23 o                         
   3   0   2       5453.75       5722.39       227.07 o                         
   4   0   2       4014.89       3975.10       111.30 o                         
   5   0   2        140.22        197.81        38.65 o                         
   6   0   2       3041.80       3123.14        75.65 o                         
   7   0   2        226.92        208.39        11.20 o                         
   8   0   2        158.07        179.00        12.67 o                         
   9   0   2        437.62        436.43        25.21 o                         
  10   0   2       3843.29       4014.72       152.27 o                         
 -12   1   2          2.03          1.13         2.50 o                         
 -11   1   2        529.98        591.31        16.90 o                         
 -10   1   2       1508.33       1631.70        68.79 o                         
  -9   1   2        427.66        373.16        42.57 o                         
  -8   1   2        954.94       1048.34        53.41 o                         
  -7   1   2        911.20        939.94        47.23 o                         
  -6   1   2       2043.22       2324.35        81.89 o                         
  -5   1   2        385.28        295.62        20.36 o                         
  -4   1   2         98.03         79.46         9.44 o                         
  -3   1   2       6605.53       6339.13       138.94 o                         
  -2   1   2      22272.29      21597.77       555.99 o                         
  -1   1   2        297.34        321.40        27.80 o                         
   0   1   2      19209.45      17757.03       645.63 o                         
   1   1   2       2233.62       2079.15        86.65 o                         
   2   1   2        546.51        535.27        32.39 o                         
   3   1   2       5843.23       5400.32       215.71 o                         
   4   1   2        371.67        329.99        28.97 o                         
   5   1   2       1558.90       1534.25        51.00 o                         
   6   1   2       1360.73       1360.71        43.80 o                         
   7   1   2        946.16       1007.18        30.44 o                         
   8   1   2         84.85         90.95        11.32 o                         
   9   1   2       2429.04       2585.04       103.68 o                         
  10   1   2         53.02         59.10         7.85 o                         
 -12   2   2        474.45        449.12        20.37 o                         
 -11   2   2        146.12        157.20        11.15 o                         
 -10   2   2        404.56        413.39        23.88 o                         
  -9   2   2        854.33        851.33        66.12 o                         
  -8   2   2       2748.44       2867.30       104.86 o                         
  -7   2   2         14.95         16.63        20.54 o                         
  -6   2   2          4.88          8.96         8.25 o                         
  -5   2   2        769.19        870.82        38.15 o                         
  -4   2   2       5462.30       5108.19       144.48 o                         
  -3   2   2          7.26         42.69         4.91 o                         
  -2   2   2      27580.45      27583.85       795.90 o                         
  -1   2   2       6087.82       5741.59       215.21 o                         
   0   2   2        850.59        770.19        33.73 o                         
   1   2   2       5843.63       5695.31       152.64 o                         
   2   2   2      13425.94      13095.84       487.86 o                         
   3   2   2         13.73         24.04         8.85 o                         
   4   2   2       1476.36       1421.99        45.57 o                         
   5   2   2        216.39        215.80        14.28 o                         
   6   2   2        558.92        603.77        20.09 o                         
   7   2   2        425.79        423.81        21.67 o                         
   8   2   2          4.42          3.63         5.57 o                         
   9   2   2        511.42        552.30        29.55 o                         
  10   2   2        200.72        206.70        14.02 o                         
 -12   3   2         37.91         35.23         4.67 o                         
 -11   3   2         10.06         12.63         2.89 o                         
 -10   3   2         28.06         35.45         5.49 o                         
  -9   3   2       1147.35       1136.59        55.37 o                         
  -8   3   2         46.82         34.59         9.95 o                         
  -7   3   2        213.07        233.34        15.66 o                         
  -6   3   2         21.53         29.72         7.19 o                         
  -5   3   2       2056.54       1922.92        47.23 o                         
  -4   3   2       7612.30       7783.40       174.28 o                         
  -3   3   2       5168.92       4898.22       111.08 o                         
  -2   3   2       3446.52       3314.61        90.04 o                         
  -1   3   2      16122.79      15642.59       329.70 o                         
   0   3   2       5731.84       5394.25       185.16 o                         
   1   3   2        569.16        617.10        23.04 o                         
   2   3   2       2333.42       2519.28        75.14 o                         
   3   3   2       1913.11       1777.94        59.44 o                         
   4   3   2       2681.21       2649.89        54.83 o                         
   5   3   2        541.27        589.33        19.33 o                         
   6   3   2       1098.87       1109.76        22.40 o                         
   7   3   2          0.67          3.61         5.64 o                         
   8   3   2         35.98         33.92         4.98 o                         
   9   3   2         97.86         99.17         7.84 o                         
  10   3   2        222.62        216.94        19.28 o                         
 -12   4   2         59.21         32.56         4.67 o                         
 -11   4   2         11.38          8.52         2.54 o                         
 -10   4   2        128.41        154.07         9.26 o                         
  -9   4   2        552.09        527.52        35.35 o                         
  -8   4   2        361.10        344.50        28.19 o                         
  -7   4   2        149.74        151.55         8.88 o                         
  -6   4   2        418.58        499.58        21.10 o                         
  -5   4   2         67.60         90.88         8.42 o                         
  -4   4   2      12183.63      13121.08       220.44 o                         
  -3   4   2       4967.77       5087.32       115.09 o                         
  -2   4   2        105.75        102.85         5.19 o                         
  -1   4   2         11.53          8.43         3.63 o                         
   0   4   2      18407.10      16940.81       432.13 o                         
   1   4   2       3971.50       3733.40        72.56 o                         
   2   4   2        653.47        575.62        24.02 o                         
   3   4   2        545.94        600.19        27.63 o                         
   4   4   2       1032.39       1064.83        25.59 o                         
   5   4   2       1365.12       1464.71        29.56 o                         
   6   4   2       1019.47       1171.00        23.32 o                         
   7   4   2        196.73        186.85        13.66 o                         
   8   4   2        303.84        318.47        11.96 o                         
   9   4   2        471.13        467.80        18.36 o                         
  10   4   2        169.63        161.61         9.52 o                         
 -12   5   2         17.77         18.53         3.84 o                         
 -11   5   2         26.29         23.07         2.95 o                         
 -10   5   2        142.90        161.13         9.40 o                         
  -9   5   2        302.73        299.45        25.68 o                         
  -8   5   2        713.23        703.96        22.39 o                         
  -7   5   2        107.98         91.75         8.76 o                         
  -6   5   2         74.44         37.57         6.84 o                         
  -5   5   2       1264.18       1303.12        31.94 o                         
  -4   5   2         81.11         78.68         6.35 o                         
  -3   5   2       2148.27       2136.99        53.68 o                         
  -2   5   2       1618.21       1626.19        73.30 o                         
  -1   5   2       4887.03       4625.35       101.20 o                         
   0   5   2       8033.66       7573.20       198.25 o                         
   1   5   2       1643.06       1700.14        51.47 o                         
   2   5   2        665.33        708.39        36.90 o                         
   3   5   2       1825.03       1869.20        62.10 o                         
   4   5   2       1035.23       1004.65        18.58 o                         
   5   5   2        252.13        291.51         7.25 o                         
   6   5   2        280.96        286.03        10.52 o                         
   7   5   2        875.48        864.09        27.71 o                         
   8   5   2        244.83        247.96        10.83 o                         
   9   5   2          8.10         13.38         4.37 o                         
  10   5   2        124.58        129.39         7.26 o                         
 -12   6   2        186.13        166.79         9.68 o                         
 -11   6   2          4.06          2.23         2.32 o                         
 -10   6   2        325.87        338.41        11.85 o                         
  -9   6   2         10.44          7.73         4.61 o                         
  -8   6   2        466.65        497.17        22.70 o                         
  -7   6   2        272.59        293.80        15.93 o                         
  -6   6   2        703.16        684.07        30.08 o                         
  -5   6   2       6080.02       6658.50       119.80 o                         
  -4   6   2       1454.59       1409.42        34.83 o                         
  -3   6   2       5877.42       6140.16       137.31 o                         
  -2   6   2        726.50        648.19        27.88 o                         
  -1   6   2        732.65        659.91        18.85 o                         
   0   6   2         43.76         27.18         3.46 o                         
   1   6   2        498.56        428.54        18.06 o                         
   2   6   2        129.69        138.54        10.50 o                         
   3   6   2         28.45         27.45         7.50 o                         
   4   6   2       3541.45       3701.12        65.38 o                         
   5   6   2        135.68        141.75         4.82 o                         
   6   6   2        934.20        971.68        18.11 o                         
   7   6   2        528.63        541.22        17.98 o                         
   8   6   2          8.23          5.08         4.36 o                         
   9   6   2        118.40        119.89         6.33 o                         
  10   6   2        298.44        310.02        12.10 o                         
 -11   7   2        157.31        184.07        16.03 o                         
 -10   7   2         44.93         36.77         4.14 o                         
  -9   7   2         50.99         36.53         7.25 o                         
  -8   7   2          4.39         -2.43         4.18 o                         
  -7   7   2       1335.03       1302.25        32.87 o                         
  -6   7   2        533.07        652.75        24.63 o                         
  -5   7   2       5157.43       5304.99        86.33 o                         
  -4   7   2         25.43         47.49         5.34 o                         
  -3   7   2       6289.97       6232.62       246.43 o                         
  -2   7   2         29.52         15.43         6.01 o                         
  -1   7   2       5220.27       5097.90       111.01 o                         
   0   7   2         42.29         35.68         3.63 o                         
   1   7   2        451.61        389.03        12.11 o                         
   2   7   2         12.02          5.47         4.61 o                         
   3   7   2          5.44         20.25         6.58 o                         
   4   7   2        289.28        312.34         8.79 o                         
   5   7   2        704.60        672.95        12.19 o                         
   6   7   2          2.11          1.23         2.19 o                         
   7   7   2       1146.24       1156.78        30.86 o                         
   8   7   2         75.94         71.82         7.20 o                         
   9   7   2        350.57        326.16        14.70 o                         
  10   7   2        222.81        254.09        10.27 o                         
 -11   8   2          8.29          5.51         4.01 o                         
 -10   8   2          9.26          9.38         2.67 o                         
  -9   8   2          1.16          5.49         3.69 o                         
  -8   8   2        203.94        163.48        14.95 o                         
  -7   8   2         24.27         23.11         5.80 o                         
  -6   8   2        572.68        531.01        22.96 o                         
  -5   8   2       1783.36       1912.09        36.74 o                         
  -4   8   2        989.75        982.94        37.93 o                         
  -3   8   2       8718.95       8667.23       335.59 o                         
  -2   8   2        344.79        262.18        25.88 o                         
  -1   8   2        622.52        607.82        24.38 o                         
   0   8   2       1008.88       1093.71        34.85 o                         
   1   8   2       1283.15       1290.85        34.28 o                         
   2   8   2       7388.73       7530.53       203.24 o                         
   3   8   2       5313.65       5632.84       125.89 o                         
   4   8   2       2805.92       2782.66        50.65 o                         
   5   8   2       2321.20       2468.15        33.61 o                         
   6   8   2         33.55         22.87         2.74 o                         
   7   8   2          4.57         11.22         3.57 o                         
   8   8   2       1024.36       1049.94        33.82 o                         
   9   8   2        115.00        121.07         6.28 o                         
  10   8   2       1050.13       1018.62        42.24 o                         
 -11   9   2        730.95        793.76        24.64 o                         
 -10   9   2        129.42        142.05         6.87 o                         
  -9   9   2        454.42        437.93        12.14 o                         
  -8   9   2        359.58        362.08        17.30 o                         
  -7   9   2        293.52        299.65        12.37 o                         
  -6   9   2        354.32        397.02        16.56 o                         
  -5   9   2       3528.01       3599.88        56.01 o                         
  -4   9   2        639.58        573.41        16.82 o                         
  -3   9   2       2446.90       2333.76       117.29 o                         
  -2   9   2       3011.82       2944.17       122.05 o                         
  -1   9   2        459.67        384.96        34.48 o                         
   0   9   2       2353.52       2446.93        62.22 o                         
   1   9   2       5631.17       5665.12       223.39 o                         
   2   9   2       1079.41       1119.37        38.90 o                         
   3   9   2       2673.73       2507.50        60.82 o                         
   4   9   2       3711.72       3660.18        65.19 o                         
   5   9   2       1056.69       1039.63        15.05 o                         
   6   9   2         13.84          9.76         2.37 o                         
   7   9   2         94.05         95.75         5.30 o                         
   8   9   2          1.29          3.69         4.01 o                         
   9   9   2        164.20        164.16         6.44 o                         
 -11  10   2          1.75          0.67         4.67 o                         
 -10  10   2        367.62        335.11        11.02 o                         
  -9  10   2          4.55          8.33         2.87 o                         
  -8  10   2         92.90        112.44         9.71 o                         
  -7  10   2         39.83         46.19         5.08 o                         
  -6  10   2        764.41        741.09        14.32 o                         
  -5  10   2       2838.86       3117.98        53.35 o                         
  -4  10   2         56.65        117.68         6.53 o                         
  -3  10   2        206.13        169.01        10.06 o                         
  -2  10   2        573.19        585.86        35.56 o                         
  -1  10   2        992.68       1167.22        41.75 o                         
   0  10   2          2.07          1.36         1.77 o                         
   1  10   2        154.22        130.06        16.53 o                         
   2  10   2       5906.10       5817.96       146.77 o                         
   3  10   2         27.07         54.29         6.93 o                         
   4  10   2       1059.12        948.97        18.09 o                         
   5  10   2       2324.81       2380.61        30.87 o                         
   6  10   2        188.24        200.62         6.84 o                         
   7  10   2        256.46        290.48         9.10 o                         
   8  10   2        672.83        679.23        23.67 o                         
   9  10   2        262.95        249.16         9.35 o                         
 -11  11   2        383.36        453.63        22.37 o                         
 -10  11   2        590.00        632.54        17.54 o                         
  -9  11   2         24.48         31.13         3.97 o                         
  -8  11   2        106.16        102.02         7.02 o                         
  -7  11   2        129.04        139.28         8.12 o                         
  -6  11   2         14.24         13.27         2.39 o                         
  -5  11   2       1888.07       2026.41        39.94 o                         
  -4  11   2          3.11          6.63         4.31 o                         
  -3  11   2       3440.66       3380.05        76.33 o                         
  -2  11   2        584.99        513.57        33.73 o                         
  -1  11   2       1257.68       1405.06        48.58 o                         
   0  11   2        394.34        344.24        13.03 o                         
   1  11   2         13.13          9.02         8.18 o                         
   2  11   2        896.58        873.12        24.27 o                         
   3  11   2       8022.72       8082.76       176.25 o                         
   4  11   2        194.54        235.17         6.05 o                         
   5  11   2          7.13          5.71         1.63 o                         
   6  11   2       1565.20       1562.55        29.15 o                         
   7  11   2         61.33         62.66         4.69 o                         
   8  11   2         83.89         93.06        12.02 o                         
   9  11   2         80.94         68.85         4.86 o                         
 -10  12   2          0.72          0.02         2.46 o                         
  -9  12   2        668.30        761.03        25.60 o                         
  -8  12   2        598.57        656.65        16.31 o                         
  -7  12   2        343.75        338.81        13.13 o                         
  -6  12   2         16.44         23.63         2.81 o                         
  -5  12   2          2.85          6.82         2.49 o                         
  -4  12   2        378.92        326.27         9.93 o                         
  -3  12   2        510.11        424.84        11.75 o                         
  -2  12   2        396.98        353.27        10.62 o                         
  -1  12   2        964.89       1019.01        30.72 o                         
   0  12   2         38.56         26.57         3.05 o                         
   1  12   2         12.80         33.18         3.91 o                         
   2  12   2       1137.29       1089.48        27.21 o                         
   3  12   2       1305.29       1300.43        35.35 o                         
   4  12   2        488.70        597.22        15.37 o                         
   5  12   2        593.41        555.67        12.15 o                         
   6  12   2       1957.88       1975.90        32.22 o                         
   7  12   2         60.76         46.05         4.14 o                         
   8  12   2        132.21        114.67         6.91 o                         
   9  12   2        215.43        248.94        11.94 o                         
 -10  13   2         59.92         59.88         4.55 o                         
  -9  13   2        543.79        597.77        17.63 o                         
  -8  13   2         89.21         99.96         5.90 o                         
  -7  13   2        232.25        225.16        11.56 o                         
  -6  13   2        621.50        616.77        13.80 o                         
  -5  13   2       2825.57       3143.38        53.15 o                         
  -4  13   2        547.24        598.98        22.65 o                         
  -3  13   2         97.36        103.38         4.01 o                         
  -2  13   2         20.60         28.04         3.03 o                         
  -1  13   2       4050.00       3902.37        90.06 o                         
   0  13   2       3784.88       3907.88        91.20 o                         
   1  13   2         96.34        124.81         5.55 o                         
   2  13   2       5080.04       5313.52       117.53 o                         
   3  13   2       3806.13       3827.16        89.17 o                         
   4  13   2         64.75         51.92         3.01 o                         
   5  13   2         34.98         36.76         2.96 o                         
   6  13   2        406.83        404.80        12.43 o                         
   7  13   2        131.24        150.74         7.08 o                         
   8  13   2       1337.06       1384.08        97.59 o                         
   9  13   2         12.31         12.90         3.93 o                         
 -10  14   2        155.81        164.46         8.32 o                         
  -9  14   2         58.31         69.17         5.69 o                         
  -8  14   2        216.43        216.21        17.36 o                         
  -7  14   2       1999.09       2019.54        41.20 o                         
  -6  14   2        987.47       1107.86        22.98 o                         
  -5  14   2       2314.97       2351.38        54.82 o                         
  -4  14   2        128.55        109.55         6.42 o                         
  -3  14   2        721.06        859.85        22.71 o                         
  -2  14   2        651.92        572.81        14.88 o                         
  -1  14   2         20.72         10.69         2.39 o                         
   0  14   2        109.59         60.47         3.14 o                         
   1  14   2       6071.57       6075.60       116.80 o                         
   2  14   2        359.88        514.95        16.62 o                         
   3  14   2       1119.55       1164.59        26.18 o                         
   4  14   2        108.51        108.34         4.92 o                         
   5  14   2       1942.44       1858.29        29.12 o                         
   6  14   2       1335.89       1303.23        46.41 o                         
   7  14   2        585.67        651.58        23.62 o                         
   8  14   2       3018.59       3127.03       100.59 o                         
   9  14   2        199.01        176.65        14.11 o                         
 -10  15   2        131.28        118.79        11.10 o                         
  -9  15   2        103.05        103.99         6.48 o                         
  -8  15   2         92.67         80.46         8.14 o                         
  -7  15   2       1122.01       1089.07        28.61 o                         
  -6  15   2        678.30        658.70        16.46 o                         
  -5  15   2        539.81        605.57        25.81 o                         
  -4  15   2        325.88        383.35        11.98 o                         
  -3  15   2         60.00         50.24         3.11 o                         
  -2  15   2       2014.40       2025.84        37.37 o                         
  -1  15   2        335.77        178.40         5.05 o                         
   0  15   2        410.85        360.73         8.04 o                         
   1  15   2       1449.03       1506.56        28.97 o                         
   2  15   2         41.46         19.64         7.76 o                         
   3  15   2          2.67          7.32         2.67 o                         
   4  15   2        356.78        342.53        17.07 o                         
   5  15   2        799.02        818.00        17.01 o                         
   6  15   2        362.20        355.95        15.97 o                         
   7  15   2       1443.73       1529.46        46.67 o                         
   8  15   2         15.58         21.83         3.52 o                         
   9  15   2          7.55          0.11         5.26 o                         
 -10  16   2         40.62         40.65         4.28 o                         
  -9  16   2         21.68         22.39         3.54 o                         
  -8  16   2        271.33        269.35        11.18 o                         
  -7  16   2       1099.00       1118.90        25.42 o                         
  -6  16   2         85.68         96.96         4.89 o                         
  -5  16   2        304.08        286.34         9.41 o                         
  -4  16   2        268.98        275.05         9.37 o                         
  -3  16   2       1982.86       2035.95        36.29 o                         
  -2  16   2       3367.05       3471.53        60.89 o                         
  -1  16   2        553.84        630.75        11.04 o                         
   0  16   2       1571.66       1414.92        21.58 o                         
   1  16   2       2811.67       2851.81        52.63 o                         
   2  16   2        297.67        282.52        17.05 o                         
   3  16   2        530.07        548.64        13.53 o                         
   4  16   2         11.58          8.30         2.71 o                         
   5  16   2          3.75          5.91         2.50 o                         
   6  16   2        779.98        788.71        21.34 o                         
   7  16   2         88.91         88.42         8.35 o                         
   8  16   2        143.42        144.24         7.09 o                         
   9  16   2        169.40        207.87        12.69 o                         
 -10  17   2         50.25         50.42         6.34 o                         
  -9  17   2         76.44         61.46         4.53 o                         
  -8  17   2        616.25        594.66        31.64 o                         
  -7  17   2        475.07        445.29        12.83 o                         
  -6  17   2        679.46        617.31        22.95 o                         
  -5  17   2        153.28        145.76         7.63 o                         
  -4  17   2        272.15        284.97        10.14 o                         
  -3  17   2       1240.10       1292.16        18.87 o                         
  -2  17   2         54.06         57.09         5.02 o                         
  -1  17   2       2479.80       2347.93        31.71 o                         
   0  17   2        788.12        716.69        12.55 o                         
   1  17   2       3257.65       3019.83        55.25 o                         
   2  17   2        741.65        664.73        16.78 o                         
   3  17   2        545.87        524.53        13.99 o                         
   4  17   2       1093.77       1063.50        33.67 o                         
   5  17   2         55.01         55.65         3.79 o                         
   6  17   2         55.23         64.71         5.81 o                         
   7  17   2       1620.43       1738.40        36.67 o                         
   8  17   2        161.91        161.45         7.17 o                         
   9  17   2         19.83         20.37         4.67 o                         
 -10  18   2         12.75         10.52         4.34 o                         
  -9  18   2        492.38        464.12        13.57 o                         
  -8  18   2          2.44          0.07         4.75 o                         
  -7  18   2         11.22         17.02         3.90 o                         
  -6  18   2        283.50        275.45        11.51 o                         
  -5  18   2         73.44         56.23         4.72 o                         
  -4  18   2         95.18         90.43         4.11 o                         
  -3  18   2        161.15        158.60         4.18 o                         
  -2  18   2        856.99        767.86        13.07 o                         
  -1  18   2          7.19         12.61         1.63 o                         
   0  18   2        684.01        718.97        12.75 o                         
   1  18   2        408.99        313.44        11.72 o                         
   2  18   2        231.15        237.25         7.80 o                         
   3  18   2       1778.44       1770.99        31.65 o                         
   4  18   2       2932.11       2937.81        49.26 o                         
   5  18   2          0.18          0.78         2.52 o                         
   6  18   2        244.11        243.34        10.31 o                         
   7  18   2        936.23        998.37        26.65 o                         
   8  18   2         16.62         24.44         3.42 o                         
   9  18   2        610.19        572.84        25.21 o                         
 -10  19   2        173.08        174.81        10.35 o                         
  -9  19   2        436.37        426.01        12.51 o                         
  -8  19   2          0.52          0.97         4.59 o                         
  -7  19   2        177.20        176.92         8.52 o                         
  -6  19   2        759.96        803.02        27.52 o                         
  -5  19   2         16.35         17.67         3.47 o                         
  -4  19   2        939.44        954.50        17.39 o                         
  -3  19   2        548.01        593.31         9.82 o                         
  -2  19   2        470.24        468.18         9.08 o                         
  -1  19   2       2158.69       2119.70        28.83 o                         
   0  19   2         16.84         16.17         2.23 o                         
   1  19   2       1169.97       1194.97        22.73 o                         
   2  19   2        279.85        296.89        11.11 o                         
   3  19   2        625.89        660.89        15.69 o                         
   4  19   2         79.39         90.80         4.86 o                         
   5  19   2        875.48        929.09        18.73 o                         
   6  19   2        884.05        921.68        22.05 o                         
   7  19   2        221.65        219.17        11.19 o                         
   8  19   2        669.23        669.42        17.79 o                         
   9  19   2         68.04         63.44         5.84 o                         
 -10  20   2        157.54        129.89         8.18 o                         
  -9  20   2          9.93         18.41         2.82 o                         
  -8  20   2        252.85        240.15        12.22 o                         
  -7  20   2        252.74        240.92        15.69 o                         
  -6  20   2          0.21          1.21         3.61 o                         
  -5  20   2         15.03          1.98         3.65 o                         
  -4  20   2        456.60        419.25         9.89 o                         
  -3  20   2        458.69        495.20        11.91 o                         
  -2  20   2       1349.26       1325.42        19.38 o                         
  -1  20   2         79.15         79.01         3.35 o                         
   0  20   2         29.96         40.64         2.88 o                         
   1  20   2        120.03        133.85         6.04 o                         
   2  20   2       2682.04       2589.15        43.73 o                         
   3  20   2        386.91        371.90         9.51 o                         
   4  20   2         80.47         63.44         4.29 o                         
   5  20   2          8.80          8.67         2.94 o                         
   6  20   2        496.33        512.35        14.47 o                         
   7  20   2         61.27         61.79         5.99 o                         
   8  20   2         90.60         84.56         5.88 o                         
   9  20   2         37.41         36.73         4.17 o                         
  -9  21   2        157.86        172.96         6.45 o                         
  -8  21   2          4.18          1.46         4.49 o                         
  -7  21   2        145.79        150.76        12.02 o                         
  -6  21   2        507.75        516.49        14.74 o                         
  -5  21   2        854.31        850.06        21.21 o                         
  -4  21   2        495.58        492.81        13.15 o                         
  -3  21   2        302.98        283.42         8.08 o                         
  -2  21   2        613.91        568.51        12.60 o                         
  -1  21   2        327.73        325.22         7.34 o                         
   0  21   2        948.14        921.93        17.15 o                         
   1  21   2         94.40         80.85         3.75 o                         
   2  21   2        123.53         89.56         5.08 o                         
   3  21   2          1.25          2.02         2.73 o                         
   4  21   2        190.42        176.50         7.69 o                         
   5  21   2       4944.58       5044.22        96.40 o                         
   6  21   2        558.47        528.69        14.53 o                         
   7  21   2        221.99        216.66        23.71 o                         
   8  21   2        233.45        236.81        21.04 o                         
  -9  22   2          6.18          6.73         3.01 o                         
  -8  22   2        155.78        188.50        14.02 o                         
  -7  22   2        131.46        145.77         8.86 o                         
  -6  22   2        142.91        162.77         7.49 o                         
  -5  22   2        470.98        470.34        13.97 o                         
  -4  22   2         31.46         32.70         4.20 o                         
  -3  22   2        798.52        821.57        15.52 o                         
  -2  22   2        386.02        391.35         8.08 o                         
  -1  22   2        258.63        238.79         6.92 o                         
   0  22   2         79.56         66.50         4.36 o                         
   1  22   2       2430.23       2474.10        39.71 o                         
   2  22   2          8.80         16.34         3.18 o                         
   3  22   2        655.10        633.78        13.75 o                         
   4  22   2          0.85          6.07         3.17 o                         
   5  22   2          2.13          3.80         3.08 o                         
   6  22   2        351.26        362.08        12.83 o                         
   7  22   2         22.90         28.07         3.62 o                         
  -9  23   2         50.28         57.10         6.34 o                         
  -8  23   2        116.88        101.42         6.37 o                         
  -7  23   2         15.48         27.28         4.76 o                         
  -6  23   2         29.73         31.77         8.20 o                         
  -5  23   2       1094.57       1104.83        29.67 o                         
  -4  23   2        142.58        138.83         6.75 o                         
  -3  23   2        223.88        209.10         6.35 o                         
  -2  23   2       2032.71       1988.35        32.16 o                         
  -1  23   2        475.81        454.45         9.59 o                         
   0  23   2        832.16        820.36        19.96 o                         
   1  23   2       6784.66       6687.28        95.10 o                         
   2  23   2        239.86        240.42         7.33 o                         
   3  23   2        417.83        419.76        12.23 o                         
   4  23   2        608.82        657.61        15.26 o                         
   5  23   2        783.72        817.98        17.56 o                         
   6  23   2        414.25        431.72        14.03 o                         
   7  23   2        459.59        503.89        14.36 o                         
  -8  24   2        287.96        325.43        26.05 o                         
  -7  24   2        268.29        288.71        12.61 o                         
  -6  24   2         36.31         37.29         4.74 o                         
  -5  24   2        274.15        269.67        11.32 o                         
  -4  24   2          5.03          9.66         3.53 o                         
  -3  24   2          3.87          4.95         2.62 o                         
  -2  24   2       6648.19       6517.90        94.75 o                         
  -1  24   2        109.58        127.31         4.76 o                         
   0  24   2       1227.57       1195.45        23.61 o                         
   1  24   2        306.74        319.50         7.82 o                         
   2  24   2        706.97        761.06        15.56 o                         
   3  24   2        106.17        120.67         5.56 o                         
   4  24   2       1930.01       1912.31        30.03 o                         
   5  24   2        141.92        128.21         5.36 o                         
   6  24   2        249.81        239.41         9.39 o                         
   7  24   2       1676.88       1616.36        37.26 o                         
   8  24   2         54.04         53.93         4.84 o                         
  -8  25   2        335.47        339.37        12.18 o                         
  -7  25   2       3090.12       3114.65        84.03 o                         
  -6  25   2        489.81        498.32        15.79 o                         
  -5  25   2        127.34        123.45         6.55 o                         
  -4  25   2        133.42        111.09         5.60 o                         
  -3  25   2       1017.45        962.44        19.99 o                         
  -2  25   2         77.45         49.19         4.92 o                         
  -1  25   2       2618.08       2528.14        36.23 o                         
   0  25   2         34.07         38.71         2.91 o                         
   1  25   2        132.51        135.82         6.14 o                         
   2  25   2        216.62        185.12         6.42 o                         
   3  25   2        501.79        522.18        10.98 o                         
   4  25   2        922.82        927.65        17.66 o                         
   5  25   2          2.72          2.07         2.70 o                         
   6  25   2         41.78         44.50         5.17 o                         
   7  25   2        135.00        162.11         6.07 o                         
  -8  26   2          4.05          1.00         3.84 o                         
  -7  26   2         24.12         22.44         4.04 o                         
  -6  26   2        287.12        321.17        14.11 o                         
  -5  26   2         59.16         63.68         5.61 o                         
  -4  26   2        289.88        272.77        11.03 o                         
  -3  26   2          6.89          3.62         3.44 o                         
  -2  26   2        630.01        720.85        14.93 o                         
  -1  26   2         22.56         24.04         2.72 o                         
   0  26   2        302.65        325.48         7.32 o                         
   1  26   2        681.61        716.91        14.39 o                         
   2  26   2         29.54         28.72         3.25 o                         
   3  26   2        175.65        180.13         6.28 o                         
   4  26   2        509.06        469.41        11.50 o                         
   5  26   2          8.77          3.17         4.67 o                         
   6  26   2        723.26        768.76        36.48 o                         
  -8  27   2        911.95        851.00        34.23 o                         
  -7  27   2        690.05        709.50        17.69 o                         
  -6  27   2        114.51        117.08         7.29 o                         
  -5  27   2       1039.46       1065.73        33.75 o                         
  -4  27   2        309.58        302.81        14.57 o                         
  -3  27   2        384.85        362.18        11.33 o                         
  -2  27   2        578.27        578.80        12.62 o                         
  -1  27   2       1672.10       1667.48        29.07 o                         
   0  27   2         10.84         13.41         2.52 o                         
   1  27   2         91.26         74.69         4.05 o                         
   2  27   2        529.39        501.03        12.18 o                         
   3  27   2         41.98         54.71         3.52 o                         
   4  27   2        467.50        474.41        11.33 o                         
   5  27   2          1.43          4.84         4.84 o                         
   6  27   2        459.00        520.58        23.71 o                         
  -7  28   2         93.22         94.83         8.01 o                         
  -6  28   2         98.84         97.75         5.96 o                         
  -5  28   2        297.05        298.19        17.70 o                         
  -4  28   2         23.10         17.92         5.01 o                         
  -3  28   2        204.87        199.96         9.90 o                         
  -2  28   2        151.96        125.98         5.94 o                         
  -1  28   2          1.63          3.44         2.62 o                         
   0  28   2         16.08          8.76         2.35 o                         
   1  28   2        103.01         90.33         4.32 o                         
   2  28   2        172.60        196.96         6.23 o                         
   3  28   2          2.04          0.79         2.42 o                         
   4  28   2        246.10        227.41         6.81 o                         
   5  28   2          6.60         -1.17         4.01 o                         
  -7  29   2         13.78         13.86         3.51 o                         
  -6  29   2        170.40        187.10        10.80 o                         
  -5  29   2         59.29         44.92         3.96 o                         
  -4  29   2         51.58         66.98         6.67 o                         
  -3  29   2         32.99         36.44         3.81 o                         
  -2  29   2        198.83        172.63         6.42 o                         
  -1  29   2          1.11          2.82         2.47 o                         
   0  29   2         29.31         50.66         4.03 o                         
   1  29   2         58.89         58.63         4.59 o                         
   2  29   2         43.64         54.10         3.87 o                         
   3  29   2        390.98        384.06         8.88 o                         
   4  29   2        130.45        150.84         7.90 o                         
   5  29   2         21.64         33.39         5.01 o                         
  -7  30   2         52.90         49.42         4.17 o                         
  -6  30   2         88.77         90.97         9.60 o                         
  -5  30   2         55.42         60.78         4.84 o                         
  -4  30   2         23.49         23.21         4.72 o                         
  -3  30   2         29.46         33.46         4.22 o                         
  -2  30   2         29.70         28.94         3.48 o                         
  -1  30   2          6.77          5.92         2.62 o                         
   0  30   2          3.18          3.56         3.03 o                         
   1  30   2        176.00        198.73         7.12 o                         
   2  30   2          8.93         12.37         3.10 o                         
   3  30   2        102.76         96.22         4.98 o                         
   4  30   2        279.29        276.88        10.74 o                         
  -6  31   2        209.83        194.34        10.69 o                         
  -5  31   2         10.23          8.16         4.34 o                         
  -4  31   2        355.43        341.27        18.70 o                         
  -3  31   2         19.83          9.32         3.77 o                         
  -2  31   2        460.31        529.12        13.36 o                         
  -1  31   2          3.16          6.98         3.63 o                         
   0  31   2         69.31         65.67         4.67 o                         
   1  31   2        215.07        220.40        10.07 o                         
   2  31   2        205.00        219.72        16.20 o                         
   3  31   2        370.03        387.26        21.70 o                         
   4  31   2        612.96        773.69        32.56 o                         
  -5  32   2         15.91         24.21         4.34 o                         
  -4  32   2         74.68         67.13         4.90 o                         
  -3  32   2         25.02         23.44         3.26 o                         
  -2  32   2        338.17        403.02        14.23 o                         
  -1  32   2        391.81        389.52        24.29 o                         
   0  32   2        105.94        126.18         5.90 o                         
   1  32   2         22.48         20.20         6.85 o                         
   2  32   2        388.90        449.29        24.38 o                         
   3  32   2         12.97         15.93         3.45 o                         
   4  32   2         69.28         57.10         5.01 o                         
  -5  33   2        135.11        156.44         8.35 o                         
  -4  33   2         85.63        106.69         7.68 o                         
  -3  33   2        622.27        662.34        21.12 o                         
  -2  33   2         28.10         37.07         5.18 o                         
  -1  33   2          1.16          3.09         2.00 o                         
   0  33   2        172.92        182.37         9.61 o                         
   1  33   2         30.52         41.92         4.70 o                         
   2  33   2         63.49         79.14         8.51 o                         
   3  33   2        178.19        205.36        11.35 o                         
  -3  34   2         66.34         68.79         5.68 o                         
  -2  34   2        621.73        575.21        33.89 o                         
  -1  34   2         13.56         10.25         2.44 o                         
   0  34   2        172.99        219.05        12.69 o                         
   1  34   2        193.82        242.86        24.96 o                         
   0  35   2          0.35          0.83         3.01 o                         
   1  35   2          0.37          4.51         3.17 o                         
 -12   1   3         14.67         17.77         3.06 o                         
 -11   1   3          0.06          0.81         3.24 o                         
 -10   1   3         15.25          8.81         5.49 o                         
  -9   1   3       1340.07       1323.49        86.65 o                         
  -8   1   3       1363.81       1579.27        95.17 o                         
  -7   1   3        489.00        479.13        32.47 o                         
  -6   1   3      30016.20      31985.48       841.10 o                         
  -5   1   3          1.16         -1.22         5.61 o                         
  -4   1   3         49.34         77.35         8.44 o                         
  -3   1   3         99.74         71.41         7.32 o                         
  -2   1   3       1766.24       1826.54        79.14 o                         
  -1   1   3        347.57        305.91        14.46 o                         
   0   1   3       8677.99       8846.84       233.40 o                         
   1   1   3       3993.19       4000.59       112.68 o                         
   2   1   3       1350.83       1458.90        71.79 o                         
   3   1   3        171.06        152.83         9.52 o                         
   4   1   3        131.18        154.76        29.55 o                         
   5   1   3       2604.66       2774.17        67.25 o                         
   6   1   3        432.50        473.87        17.74 o                         
   7   1   3       1445.11       1458.83        41.12 o                         
   8   1   3        119.24        121.38        12.69 o                         
   9   1   3        137.43        143.42        12.69 o                         
  10   1   3         95.60         92.66         8.18 o                         
 -12   2   3         21.78         22.42         2.92 o                         
 -11   2   3        246.76        232.54        12.01 o                         
 -10   2   3         10.73          3.61         9.10 o                         
  -9   2   3        692.49        736.96        60.94 o                         
  -8   2   3       2324.56       2619.60       135.24 o                         
  -7   2   3        218.82        228.74        30.22 o                         
  -6   2   3      10501.92      10858.06       302.75 o                         
  -5   2   3        344.87        323.31        20.96 o                         
  -4   2   3       4137.58       4398.64       122.56 o                         
  -3   2   3        442.63        402.63        25.13 o                         
  -2   2   3       4446.34       4725.14       184.16 o                         
  -1   2   3       5184.20       4985.09       189.50 o                         
   0   2   3       8192.60       7779.06       206.89 o                         
   1   2   3          1.70          3.03         3.97 o                         
   2   2   3        792.90        827.79        47.58 o                         
   3   2   3       4793.63       4803.12       133.35 o                         
   4   2   3       1066.13       1109.86        29.12 o                         
   5   2   3        571.78        689.08        22.19 o                         
   6   2   3          8.23         18.60         4.65 o                         
   7   2   3       1305.54       1371.12        39.16 o                         
   8   2   3          4.20          3.51         7.01 o                         
   9   2   3        271.95        241.59        16.70 o                         
  10   2   3        580.41        557.81        25.71 o                         
 -12   3   3        199.96        195.93        26.96 o                         
 -11   3   3        606.35        625.47        15.27 o                         
 -10   3   3         46.66         42.71         6.72 o                         
  -9   3   3          9.83         15.13         8.67 o                         
  -8   3   3       1438.85       1643.18        83.90 o                         
  -7   3   3          9.01         10.30         9.32 o                         
  -6   3   3        554.93        582.53        23.53 o                         
  -5   3   3      21843.96      24139.58       894.40 o                         
  -4   3   3         51.09         38.36         7.10 o                         
  -3   3   3        219.16        207.42        11.45 o                         
  -2   3   3         26.23         25.85         4.40 o                         
  -1   3   3       1906.59       2040.91        48.97 o                         
   0   3   3       1979.84       1908.35        77.97 o                         
   1   3   3       1335.20       1512.80        30.59 o                         
   2   3   3        680.53        616.55        27.74 o                         
   3   3   3        269.74        347.74        11.15 o                         
   4   3   3        128.12        145.90         5.81 o                         
   5   3   3        457.00        531.60        12.86 o                         
   6   3   3         12.72         16.71         3.41 o                         
   7   3   3        137.52        152.82         7.09 o                         
   8   3   3        973.17        977.14        32.64 o                         
   9   3   3        630.29        653.43        22.72 o                         
  10   3   3         67.20         73.51         5.26 o                         
 -12   4   3          5.41          7.18         3.84 o                         
 -11   4   3          1.68          3.13         2.75 o                         
 -10   4   3         89.77         96.08         8.66 o                         
  -9   4   3          8.59          9.53         8.29 o                         
  -8   4   3       2444.82       2519.60       153.85 o                         
  -7   4   3       2428.57       2438.89        65.07 o                         
  -6   4   3      12520.41      12891.27       351.81 o                         
  -5   4   3       1204.22       1094.99        43.98 o                         
  -4   4   3       2029.51       2311.90       104.68 o                         
  -3   4   3       9124.81       9151.27       368.06 o                         
  -2   4   3       2837.31       2894.14        68.24 o                         
  -1   4   3          5.00          3.57         3.21 o                         
   0   4   3      30854.12      29540.61       618.85 o                         
   1   4   3        299.94        293.93        12.93 o                         
   2   4   3        347.24        333.81        19.30 o                         
   3   4   3       7465.49       7209.81       138.19 o                         
   4   4   3        420.44        413.28        11.19 o                         
   5   4   3        335.26        316.50         8.25 o                         
   6   4   3        842.27        799.63        18.00 o                         
   7   4   3        507.44        469.58        12.77 o                         
   8   4   3       1747.07       1757.96        52.65 o                         
   9   4   3          7.86         12.87         5.84 o                         
  10   4   3        136.79        125.89         9.18 o                         
 -12   5   3       1241.53       1213.63        48.75 o                         
 -11   5   3        252.84        277.29         8.46 o                         
 -10   5   3        140.71        162.41        23.71 o                         
  -9   5   3         14.82         16.51         8.39 o                         
  -8   5   3        810.91        874.29        30.27 o                         
  -7   5   3       4316.80       4485.41       117.12 o                         
  -6   5   3        165.57        201.28        38.90 o                         
  -5   5   3       2257.55       2350.09        63.62 o                         
  -4   5   3         23.95         44.75        12.52 o                         
  -3   5   3         43.31         40.40        11.02 o                         
  -2   5   3        463.96        504.85        18.21 o                         
  -1   5   3         15.62         21.16         4.21 o                         
   0   5   3       3541.10       3542.54        69.56 o                         
   1   5   3       7039.63       6697.69       114.02 o                         
   2   5   3         30.88         19.53         6.66 o                         
   3   5   3       2683.09       2717.04        53.23 o                         
   4   5   3        491.70        415.72        11.25 o                         
   5   5   3         15.44         21.33         2.52 o                         
   6   5   3        229.85        234.06         9.18 o                         
   7   5   3        144.73        147.00         6.76 o                         
   8   5   3       1060.93       1161.46        37.07 o                         
   9   5   3         98.50        103.07         7.32 o                         
 -12   6   3          0.37          0.50         3.34 o                         
 -11   6   3         86.49         85.34         7.66 o                         
 -10   6   3         14.54         12.63         4.97 o                         
  -9   6   3         54.91         57.97         5.86 o                         
  -8   6   3       2182.78       2203.90        60.44 o                         
  -7   6   3         21.22         17.54         5.39 o                         
  -6   6   3        401.63        340.02        13.27 o                         
  -5   6   3        278.27        273.56        19.62 o                         
  -4   6   3       1257.97       1345.70        71.79 o                         
  -3   6   3        693.14        698.39        43.58 o                         
  -2   6   3         10.50          4.41         3.31 o                         
  -1   6   3        736.82        674.08        21.13 o                         
   0   6   3       7354.16       6788.57       127.22 o                         
   1   6   3        356.56        319.82         9.24 o                         
   2   6   3       2851.13       2932.08       194.26 o                         
   3   6   3        843.76        769.54        21.34 o                         
   4   6   3        902.69        824.76        20.30 o                         
   5   6   3         48.01         54.63         3.85 o                         
   6   6   3         27.21         21.38         3.61 o                         
   7   6   3          6.37         13.31         4.31 o                         
   8   6   3       1165.55       1159.90        51.34 o                         
   9   6   3        787.70        799.19        20.59 o                         
 -11   7   3        338.81        350.70        11.43 o                         
 -10   7   3         45.28         42.26         4.34 o                         
  -9   7   3          7.75          9.97         3.94 o                         
  -8   7   3       1280.23       1260.55        43.88 o                         
  -7   7   3        436.57        422.04        18.41 o                         
  -6   7   3        496.93        506.82        16.39 o                         
  -5   7   3          5.42          3.89         5.24 o                         
  -4   7   3       5664.13       5625.88       229.90 o                         
  -3   7   3        481.82        433.09        33.56 o                         
  -2   7   3       2279.82       2239.60       128.06 o                         
  -1   7   3       4581.82       4640.90       104.75 o                         
   0   7   3       1445.88       1487.47        38.89 o                         
   1   7   3       3403.10       3135.51       103.93 o                         
   2   7   3       4233.70       4189.71       121.60 o                         
   3   7   3        207.74        173.53         5.31 o                         
   4   7   3       1455.41       1664.60        33.31 o                         
   5   7   3         36.22         33.93         3.09 o                         
   6   7   3        703.32        706.74        14.59 o                         
   7   7   3        590.36        631.76        21.40 o                         
   8   7   3        769.50        768.91        32.97 o                         
   9   7   3        847.42        811.23        20.80 o                         
 -11   8   3       1006.33       1060.86        44.41 o                         
 -10   8   3        120.27        125.24         6.51 o                         
  -9   8   3          1.92          0.65         3.49 o                         
  -8   8   3        265.03        283.53        13.03 o                         
  -7   8   3        271.75        238.27        25.71 o                         
  -6   8   3          8.94          3.00         2.99 o                         
  -5   8   3       3044.98       3107.96        96.14 o                         
  -4   8   3        223.43        232.24        25.88 o                         
  -3   8   3        302.25        360.80        30.72 o                         
  -2   8   3        504.25        537.93        25.72 o                         
  -1   8   3        151.16        114.30         7.68 o                         
   0   8   3       9820.89       9611.04       207.69 o                         
   1   8   3        955.90        826.26        57.43 o                         
   2   8   3        202.79        165.01         5.85 o                         
   3   8   3        280.11        227.25         6.31 o                         
   4   8   3        414.61        387.77        10.92 o                         
   5   8   3       1571.86       1644.88        23.97 o                         
   6   8   3         72.14         63.98         4.65 o                         
   7   8   3       1131.45       1100.49        29.98 o                         
   8   8   3        439.21        431.24        17.35 o                         
   9   8   3         80.37         70.93         5.55 o                         
 -11   9   3        149.30        152.70         8.05 o                         
 -10   9   3        237.75        250.95         9.47 o                         
  -9   9   3        375.65        346.51        14.99 o                         
  -8   9   3       1585.40       1589.32        38.41 o                         
  -7   9   3         24.61         42.25         8.93 o                         
  -6   9   3         13.11         14.41         3.25 o                         
  -5   9   3         14.22         12.66         3.67 o                         
  -4   9   3         10.14         16.03        11.02 o                         
  -3   9   3       4082.53       3798.84       163.62 o                         
  -2   9   3        105.51         51.09         8.62 o                         
  -1   9   3       1648.18       1713.05        43.72 o                         
   0   9   3       2322.92       2607.77        62.68 o                         
   1   9   3        187.28        235.58        24.21 o                         
   2   9   3       1112.19       1065.54        22.61 o                         
   3   9   3        458.78        399.99         9.29 o                         
   4   9   3       2800.94       2966.12        45.36 o                         
   5   9   3       1344.01       1311.39        19.86 o                         
   6   9   3         26.84         35.31         3.18 o                         
   7   9   3        511.24        517.70        16.46 o                         
   8   9   3        155.13        132.75         8.55 o                         
   9   9   3          7.15          6.83         2.72 o                         
 -11  10   3         34.78         27.46         3.97 o                         
 -10  10   3        472.78        495.68        12.70 o                         
  -9  10   3        188.53        181.23        11.17 o                         
  -8  10   3         50.25         22.31         5.76 o                         
  -7  10   3       1005.17        984.04        25.71 o                         
  -6  10   3        148.73        144.61         7.71 o                         
  -5  10   3         88.14         94.61         6.59 o                         
  -4  10   3       2801.37       2584.84        64.05 o                         
  -3  10   3        486.39        459.47        37.07 o                         
  -2  10   3       2346.19       2175.32        98.67 o                         
  -1  10   3       8225.67       8122.96       176.92 o                         
   0  10   3        755.34        866.09        25.62 o                         
   1  10   3        809.95        790.56        49.42 o                         
   2  10   3        366.50        358.43        10.31 o                         
   3  10   3       3114.53       3167.87        51.63 o                         
   4  10   3        678.46        604.09        10.68 o                         
   5  10   3        222.44        199.89         5.51 o                         
   6  10   3        289.08        267.62         7.81 o                         
   7  10   3        471.25        423.92        17.35 o                         
   8  10   3        110.30         98.44         7.20 o                         
   9  10   3        914.30        900.74        22.57 o                         
 -11  11   3        466.79        456.64        22.87 o                         
 -10  11   3        278.77        243.94         9.26 o                         
  -9  11   3       1559.31       1555.63        38.23 o                         
  -8  11   3         57.48         75.18         8.08 o                         
  -7  11   3         56.53         42.13         4.56 o                         
  -6  11   3         28.77         38.15         4.47 o                         
  -5  11   3       3115.93       3200.59        60.37 o                         
  -4  11   3        243.66        224.76         9.80 o                         
  -3  11   3        960.64        833.79        48.84 o                         
  -2  11   3         46.71         25.71        10.52 o                         
  -1  11   3       9579.08       9936.43       165.77 o                         
   0  11   3       4155.90       4775.84        83.18 o                         
   1  11   3       1428.22       1546.05        80.14 o                         
   2  11   3          0.42          4.61         2.97 o                         
   3  11   3       1787.58       1827.53        31.52 o                         
   4  11   3        485.03        470.67         8.69 o                         
   5  11   3       2097.25       2074.76        29.39 o                         
   6  11   3         15.64         12.17         3.15 o                         
   7  11   3         12.42          9.93         2.95 o                         
   8  11   3        812.60        904.92        40.40 o                         
   9  11   3        213.21        235.96        10.41 o                         
 -11  12   3         55.75         48.75         6.51 o                         
 -10  12   3        234.45        251.47         9.15 o                         
  -9  12   3        227.76        211.19         7.69 o                         
  -8  12   3          7.07         10.14         4.98 o                         
  -7  12   3          4.02          7.01         3.26 o                         
  -6  12   3        577.38        638.09        16.59 o                         
  -5  12   3        230.32        254.89         8.12 o                         
  -4  12   3       3354.06       3193.13        58.54 o                         
  -3  12   3       1663.88       1868.10       109.11 o                         
  -2  12   3       1206.48       1257.43       100.18 o                         
  -1  12   3       2714.96       2624.21        43.84 o                         
   0  12   3        142.10        155.23         5.80 o                         
   1  12   3        725.88        685.73        19.79 o                         
   2  12   3         81.29         71.43         5.01 o                         
   3  12   3        123.53        121.37         4.53 o                         
   4  12   3        158.02        147.27         4.25 o                         
   5  12   3        114.08         98.55         3.79 o                         
   6  12   3          7.03          7.19         3.08 o                         
   7  12   3        101.53         80.75         5.93 o                         
   8  12   3         66.22         46.80         7.33 o                         
   9  12   3         20.63         22.84         3.97 o                         
 -10  13   3        194.73        206.47         8.37 o                         
  -9  13   3       1571.93       1553.84        37.84 o                         
  -8  13   3         30.03         36.49         6.02 o                         
  -7  13   3        532.92        548.16        14.22 o                         
  -6  13   3        552.85        596.68        19.94 o                         
  -5  13   3          6.35          5.48         2.59 o                         
  -4  13   3        998.99       1002.24        22.44 o                         
  -3  13   3        697.47        569.74        12.16 o                         
  -2  13   3       1733.85       1694.09        45.56 o                         
  -1  13   3       3246.23       3292.46        53.65 o                         
   0  13   3        355.38        410.30         7.82 o                         
   1  13   3          6.90          4.24         2.17 o                         
   2  13   3        183.19        188.48        13.27 o                         
   3  13   3       1077.62        970.69        22.81 o                         
   4  13   3        357.24        331.92         7.79 o                         
   5  13   3       1856.94       1929.13        32.04 o                         
   6  13   3        149.18        137.86         6.77 o                         
   7  13   3        522.77        464.25        15.52 o                         
   8  13   3        419.94        446.70        17.82 o                         
   9  13   3        289.12        301.60        11.86 o                         
 -10  14   3        705.13        681.11        22.61 o                         
  -9  14   3         10.49         16.06         6.09 o                         
  -8  14   3        423.04        493.71        22.04 o                         
  -7  14   3        829.01        832.15        22.63 o                         
  -6  14   3        286.92        267.45         7.54 o                         
  -5  14   3        597.12        591.94        14.94 o                         
  -4  14   3       1429.15       1632.22        30.59 o                         
  -3  14   3        250.03        249.64         7.24 o                         
  -2  14   3       1548.94       1506.29        34.47 o                         
  -1  14   3         47.86         60.79         2.76 o                         
   0  14   3       6115.82       6402.78        90.02 o                         
   1  14   3         72.06         86.23         4.69 o                         
   2  14   3        198.64        206.28         6.75 o                         
   3  14   3       3147.24       3162.52        56.52 o                         
   4  14   3        160.69        170.08         5.23 o                         
   5  14   3        174.87        182.66         8.05 o                         
   6  14   3         15.58         12.21         3.69 o                         
   7  14   3        682.77        705.33        24.79 o                         
   8  14   3       1092.34       1059.88        33.68 o                         
   9  14   3       1588.44       1576.77        44.13 o                         
 -10  15   3          0.08         -1.27         3.35 o                         
  -9  15   3         96.72         98.02         7.85 o                         
  -8  15   3        411.04        432.12        18.48 o                         
  -7  15   3        203.76        197.34         7.59 o                         
  -6  15   3        265.15        257.84         7.80 o                         
  -5  15   3        722.75        747.79        23.09 o                         
  -4  15   3         86.30         97.49         4.98 o                         
  -3  15   3          1.41          7.40         2.51 o                         
  -2  15   3          0.24          1.63         2.13 o                         
  -1  15   3        359.15        485.82         9.15 o                         
   0  15   3        211.00        251.16         5.90 o                         
   1  15   3         22.72         14.44         2.24 o                         
   2  15   3        181.64        155.70         9.25 o                         
   3  15   3          5.75         10.84         2.48 o                         
   4  15   3         25.08         30.82         2.71 o                         
   5  15   3        412.84        402.88        11.72 o                         
   6  15   3        137.50        144.93        11.31 o                         
   7  15   3          2.99          7.78         7.85 o                         
   8  15   3          0.40         -1.82         4.09 o                         
   9  15   3          1.35          3.67         3.51 o                         
 -10  16   3        377.31        405.97        25.29 o                         
  -9  16   3        515.25        475.51        25.96 o                         
  -8  16   3        124.46        144.34        16.86 o                         
  -7  16   3         64.34         73.10         4.83 o                         
  -6  16   3        224.53        203.64         6.99 o                         
  -5  16   3        512.96        496.56        17.95 o                         
  -4  16   3        593.14        614.48        15.23 o                         
  -3  16   3         69.35         62.16         3.02 o                         
  -2  16   3          0.43          3.40         2.00 o                         
  -1  16   3        914.97        909.56        15.10 o                         
   0  16   3       2407.13       2307.45        33.59 o                         
   1  16   3       2076.58       2091.13        30.07 o                         
   2  16   3        292.06        309.38        17.64 o                         
   3  16   3        116.46        109.35         4.82 o                         
   4  16   3        186.28        170.93         5.78 o                         
   5  16   3        509.69        515.27        12.53 o                         
   6  16   3        116.81         83.98         9.52 o                         
   7  16   3        161.81        148.62         9.13 o                         
   8  16   3        961.86        960.51        45.66 o                         
   9  16   3         19.78         18.03         3.84 o                         
 -10  17   3        113.26         96.74        10.02 o                         
  -9  17   3        714.71        736.08        25.15 o                         
  -8  17   3        158.14        157.61        15.03 o                         
  -7  17   3        116.34         97.37        10.60 o                         
  -6  17   3        283.96        306.79        12.02 o                         
  -5  17   3        134.63        119.89         7.06 o                         
  -4  17   3        251.64        252.61         7.46 o                         
  -3  17   3        124.05        118.65         6.01 o                         
  -2  17   3       1708.20       1809.30        31.08 o                         
  -1  17   3        828.03        921.22        14.42 o                         
   0  17   3        204.58        171.22         4.28 o                         
   1  17   3       1238.69       1221.19        19.82 o                         
   2  17   3         75.17         94.53         7.00 o                         
   3  17   3         42.64         42.60         3.18 o                         
   4  17   3        102.10        100.98         6.97 o                         
   5  17   3         66.70         67.45         4.44 o                         
   6  17   3         58.79         56.77         8.01 o                         
   7  17   3        711.96        740.28        28.15 o                         
   8  17   3         82.58         89.20        11.10 o                         
   9  17   3        253.08        218.72        11.19 o                         
 -10  18   3        775.10        798.93        40.32 o                         
  -9  18   3        407.61        453.13        24.54 o                         
  -8  18   3        169.41        181.49        15.86 o                         
  -7  18   3        509.98        493.43        16.19 o                         
  -6  18   3        399.76        423.57        12.47 o                         
  -5  18   3        409.26        378.43        11.67 o                         
  -4  18   3       1683.09       1612.02        33.17 o                         
  -3  18   3        929.50        896.44        16.26 o                         
  -2  18   3       2143.91       1944.20        26.74 o                         
  -1  18   3        462.34        398.50         7.30 o                         
   0  18   3         43.69         62.03         2.84 o                         
   1  18   3        186.75        163.81         5.19 o                         
   2  18   3        101.68        121.65         8.39 o                         
   3  18   3       4813.07       4803.53        84.87 o                         
   4  18   3        772.94        772.78        16.43 o                         
   5  18   3       1500.75       1498.21        31.56 o                         
   6  18   3         10.36         20.33         5.09 o                         
   7  18   3        807.31        873.44        23.36 o                         
   8  18   3         10.77         14.36         3.89 o                         
 -10  19   3        496.76        521.67        16.65 o                         
  -9  19   3        911.39       1007.44        44.58 o                         
  -8  19   3       1013.76       1029.64        47.75 o                         
  -7  19   3        338.46        305.48        11.90 o                         
  -6  19   3        473.13        466.29        13.32 o                         
  -5  19   3        473.21        509.14        16.82 o                         
  -4  19   3        193.24        194.35         7.41 o                         
  -3  19   3       2580.78       2536.70        39.23 o                         
  -2  19   3        325.02        320.78         6.61 o                         
  -1  19   3        157.10        174.84         4.47 o                         
   0  19   3       2900.59       2961.40        37.90 o                         
   1  19   3       2052.08       2178.23        35.36 o                         
   2  19   3        176.90        160.02         9.39 o                         
   3  19   3       3168.76       3136.94        52.68 o                         
   4  19   3        123.14        124.57         5.74 o                         
   5  19   3        932.03        924.86        24.50 o                         
   6  19   3        997.82       1001.37        55.26 o                         
   7  19   3          0.77          5.45         3.67 o                         
   8  19   3          0.97          0.26         3.11 o                         
 -10  20   3        152.42        140.52         6.26 o                         
  -9  20   3        315.68        353.79        19.87 o                         
  -8  20   3          0.64          3.51         4.89 o                         
  -7  20   3         27.91         29.71         5.34 o                         
  -6  20   3          7.95          8.95         3.65 o                         
  -5  20   3       4782.63       4621.74        82.57 o                         
  -4  20   3        858.21        867.75        19.81 o                         
  -3  20   3          2.17          4.88         2.30 o                         
  -2  20   3       2936.11       2937.13        39.13 o                         
  -1  20   3          8.23         10.02         2.28 o                         
   0  20   3        191.94        161.74         5.28 o                         
   1  20   3       2456.49       2574.40        44.70 o                         
   2  20   3       1152.80       1085.02        23.39 o                         
   3  20   3         55.95         62.52         5.27 o                         
   4  20   3        893.08        944.40        17.87 o                         
   5  20   3       1125.15       1155.47        38.65 o                         
   6  20   3         71.14         62.81         5.16 o                         
   7  20   3         67.24         71.42        15.78 o                         
   8  20   3        165.87        222.06        13.02 o                         
 -10  21   3        102.82        102.35         6.68 o                         
  -9  21   3         27.00         29.75         3.61 o                         
  -8  21   3        443.32        434.27        19.37 o                         
  -7  21   3        346.53        363.85        15.57 o                         
  -6  21   3       1386.04       1473.91        37.50 o                         
  -5  21   3        892.53        927.72        21.30 o                         
  -4  21   3         95.90         79.16         4.98 o                         
  -3  21   3        236.75        222.85         8.89 o                         
  -2  21   3        905.43        938.45        15.83 o                         
  -1  21   3        324.65        356.51         8.47 o                         
   0  21   3          5.63         11.67         2.60 o                         
   1  21   3        214.07        240.06         9.23 o                         
   2  21   3         52.60         27.57         3.36 o                         
   3  21   3       1384.00       1456.20        25.15 o                         
   4  21   3         13.26         23.37         3.29 o                         
   5  21   3       2066.01       2106.59        39.08 o                         
   6  21   3          4.12          3.77         3.26 o                         
   7  21   3          6.73          9.43         4.17 o                         
   8  21   3         19.18         23.04         4.67 o                         
  -9  22   3        649.86        664.33        20.26 o                         
  -8  22   3        231.31        228.90        16.03 o                         
  -7  22   3        959.85        976.27        25.97 o                         
  -6  22   3        122.40        120.60         8.84 o                         
  -5  22   3        859.99        841.67        20.84 o                         
  -4  22   3         78.73         58.75         7.15 o                         
  -3  22   3        177.67        179.27         5.92 o                         
  -2  22   3       3199.10       3049.07        46.84 o                         
  -1  22   3        530.82        505.27        10.69 o                         
   0  22   3        411.27        395.08         8.12 o                         
   1  22   3       1305.98       1289.34        28.35 o                         
   2  22   3       1978.70       1897.71        32.65 o                         
   3  22   3          9.62         13.74         4.21 o                         
   4  22   3       1062.20       1094.85        22.78 o                         
   5  22   3         34.78         25.64         3.58 o                         
   6  22   3       1663.43       1705.58        48.35 o                         
   7  22   3        313.33        307.76         9.83 o                         
  -9  23   3        139.17        141.42        10.02 o                         
  -8  23   3        245.12        259.79        16.70 o                         
  -7  23   3          1.21          4.99         3.29 o                         
  -6  23   3        229.99        258.82        10.79 o                         
  -5  23   3       2235.11       2159.71        44.74 o                         
  -4  23   3         87.39         78.58         5.75 o                         
  -3  23   3        429.51        425.13        10.18 o                         
  -2  23   3        575.83        599.64        12.53 o                         
  -1  23   3          6.09         10.27         2.58 o                         
   0  23   3         58.75         63.35         3.27 o                         
   1  23   3         76.68         97.99         5.21 o                         
   2  23   3        156.83        134.22         5.08 o                         
   3  23   3         95.03        109.31         5.85 o                         
   4  23   3       1620.40       1526.63        27.05 o                         
   5  23   3        359.81        390.37        11.75 o                         
   6  23   3        817.43        883.88        27.61 o                         
   7  23   3        181.82        165.17         6.34 o                         
  -8  24   3         42.73         38.73         6.51 o                         
  -7  24   3       1068.11       1117.84        28.13 o                         
  -6  24   3        354.26        372.28        13.12 o                         
  -5  24   3          1.88          5.60         3.53 o                         
  -4  24   3          9.68          1.84         3.10 o                         
  -3  24   3       2375.40       2327.96        40.09 o                         
  -2  24   3       1651.13       1707.45        31.10 o                         
  -1  24   3        460.40        482.30        10.80 o                         
   0  24   3        155.94        178.60         5.95 o                         
   1  24   3       1102.44       1055.32        21.79 o                         
   2  24   3         66.96         67.77         4.49 o                         
   3  24   3         81.58         72.02         4.03 o                         
   4  24   3        297.54        279.60         8.70 o                         
   5  24   3        209.72        192.89         7.59 o                         
   6  24   3         55.25         76.05         5.61 o                         
   7  24   3         23.36         27.21         4.67 o                         
  -8  25   3        290.69        302.23        11.44 o                         
  -7  25   3         55.58         46.44         4.21 o                         
  -6  25   3          6.43          4.19         3.63 o                         
  -5  25   3        555.46        582.19        17.81 o                         
  -4  25   3       1533.53       1522.95        32.95 o                         
  -3  25   3        202.41        195.47         6.73 o                         
  -2  25   3       2109.29       2070.64        33.59 o                         
  -1  25   3         77.73         53.07         3.76 o                         
   0  25   3       1631.77       1590.20        27.48 o                         
   1  25   3          0.51          5.02         2.89 o                         
   2  25   3        248.80        222.32         6.47 o                         
   3  25   3        337.58        383.39         9.67 o                         
   4  25   3          5.04          5.30         2.58 o                         
   5  25   3         32.59         33.44         3.69 o                         
   6  25   3        418.27        450.07        20.54 o                         
  -8  26   3        175.58        181.99        11.19 o                         
  -7  26   3       1098.05       1088.56        32.08 o                         
  -6  26   3        225.19        241.79         9.50 o                         
  -5  26   3         36.43         41.68         6.93 o                         
  -4  26   3        418.92        398.15        17.03 o                         
  -3  26   3          2.76          7.59         3.27 o                         
  -2  26   3         91.45         72.07         4.23 o                         
  -1  26   3          0.69          2.87         2.35 o                         
   0  26   3          1.19          2.17         2.04 o                         
   1  26   3        144.31        140.87         7.22 o                         
   2  26   3          0.84          2.11         2.40 o                         
   3  26   3        466.22        544.08        12.44 o                         
   4  26   3        171.34        180.66         6.76 o                         
   5  26   3        477.93        451.29        26.05 o                         
   6  26   3        937.22        996.58        40.74 o                         
  -8  27   3        110.08         81.31         4.49 o                         
  -7  27   3         16.26          9.92         4.01 o                         
  -6  27   3        166.39        168.00        15.94 o                         
  -5  27   3       2311.33       2332.93        92.83 o                         
  -4  27   3         66.56         57.19         6.61 o                         
  -3  27   3       1257.53       1219.39        27.21 o                         
  -2  27   3          0.82          0.59         2.50 o                         
  -1  27   3          2.45          5.43         2.69 o                         
   0  27   3        219.63        219.35         6.57 o                         
   1  27   3        528.21        506.49        12.31 o                         
   2  27   3          4.34          4.10         2.57 o                         
   3  27   3        848.33        938.69        19.04 o                         
   4  27   3         11.36          4.08         2.35 o                         
   5  27   3         22.86         22.21         7.18 o                         
  -7  28   3        133.31        136.07         9.52 o                         
  -6  28   3         72.29         70.96         7.35 o                         
  -5  28   3        151.07        164.96        12.52 o                         
  -4  28   3        123.10         99.84        10.35 o                         
  -3  28   3         47.51         48.21         4.26 o                         
  -2  28   3         46.12         36.84         3.25 o                         
  -1  28   3        462.24        446.51        11.40 o                         
   0  28   3        229.47        203.75         6.65 o                         
   1  28   3          3.30          1.84         2.56 o                         
   2  28   3          3.10          2.24         2.39 o                         
   3  28   3         47.64         41.40         3.75 o                         
   4  28   3        164.29        153.41         8.32 o                         
   5  28   3        197.78        197.51        11.85 o                         
  -7  29   3         99.81         88.82         6.85 o                         
  -6  29   3          0.04         -1.14         2.08 o                         
  -5  29   3        520.56        531.19        20.87 o                         
  -4  29   3         34.87         38.73         7.18 o                         
  -3  29   3        246.21        269.43        10.92 o                         
  -2  29   3        301.21        274.17         7.30 o                         
  -1  29   3         36.54         32.10         3.55 o                         
   0  29   3        132.48        109.14         8.62 o                         
   1  29   3          1.08          4.76         3.25 o                         
   2  29   3          0.11          0.68         2.89 o                         
   3  29   3        223.72        232.50         6.95 o                         
   4  29   3         21.39         20.80         5.18 o                         
  -6  30   3          0.46          0.50         3.51 o                         
  -5  30   3         42.94         42.05         4.36 o                         
  -4  30   3          5.38          7.35         4.84 o                         
  -3  30   3        223.02        236.59         9.09 o                         
  -2  30   3        474.78        504.46        20.01 o                         
  -1  30   3       1400.32       1339.45        31.63 o                         
   0  30   3        424.86        425.71        19.98 o                         
   1  30   3         71.52         76.87         4.27 o                         
   2  30   3         21.29         30.29         3.95 o                         
   3  30   3          1.28          4.24         2.55 o                         
   4  30   3        104.58         96.88        11.52 o                         
  -6  31   3         20.88         20.54         3.51 o                         
  -5  31   3          0.21          1.00         2.47 o                         
  -4  31   3         23.78         28.72         5.34 o                         
  -3  31   3        424.80        458.37        16.10 o                         
  -2  31   3        201.96        188.01         9.33 o                         
  -1  31   3        110.73        129.53         6.54 o                         
   0  31   3         37.06         41.74         7.68 o                         
   1  31   3        248.95        249.52        11.42 o                         
   2  31   3          4.21          3.87         2.56 o                         
   3  31   3        253.76        263.62        14.64 o                         
  -5  32   3        399.95        411.72        18.53 o                         
  -4  32   3          4.03          4.17         2.54 o                         
  -3  32   3         36.53         29.19         3.64 o                         
  -2  32   3          1.51          6.00         2.77 o                         
  -1  32   3         49.40         47.91         4.84 o                         
   0  32   3        584.78        485.35        24.71 o                         
   1  32   3         58.54         82.07         6.06 o                         
   2  32   3        156.54        173.59        15.94 o                         
  -5  33   3         44.93         30.39         3.51 o                         
  -4  33   3          0.84          3.01         2.50 o                         
  -3  33   3          9.72         20.66         2.80 o                         
  -2  33   3        279.76        304.52        10.36 o                         
  -1  33   3         47.90         47.12         7.10 o                         
   0  33   3          8.88          7.18         4.84 o                         
   1  33   3         76.68         68.60         5.11 o                         
   2  33   3        162.10        166.96         9.85 o                         
  -3  34   3         49.89         46.08         4.67 o                         
  -2  34   3         14.51         18.87         3.17 o                         
   1  34   3          1.31          0.83         2.84 o                         
 -12   0   4        890.36        828.12        34.73 o                         
 -11   0   4        101.77         74.63         6.41 o                         
 -10   0   4         33.15         39.57         9.18 o                         
  -9   0   4       5490.59       5867.15       189.92 o                         
  -8   0   4         35.64         34.73        16.20 o                         
  -7   0   4       1732.11       2049.43       111.36 o                         
  -6   0   4        556.80        602.56        47.75 o                         
  -5   0   4       5621.94       6441.32       252.78 o                         
  -4   0   4        283.09        362.47        27.21 o                         
  -3   0   4       2082.46       1974.80        87.99 o                         
  -2   0   4       8572.88       8423.94       226.73 o                         
  -1   0   4        115.59        110.03        13.86 o                         
   0   0   4       9475.20       9191.05       246.39 o                         
   1   0   4        516.76        439.05        22.04 o                         
   2   0   4       2867.26       3316.16        94.71 o                         
   3   0   4       3528.22       3744.03        85.54 o                         
   4   0   4       1295.38       1273.16        45.46 o                         
   5   0   4        863.03        882.71        27.38 o                         
   6   0   4        564.15        528.94        20.11 o                         
   7   0   4       2601.02       2666.76        74.20 o                         
   8   0   4        850.51        933.47        43.91 o                         
   9   0   4        323.82        358.46        20.04 o                         
 -12   1   4        101.12         84.47         5.19 o                         
 -11   1   4         11.23         10.10         3.40 o                         
 -10   1   4        151.89        165.97        11.22 o                         
  -9   1   4       5334.31       5455.78       126.88 o                         
  -8   1   4         65.76         64.41        13.69 o                         
  -7   1   4        267.80        235.08        31.72 o                         
  -6   1   4       3496.72       3744.25       169.46 o                         
  -5   1   4        226.01        250.94        16.23 o                         
  -4   1   4          0.96          3.66         4.69 o                         
  -3   1   4       1130.78       1055.15        38.00 o                         
  -2   1   4        443.83        450.67        21.36 o                         
  -1   1   4       6916.17       6585.00       179.03 o                         
   0   1   4       9152.82       9165.39       200.63 o                         
   1   1   4        226.25        222.57        12.04 o                         
   2   1   4       3299.15       3315.74        77.78 o                         
   3   1   4         40.22         31.07         4.48 o                         
   4   1   4         20.50         25.54         8.60 o                         
   5   1   4       1479.83       1405.65        54.26 o                         
   6   1   4        778.52        744.96        31.05 o                         
   7   1   4          7.44          6.97         4.87 o                         
   8   1   4       2929.72       2899.26       115.20 o                         
   9   1   4          0.29         -3.84         4.67 o                         
 -12   2   4        396.11        317.96        13.91 o                         
 -11   2   4        633.55        653.15        18.44 o                         
 -10   2   4          2.86          4.48         5.24 o                         
  -9   2   4       1113.87       1151.50        39.08 o                         
  -8   2   4       4914.90       5379.96       181.40 o                         
  -7   2   4        301.53        252.94        32.39 o                         
  -6   2   4       1192.67       1206.40        66.53 o                         
  -5   2   4       1276.06       1414.78        48.90 o                         
  -4   2   4         52.62         83.12         8.80 o                         
  -3   2   4       1479.84       1519.34        49.96 o                         
  -2   2   4        340.87        324.32        50.51 o                         
  -1   2   4       3143.49       3124.40        90.94 o                         
   0   2   4        660.54        749.29        24.06 o                         
   1   2   4       4025.29       4140.65        96.99 o                         
   2   2   4        153.10        145.00         8.10 o                         
   3   2   4          8.56         10.87         2.96 o                         
   4   2   4        183.61        208.37        16.25 o                         
   5   2   4        296.37        308.41        23.49 o                         
   6   2   4       1268.72       1266.23        36.72 o                         
   7   2   4       2210.39       2103.22        59.57 o                         
   8   2   4         36.78         44.41         8.35 o                         
   9   2   4       2150.68       2175.99        85.98 o                         
 -12   3   4         28.62         30.10         3.56 o                         
 -11   3   4          0.03          1.94         3.01 o                         
 -10   3   4        389.88        408.45        18.11 o                         
  -9   3   4         18.08         30.10         6.40 o                         
  -8   3   4       1032.40       1139.08        39.41 o                         
  -7   3   4       1452.08       1513.45        45.70 o                         
  -6   3   4       4593.37       4949.48       132.20 o                         
  -5   3   4         61.43         55.76        13.69 o                         
  -4   3   4          2.56         98.69        64.20 o                         
  -3   3   4       1381.67       1469.05        48.27 o                         
  -2   3   4          1.21         -0.78         4.59 o                         
  -1   3   4       1165.59       1087.41        51.42 o                         
   0   3   4       3679.48       3493.72        71.38 o                         
   1   3   4       2209.75       2381.59        51.97 o                         
   2   3   4        991.46       1069.14        19.42 o                         
   3   3   4        241.22        282.62        10.61 o                         
   4   3   4        183.74        148.49         6.42 o                         
   5   3   4       3518.81       3491.48        59.57 o                         
   6   3   4         42.57         44.68         4.49 o                         
   7   3   4       1864.07       1882.03        35.65 o                         
   8   3   4         63.44         60.98         6.55 o                         
   9   3   4         20.12         27.04         4.42 o                         
 -12   4   4        147.88        127.56         9.35 o                         
 -11   4   4        267.01        281.38         9.04 o                         
 -10   4   4       1321.04       1276.83        40.66 o                         
  -9   4   4        984.46        984.24        28.38 o                         
  -8   4   4        849.00        927.96        30.92 o                         
  -7   4   4       1685.88       1747.36        41.24 o                         
  -6   4   4         66.94         99.77        14.74 o                         
  -5   4   4        535.05        604.56        43.91 o                         
  -4   4   4       1346.49       1409.10        34.65 o                         
  -3   4   4       1651.42       1626.95        52.13 o                         
  -2   4   4         71.86         43.57         7.12 o                         
  -1   4   4        215.47        257.82        14.24 o                         
   0   4   4        206.62        244.14        11.52 o                         
   1   4   4        123.14        135.73        12.89 o                         
   2   4   4      11122.69      11633.14       162.42 o                         
   3   4   4        165.27        240.62         7.89 o                         
   4   4   4        208.72        224.48         8.10 o                         
   5   4   4        240.88        264.23        11.38 o                         
   6   4   4         28.22         21.17         3.56 o                         
   7   4   4        285.84        304.79        10.63 o                         
   8   4   4        406.46        415.35        16.94 o                         
   9   4   4        768.14        720.83        23.21 o                         
 -12   5   4         52.21         50.09         6.18 o                         
 -11   5   4         20.32         15.68         2.83 o                         
 -10   5   4          4.69         -3.46         5.21 o                         
  -9   5   4       1607.62       1603.75        40.48 o                         
  -8   5   4       1488.95       1595.81        85.50 o                         
  -7   5   4        146.13        149.86         8.56 o                         
  -6   5   4         26.98         29.07         9.00 o                         
  -5   5   4         52.57         70.46        16.70 o                         
  -4   5   4         16.24          5.54         3.00 o                         
  -3   5   4         37.03         28.23         5.13 o                         
  -2   5   4        882.98        945.59        30.51 o                         
  -1   5   4        315.23        304.93        23.29 o                         
   0   5   4       1925.90       1974.28        49.24 o                         
   1   5   4       2883.05       2892.83        69.84 o                         
   2   5   4       1160.72       1229.44        21.84 o                         
   3   5   4        831.78        874.81        19.57 o                         
   4   5   4        541.67        537.66        14.26 o                         
   5   5   4         17.36         23.74         2.93 o                         
   6   5   4         50.42         43.76         4.99 o                         
   7   5   4        402.22        422.45        21.52 o                         
   8   5   4          2.47          1.86         5.01 o                         
   9   5   4          3.50          0.86         3.06 o                         
 -12   6   4         11.91          4.01         3.84 o                         
 -11   6   4        116.81        122.46         6.48 o                         
 -10   6   4          1.10         -4.17         6.34 o                         
  -9   6   4         97.20         91.03        10.00 o                         
  -8   6   4       1970.16       2042.08        49.88 o                         
  -7   6   4         62.77         46.21         5.42 o                         
  -6   6   4          1.60          3.36         3.55 o                         
  -5   6   4        490.20        411.72        36.06 o                         
  -4   6   4          3.85          6.52         5.24 o                         
  -3   6   4        377.39        426.75        33.89 o                         
  -2   6   4          5.10          3.83         4.39 o                         
  -1   6   4       2096.99       2033.01        52.80 o                         
   0   6   4       3428.87       3396.08        78.47 o                         
   1   6   4       5591.64       5795.88       110.73 o                         
   2   6   4       1634.08       1607.62        28.69 o                         
   3   6   4        259.31        225.98         8.35 o                         
   4   6   4         52.89         37.83         3.74 o                         
   5   6   4        971.30        971.10        21.09 o                         
   6   6   4        450.51        443.66        12.31 o                         
   7   6   4        943.07        908.16        21.77 o                         
   8   6   4        807.43        790.94        26.56 o                         
   9   6   4          0.28         -3.25         3.25 o                         
 -11   7   4        252.38        247.49        16.28 o                         
 -10   7   4        383.27        324.74        19.87 o                         
  -9   7   4       1146.65       1220.44        31.47 o                         
  -8   7   4         51.08         47.38         6.22 o                         
  -7   7   4         33.68         44.91         5.14 o                         
  -6   7   4       1278.35       1362.03        30.98 o                         
  -5   7   4         20.76         57.60        16.53 o                         
  -4   7   4        659.72        629.69        19.03 o                         
  -3   7   4         54.01         47.25        14.02 o                         
  -2   7   4         21.71         33.74         5.99 o                         
  -1   7   4       3157.08       3307.13        80.01 o                         
   0   7   4        438.50        484.39        16.94 o                         
   1   7   4        102.70         79.43         4.63 o                         
   2   7   4       2639.22       2617.31        43.63 o                         
   3   7   4         64.20         38.24         3.23 o                         
   4   7   4       1175.65       1209.82        21.30 o                         
   5   7   4        417.86        428.64        12.36 o                         
   6   7   4        251.10        227.70        13.53 o                         
   7   7   4          2.97          2.77         4.53 o                         
   8   7   4        312.20        325.76        13.99 o                         
   9   7   4         90.51         81.53         6.87 o                         
 -12   8   4         42.79         31.72         4.01 o                         
 -11   8   4          1.16         -1.46         3.11 o                         
 -10   8   4         28.33         36.15         4.27 o                         
  -9   8   4         63.65         71.11         6.34 o                         
  -8   8   4         18.38         21.11         3.96 o                         
  -7   8   4        629.74        661.56        15.19 o                         
  -6   8   4         77.68         85.98         7.48 o                         
  -5   8   4         56.03         41.74        14.36 o                         
  -4   8   4       2177.80       2168.14        51.59 o                         
  -3   8   4         25.11         32.39        11.35 o                         
  -2   8   4        952.88        826.84        27.08 o                         
  -1   8   4       1751.09       1689.71        45.98 o                         
   0   8   4       1088.37       1436.19        40.22 o                         
   1   8   4         11.26          4.06         2.52 o                         
   2   8   4        434.18        347.41         9.25 o                         
   3   8   4         56.63         58.88         4.56 o                         
   4   8   4       2145.79       2158.92        32.37 o                         
   5   8   4        959.85        905.59        16.15 o                         
   6   8   4        647.22        653.03        13.67 o                         
   7   8   4       1503.61       1544.33        46.87 o                         
   8   8   4        125.99        102.60         7.38 o                         
   9   8   4        185.83        158.84         6.09 o                         
 -11   9   4          1.68         -1.72         3.21 o                         
 -10   9   4        178.26        132.43         8.30 o                         
  -9   9   4        613.90        630.88        24.23 o                         
  -8   9   4       1106.52       1085.73        25.29 o                         
  -7   9   4        813.43        827.78        22.14 o                         
  -6   9   4        368.31        362.86        10.70 o                         
  -5   9   4         98.61        159.78        24.88 o                         
  -4   9   4        174.72        237.25        27.88 o                         
  -3   9   4        100.77        146.76        21.87 o                         
  -2   9   4        934.26        984.12        30.82 o                         
  -1   9   4       2015.40       1929.97        51.13 o                         
   0   9   4         12.76         11.01         3.37 o                         
   1   9   4        484.50        542.61        40.74 o                         
   2   9   4          1.64         17.45         4.80 o                         
   3   9   4        328.59        336.63         8.56 o                         
   4   9   4         20.93         22.94         2.27 o                         
   5   9   4        838.74        801.76        14.74 o                         
   6   9   4        462.48        459.84        19.15 o                         
   7   9   4        374.60        361.54        15.58 o                         
   8   9   4         48.30         52.37         5.19 o                         
   9   9   4        456.08        382.77        30.80 o                         
 -11  10   4        245.33        215.51        12.52 o                         
 -10  10   4         42.66         42.67         3.65 o                         
  -9  10   4         15.36         20.06         5.41 o                         
  -8  10   4       1807.61       1987.66        46.79 o                         
  -7  10   4        685.24        737.13        18.52 o                         
  -6  10   4         66.48         72.79         4.77 o                         
  -5  10   4        730.90        791.87        35.48 o                         
  -4  10   4       1293.88       1235.00        74.46 o                         
  -3  10   4       1113.74       1140.00        68.29 o                         
  -2  10   4        489.51        364.28        22.96 o                         
  -1  10   4       7665.65       7719.25       119.97 o                         
   0  10   4       1654.82       1627.25        31.85 o                         
   1  10   4       6920.85       7325.54       296.35 o                         
   2  10   4        216.47        263.08         8.20 o                         
   3  10   4        432.39        439.02         9.91 o                         
   4  10   4         46.10         55.31         2.93 o                         
   5  10   4       1939.28       1878.93        26.62 o                         
   6  10   4       1700.42       1734.45        31.27 o                         
   7  10   4        218.19        164.77         9.80 o                         
   8  10   4       1010.21        943.16        41.24 o                         
   9  10   4       1321.09       1257.11        63.53 o                         
 -11  11   4          4.14          5.30         3.28 o                         
 -10  11   4        208.70        247.08        12.27 o                         
  -9  11   4        922.93        897.09        32.56 o                         
  -8  11   4        222.45        228.95        11.06 o                         
  -7  11   4        613.91        574.65        18.92 o                         
  -6  11   4        239.82        253.19         8.77 o                         
  -5  11   4         37.45         56.55         4.69 o                         
  -4  11   4       2058.67       2192.54        68.66 o                         
  -3  11   4       1880.96       1888.97        59.71 o                         
  -2  11   4          8.65         10.18         3.72 o                         
  -1  11   4       2478.46       2475.67        33.69 o                         
   0  11   4       4890.75       4806.60        65.77 o                         
   1  11   4         50.27         31.56        13.02 o                         
   2  11   4         16.38          9.83         2.21 o                         
   3  11   4       1022.81       1053.82        19.60 o                         
   4  11   4       1256.07       1259.21        20.33 o                         
   5  11   4        407.78        369.62         8.16 o                         
   6  11   4        166.32        182.74         7.79 o                         
   7  11   4        540.45        528.55        19.54 o                         
   8  11   4        110.02        127.56        10.02 o                         
   9  11   4        888.64        790.22        31.89 o                         
 -11  12   4        214.91        198.54         8.91 o                         
 -10  12   4          8.59          2.26         2.94 o                         
  -9  12   4          4.83          0.68         4.65 o                         
  -8  12   4          3.88          4.93         4.51 o                         
  -7  12   4        813.36        795.65        19.54 o                         
  -6  12   4        522.07        535.41        14.41 o                         
  -5  12   4        777.62        858.64        18.76 o                         
  -4  12   4        670.41        730.63        30.07 o                         
  -3  12   4         27.35         66.10         6.94 o                         
  -2  12   4         85.39         53.18         3.65 o                         
  -1  12   4        853.82        882.56        13.24 o                         
   0  12   4        118.77         93.71         3.72 o                         
   1  12   4       1566.96       1486.08        49.62 o                         
   2  12   4        160.32        102.65         5.15 o                         
   3  12   4         27.75         28.25         2.83 o                         
   4  12   4          0.88          1.90         2.19 o                         
   5  12   4        622.93        647.84        14.70 o                         
   6  12   4        715.53        683.82        18.78 o                         
   7  12   4        167.86        199.35        14.19 o                         
   8  12   4        993.74       1036.65        44.58 o                         
   9  12   4        221.18        181.15         9.52 o                         
 -11  13   4        211.05        201.85        12.19 o                         
 -10  13   4        181.38        195.41         9.93 o                         
  -9  13   4         52.78         46.23         6.41 o                         
  -8  13   4         12.99         12.34         2.94 o                         
  -7  13   4        632.65        659.04        24.04 o                         
  -6  13   4         28.63         43.21         3.56 o                         
  -5  13   4        309.56        363.24        13.08 o                         
  -4  13   4       1961.37       1912.81        37.34 o                         
  -3  13   4       3596.83       3899.79       103.89 o                         
  -2  13   4        185.75        146.89         5.19 o                         
  -1  13   4        952.34        997.76        13.82 o                         
   0  13   4       3287.69       3391.96        50.93 o                         
   1  13   4        216.73        195.94        14.27 o                         
   2  13   4        664.73        661.79        14.91 o                         
   3  13   4        937.42        958.33        21.12 o                         
   4  13   4        212.77        182.38         5.62 o                         
   5  13   4        866.44        837.54        15.66 o                         
   6  13   4        215.01        222.98         9.05 o                         
   7  13   4        526.91        563.99        26.55 o                         
   8  13   4          3.53          8.68         5.34 o                         
 -11  14   4        156.24        165.96        10.35 o                         
 -10  14   4        155.85        139.03         8.08 o                         
  -9  14   4         38.13         49.69         6.61 o                         
  -8  14   4        437.62        430.37        14.12 o                         
  -7  14   4       1097.80       1060.01        24.02 o                         
  -6  14   4        696.46        726.10        22.74 o                         
  -5  14   4        148.57        124.88         7.07 o                         
  -4  14   4       4094.90       4212.94        75.63 o                         
  -3  14   4         53.52         27.09         3.92 o                         
  -2  14   4       1070.06       1174.55        21.57 o                         
  -1  14   4          2.95          1.82         1.49 o                         
   0  14   4         37.41         34.22         2.66 o                         
   1  14   4         30.08         20.46         2.61 o                         
   2  14   4       6480.42       6188.52       104.38 o                         
   3  14   4         82.06         65.22         5.30 o                         
   4  14   4         72.80         69.71         4.59 o                         
   5  14   4       2198.27       2134.36        40.83 o                         
   6  14   4          0.66         12.79         4.78 o                         
   7  14   4         73.31         84.98         8.18 o                         
   8  14   4        255.29        235.25        14.69 o                         
 -11  15   4        109.79        120.04         8.01 o                         
 -10  15   4        500.07        472.16        23.54 o                         
  -9  15   4         18.06         14.86         5.07 o                         
  -8  15   4          7.18         12.61         3.52 o                         
  -7  15   4        100.68        106.74         5.74 o                         
  -6  15   4         22.42         26.34         4.06 o                         
  -5  15   4       1452.04       1384.05        37.74 o                         
  -4  15   4        127.78         98.85         7.66 o                         
  -3  15   4          4.86          6.99         2.30 o                         
  -2  15   4       1204.27       1206.91        22.72 o                         
  -1  15   4        244.30        244.54         5.94 o                         
   0  15   4       1374.22       1462.14        23.48 o                         
   1  15   4       1771.44       1694.26        24.97 o                         
   2  15   4        561.15        537.70        11.93 o                         
   3  15   4        134.57        137.84         5.50 o                         
   4  15   4       6185.58       5975.06        94.72 o                         
   5  15   4        346.50        333.29        12.32 o                         
   6  15   4        302.28        307.13        22.79 o                         
   7  15   4          8.56         18.70         4.84 o                         
   8  15   4        292.30        290.87        14.11 o                         
 -11  16   4         40.29         44.58         4.67 o                         
 -10  16   4         66.87         55.43         7.35 o                         
  -9  16   4         19.77         21.86         5.18 o                         
  -8  16   4          0.11          0.60         2.99 o                         
  -7  16   4         13.49         22.17         3.50 o                         
  -6  16   4       3001.48       3035.75        63.29 o                         
  -5  16   4       1670.79       1691.15        58.28 o                         
  -4  16   4       4058.72       3997.79        68.25 o                         
  -3  16   4       1633.14       1501.84        24.42 o                         
  -2  16   4        262.85        265.96         5.89 o                         
  -1  16   4        622.28        631.68        10.10 o                         
   0  16   4          1.19          3.47         1.54 o                         
   1  16   4          2.25          5.97         1.66 o                         
   2  16   4       1378.79       1346.70        37.05 o                         
   3  16   4        288.37        272.06         8.70 o                         
   4  16   4        109.47         91.89         5.34 o                         
   5  16   4        467.10        478.19        26.71 o                         
   6  16   4        312.48        299.22        14.24 o                         
   7  16   4        187.01        190.00        12.36 o                         
   8  16   4        669.47        652.16        31.05 o                         
 -10  17   4          1.91          4.84         4.51 o                         
  -9  17   4        114.13        144.96         9.26 o                         
  -8  17   4         41.80         39.96         6.19 o                         
  -7  17   4         61.66         50.46         4.28 o                         
  -6  17   4        146.87        170.47        14.19 o                         
  -5  17   4         24.11         28.46         5.27 o                         
  -4  17   4        623.98        581.48        16.89 o                         
  -3  17   4        138.38        123.55         4.13 o                         
  -2  17   4       2340.53       2218.68        37.67 o                         
  -1  17   4         64.24         51.87         2.40 o                         
   0  17   4        603.85        614.64        10.15 o                         
   1  17   4        191.07        210.38         5.04 o                         
   2  17   4         52.68         51.77         6.10 o                         
   3  17   4         93.98         76.66         4.05 o                         
   4  17   4       4374.14       4397.71        71.28 o                         
   5  17   4        333.97        290.94        13.24 o                         
   6  17   4         30.87         28.11         5.37 o                         
   7  17   4         31.43         35.28         3.72 o                         
   8  17   4         28.66         29.31         3.92 o                         
 -10  18   4        243.33        232.91        13.52 o                         
  -9  18   4        507.26        505.68        18.77 o                         
  -8  18   4         67.03         46.59         6.55 o                         
  -7  18   4        183.03        176.41         7.39 o                         
  -6  18   4       1427.17       1387.96        32.80 o                         
  -5  18   4        212.54        234.32        10.30 o                         
  -4  18   4        918.94        847.76        19.25 o                         
  -3  18   4        321.00        322.67         7.76 o                         
  -2  18   4        707.65        723.88        11.15 o                         
  -1  18   4        115.49        131.00         3.45 o                         
   0  18   4        118.45        131.87         5.23 o                         
   1  18   4         11.24         12.68         2.15 o                         
   2  18   4         21.00         14.31         4.27 o                         
   3  18   4         57.88         48.40         3.45 o                         
   4  18   4          8.99          7.80         2.76 o                         
   5  18   4        431.86        431.43        15.07 o                         
   6  18   4        242.17        245.12        10.30 o                         
   7  18   4         26.54         32.04         3.74 o                         
   8  18   4        545.67        528.43        23.71 o                         
 -10  19   4        180.87        192.84        11.52 o                         
  -9  19   4        347.18        335.63        15.11 o                         
  -8  19   4        238.55        231.02        12.57 o                         
  -7  19   4        202.94        198.06        12.65 o                         
  -6  19   4         69.60         61.23         5.45 o                         
  -5  19   4        411.57        385.68        11.76 o                         
  -4  19   4        995.03        936.28        20.93 o                         
  -3  19   4        149.60        147.54         5.09 o                         
  -2  19   4         45.12         38.20         2.28 o                         
  -1  19   4       1649.62       1654.06        20.51 o                         
   0  19   4         99.34         74.29         3.15 o                         
   1  19   4        388.89        377.25         8.58 o                         
   2  19   4       2111.64       1990.83        37.05 o                         
   3  19   4        399.49        420.26        11.03 o                         
   4  19   4        292.03        297.82         8.14 o                         
   5  19   4         23.89         20.40         4.07 o                         
   6  19   4         32.67         25.45         4.11 o                         
   7  19   4        235.96        232.07        13.02 o                         
   8  19   4         22.17         21.70         4.01 o                         
 -10  20   4        170.82        150.76         9.52 o                         
  -9  20   4        103.44         93.16         6.73 o                         
  -8  20   4        107.50        103.62         8.20 o                         
  -7  20   4         50.31         48.12         6.17 o                         
  -6  20   4        829.84        833.86        20.44 o                         
  -5  20   4          0.01          3.99         3.19 o                         
  -4  20   4        245.76        251.95         7.84 o                         
  -3  20   4        949.72        909.37        16.69 o                         
  -2  20   4        500.34        519.18         8.90 o                         
  -1  20   4       1547.35       1532.20        21.50 o                         
   0  20   4         40.88         36.29         2.57 o                         
   1  20   4          3.21          3.16         2.28 o                         
   2  20   4          6.34          5.49         3.46 o                         
   3  20   4       2846.79       2748.72        51.69 o                         
   4  20   4        270.53        266.57         8.76 o                         
   5  20   4         55.52         65.98         5.16 o                         
   6  20   4         92.95         81.52         4.92 o                         
   7  20   4          9.94          6.18         3.51 o                         
   8  20   4          3.29          1.34         2.34 o                         
 -10  21   4        229.44        174.31         9.52 o                         
  -9  21   4         96.83         80.06         5.96 o                         
  -8  21   4         63.50         66.90         6.67 o                         
  -7  21   4          0.11          3.05         4.29 o                         
  -6  21   4        264.40        264.07         9.38 o                         
  -5  21   4        581.27        602.58        15.37 o                         
  -4  21   4        701.12        699.90        13.89 o                         
  -3  21   4       1412.32       1442.51        24.31 o                         
  -2  21   4         79.56         88.75         4.06 o                         
  -1  21   4        729.98        643.07        11.49 o                         
   0  21   4         35.97         33.77         3.44 o                         
   1  21   4        308.74        324.96         8.03 o                         
   2  21   4       1280.02       1225.26        23.49 o                         
   3  21   4       3363.59       3319.12        61.22 o                         
   4  21   4         74.43         62.17         4.61 o                         
   5  21   4         32.06         38.08         6.65 o                         
   6  21   4         45.09         37.91         3.61 o                         
  -9  22   4        796.65        758.18        23.43 o                         
  -8  22   4        110.96        148.43        12.69 o                         
  -7  22   4        106.27        111.97         6.73 o                         
  -6  22   4         29.14         32.12         4.94 o                         
  -5  22   4         62.36         61.37         4.87 o                         
  -4  22   4          2.37          1.93         2.45 o                         
  -3  22   4        211.31        191.38         5.68 o                         
  -2  22   4        785.30        771.00        13.80 o                         
  -1  22   4        105.08         97.45         4.66 o                         
   0  22   4         87.81         80.80         7.84 o                         
   1  22   4        314.19        281.96         7.82 o                         
   2  22   4        307.12        263.54         8.40 o                         
   3  22   4          1.53          3.98         2.96 o                         
   4  22   4          0.21          1.76         2.90 o                         
   5  22   4        212.44        223.44         8.30 o                         
   6  22   4         21.17         23.49         3.01 o                         
   7  22   4         69.68         64.95         6.34 o                         
  -9  23   4        459.50        472.12        15.52 o                         
  -8  23   4        564.95        552.30        27.55 o                         
  -7  23   4        184.18        197.48        12.35 o                         
  -6  23   4        258.25        257.83        10.68 o                         
  -5  23   4       1837.20       1811.14        44.28 o                         
  -4  23   4       1200.27       1164.59        27.13 o                         
  -3  23   4        229.84        231.12         6.99 o                         
  -2  23   4       2388.56       2365.87        40.85 o                         
  -1  23   4        906.92        925.02        21.96 o                         
   0  23   4          0.81          3.75         2.92 o                         
   1  23   4        408.09        396.76         9.62 o                         
   2  23   4        229.67        217.61         7.51 o                         
   3  23   4        980.44       1064.39        20.15 o                         
   4  23   4        394.76        370.66        10.26 o                         
   5  23   4         97.02         85.96         5.08 o                         
   6  23   4        246.84        243.13         8.58 o                         
   7  23   4          0.85         -0.67         2.84 o                         
  -8  24   4        146.06        129.56        10.52 o                         
  -7  24   4        110.02        115.21         7.91 o                         
  -6  24   4         35.92         42.19         4.84 o                         
  -5  24   4        159.61        151.28        12.20 o                         
  -4  24   4        302.81        326.15        12.08 o                         
  -3  24   4        497.34        433.44        11.88 o                         
  -2  24   4         97.80         84.18         3.82 o                         
  -1  24   4       2341.75       2225.67        38.73 o                         
   0  24   4         24.94         27.06         3.83 o                         
   1  24   4       1074.17        949.65        18.07 o                         
   2  24   4        389.64        407.59        12.25 o                         
   3  24   4          5.23          2.06         2.78 o                         
   4  24   4        704.56        633.37        14.50 o                         
   5  24   4        249.60        282.76        10.72 o                         
   6  24   4         10.21          6.11         2.32 o                         
  -8  25   4        278.83        280.99        15.86 o                         
  -7  25   4         62.22         59.49         4.57 o                         
  -6  25   4        276.41        263.05        10.19 o                         
  -5  25   4        134.86        134.09         7.50 o                         
  -4  25   4       1240.11       1302.13        85.82 o                         
  -3  25   4         81.91         63.34         4.54 o                         
  -2  25   4         11.06         26.44         3.10 o                         
  -1  25   4         51.14         68.15         5.11 o                         
   0  25   4        231.74        207.66        10.30 o                         
   1  25   4       1630.48       1545.02        29.46 o                         
   2  25   4        529.83        586.37        15.52 o                         
   3  25   4        697.44        647.50        14.85 o                         
   4  25   4       1043.92       1018.70        27.31 o                         
   5  25   4          4.16          4.87         2.99 o                         
  -8  26   4          9.89          4.34         3.51 o                         
  -7  26   4        102.81         89.59         5.87 o                         
  -6  26   4        917.45        936.14        29.33 o                         
  -5  26   4        132.98        150.21         9.14 o                         
  -4  26   4       2361.21       2432.62        68.70 o                         
  -3  26   4        875.70        885.84        23.64 o                         
  -2  26   4        355.10        343.34         9.62 o                         
  -1  26   4        165.46        130.81         6.69 o                         
   0  26   4        342.88        334.91         8.53 o                         
   1  26   4         17.89         11.72         3.66 o                         
   2  26   4        416.69        464.16        12.86 o                         
   3  26   4         20.76         26.80         3.74 o                         
   4  26   4         57.15         68.05         5.39 o                         
   5  26   4         88.70         67.93         6.80 o                         
  -8  27   4        436.17        410.81        12.87 o                         
  -7  27   4        529.77        523.81        16.80 o                         
  -6  27   4         12.21         18.51         3.78 o                         
  -5  27   4          4.36          7.01         5.51 o                         
  -4  27   4        742.52        748.83        25.30 o                         
  -3  27   4        186.20        187.21         7.18 o                         
  -2  27   4        265.57        210.44         7.81 o                         
  -1  27   4        147.00        110.81         8.45 o                         
   0  27   4        441.84        452.76        10.39 o                         
   1  27   4        383.14        382.65        11.95 o                         
   2  27   4        123.97        124.71         5.72 o                         
   3  27   4        126.32        139.71         6.38 o                         
   4  27   4       1697.44       1825.22        53.17 o                         
  -7  28   4          0.82          3.34         3.67 o                         
  -6  28   4        315.54        345.74        12.92 o                         
  -5  28   4         27.42         28.56         4.47 o                         
  -4  28   4       1406.51       1420.66        58.94 o                         
  -3  28   4         24.07         33.58         3.47 o                         
  -2  28   4         63.88         67.81         4.35 o                         
  -1  28   4          1.47          3.60         2.73 o                         
   0  28   4          0.14         -2.32         2.57 o                         
   1  28   4        651.93        657.66        21.18 o                         
   2  28   4        189.40        219.14         6.77 o                         
   3  28   4         85.44        107.33         5.94 o                         
   4  28   4        503.43        503.19        17.21 o                         
  -7  29   4         24.44         17.53         3.17 o                         
  -6  29   4         14.65         15.77         2.94 o                         
  -5  29   4        173.25        165.34         8.26 o                         
  -4  29   4        322.06        333.59        18.20 o                         
  -3  29   4        252.44        274.01        12.05 o                         
  -2  29   4          5.63          4.40         2.37 o                         
  -1  29   4          4.67          9.92         2.48 o                         
   0  29   4        391.07        397.25         9.93 o                         
   1  29   4         67.08         79.39         4.62 o                         
   2  29   4        125.59        134.86         5.23 o                         
   3  29   4         55.61         73.74         4.29 o                         
   4  29   4         66.47         62.78         7.68 o                         
  -6  30   4         40.43         34.92         3.25 o                         
  -5  30   4         14.87          9.80         3.01 o                         
  -4  30   4         43.94         60.77         6.51 o                         
  -3  30   4        121.42        122.57         7.01 o                         
  -2  30   4        371.54        401.44        24.63 o                         
  -1  30   4         95.04         98.14         4.83 o                         
   0  30   4         82.30        101.38         4.25 o                         
   1  30   4        317.14        359.72         9.96 o                         
   2  30   4        421.05        492.25        14.56 o                         
   3  30   4         17.43         15.82         3.04 o                         
  -6  31   4         10.71          5.68         2.50 o                         
  -5  31   4        366.38        347.56        11.68 o                         
  -4  31   4         14.05         15.36         3.67 o                         
  -3  31   4        253.62        232.71        14.28 o                         
  -2  31   4        100.19        133.64        10.60 o                         
  -1  31   4         83.19         86.39         4.77 o                         
   0  31   4          7.64         12.86         3.06 o                         
   1  31   4         30.08         61.35         4.13 o                         
   2  31   4         39.66         39.07         3.63 o                         
  -5  32   4        292.64        253.61        12.69 o                         
  -4  32   4        225.24        191.11         8.09 o                         
  -3  32   4         60.79         64.66         4.84 o                         
  -2  32   4         33.10         34.73         5.18 o                         
  -1  32   4        204.04        184.45         7.86 o                         
   0  32   4         40.41         52.54         4.60 o                         
   1  32   4        517.20        613.91        26.88 o                         
  -4  33   4         36.83         42.07         4.67 o                         
  -3  33   4         10.11         10.85         3.67 o                         
  -2  33   4          0.58          0.33         2.67 o                         
   0  33   4        174.28        236.08        12.86 o                         
 -12   1   5        685.10        578.96        18.30 o                         
 -11   1   5        472.79        391.49        15.76 o                         
 -10   1   5       1428.79       1354.95        42.91 o                         
  -9   1   5       1366.27       1489.58        48.81 o                         
  -8   1   5        308.20        302.81        14.73 o                         
  -7   1   5         20.75         16.15         5.00 o                         
  -6   1   5          2.49         10.05         3.74 o                         
  -5   1   5          5.13         13.65         3.82 o                         
  -4   1   5       3706.13       4031.67        95.88 o                         
  -3   1   5          3.51         14.77         4.26 o                         
  -2   1   5        192.90        145.78        15.87 o                         
  -1   1   5       1401.61       1656.55        56.05 o                         
   0   1   5          0.45          4.55         3.24 o                         
   1   1   5        833.57        836.62        26.14 o                         
   2   1   5        343.84        365.29        16.91 o                         
   3   1   5        138.13        140.87         9.16 o                         
   4   1   5       1811.74       1732.90        33.22 o                         
   5   1   5         42.94         43.87         5.95 o                         
   6   1   5        170.31        197.53         9.94 o                         
   7   1   5       2241.45       2273.81        87.13 o                         
   8   1   5        154.85        140.41        12.19 o                         
 -12   2   5       1008.54        893.71        21.56 o                         
 -11   2   5        253.83        284.82        22.12 o                         
 -10   2   5         99.80        106.15         8.91 o                         
  -9   2   5       1589.44       1628.61        41.44 o                         
  -8   2   5         21.51         27.88         6.61 o                         
  -7   2   5        250.32        309.51        14.05 o                         
  -6   2   5         52.90         62.26         5.82 o                         
  -5   2   5       2673.50       3106.83       124.22 o                         
  -4   2   5       3627.23       3591.44        82.82 o                         
  -3   2   5       1602.26       1619.80        39.20 o                         
  -2   2   5        102.79        141.86        19.87 o                         
  -1   2   5         57.52         80.26        21.04 o                         
   0   2   5       1652.29       1976.78        61.21 o                         
   1   2   5        176.59        228.37         7.96 o                         
   2   2   5       1833.95       1659.81        37.35 o                         
   3   2   5        160.70        124.09         5.44 o                         
   4   2   5       2445.44       2384.50        49.37 o                         
   5   2   5       1882.45       1834.63        41.49 o                         
   6   2   5        874.53        849.36        25.42 o                         
   7   2   5         90.60         99.77         8.44 o                         
   8   2   5        162.01        162.79        13.19 o                         
 -12   3   5        167.85        162.43         6.10 o                         
 -11   3   5       2151.76       2224.07        62.86 o                         
 -10   3   5        771.76        814.52        39.57 o                         
  -9   3   5          7.63         10.67         4.95 o                         
  -8   3   5       7933.24       8633.96       170.59 o                         
  -7   3   5         98.17         90.48         7.80 o                         
  -6   3   5         62.88         77.61         7.63 o                         
  -5   3   5        178.92        162.23         7.80 o                         
  -4   3   5          3.69          3.74         2.52 o                         
  -3   3   5       1786.91       1642.07        50.13 o                         
  -2   3   5        303.07        254.26        14.55 o                         
  -1   3   5       9942.88      10830.48       291.16 o                         
   0   3   5        129.74        199.55         5.99 o                         
   1   3   5         54.00         51.18         3.30 o                         
   2   3   5        748.55        879.85        23.47 o                         
   3   3   5       2071.48       1883.80        30.51 o                         
   4   3   5        254.02        244.85         7.36 o                         
   5   3   5        861.10        821.13        17.43 o                         
   6   3   5       2099.19       2004.57        37.46 o                         
   7   3   5         39.65         37.50         8.29 o                         
   8   3   5        587.87        612.31        33.23 o                         
 -12   4   5        362.78        376.68        17.86 o                         
 -11   4   5        161.94        165.38         9.39 o                         
 -10   4   5         40.38         45.33         6.77 o                         
  -9   4   5       2754.23       2898.38        65.08 o                         
  -8   4   5         74.23         83.53         6.01 o                         
  -7   4   5         21.90         28.36         4.17 o                         
  -6   4   5         33.07         28.60         4.40 o                         
  -5   4   5         81.34         91.43         6.09 o                         
  -4   4   5        718.82        635.27        18.65 o                         
  -3   4   5       3241.74       3123.60        62.60 o                         
  -2   4   5       1913.17       1877.71        63.16 o                         
  -1   4   5       2336.90       2698.61        59.40 o                         
   0   4   5        281.80        252.49         6.87 o                         
   1   4   5         42.57         49.43         4.38 o                         
   2   4   5       5020.64       5009.36        86.96 o                         
   3   4   5         92.85         83.48         4.08 o                         
   4   4   5       3677.35       3554.88        58.91 o                         
   5   4   5       1245.53       1188.56        23.85 o                         
   6   4   5          0.18         -0.09         3.36 o                         
   7   4   5        119.28        127.46         6.42 o                         
   8   4   5        555.30        549.58        19.60 o                         
 -12   5   5         62.21         67.45         6.51 o                         
 -11   5   5        101.90        141.28         8.41 o                         
 -10   5   5       2160.07       2141.40        62.62 o                         
  -9   5   5         16.80         26.60         5.61 o                         
  -8   5   5       2624.36       2879.05       107.67 o                         
  -7   5   5         82.80         90.91         6.84 o                         
  -6   5   5        175.56        181.51         9.87 o                         
  -5   5   5       2016.00       1966.07        48.22 o                         
  -4   5   5         62.35         59.42         4.47 o                         
  -3   5   5       4639.50       4546.08        88.10 o                         
  -2   5   5      20641.40      21038.74       551.57 o                         
  -1   5   5        293.23        283.03        14.24 o                         
   0   5   5       9933.63      10310.44       145.18 o                         
   1   5   5        135.68        132.74         4.97 o                         
   2   5   5        276.46        295.75         9.02 o                         
   3   5   5       1208.13       1055.91        20.72 o                         
   4   5   5        829.37        759.86        20.11 o                         
   5   5   5        464.09        432.09        12.52 o                         
   6   5   5        201.87        194.10         9.31 o                         
   7   5   5         64.94         62.98         4.82 o                         
   8   5   5        317.40        304.91        12.87 o                         
 -12   6   5         77.47         86.82         7.01 o                         
 -11   6   5        289.60        279.73         8.50 o                         
 -10   6   5       1727.17       1766.44        73.30 o                         
  -9   6   5       1489.07       1480.93        36.68 o                         
  -8   6   5       3000.88       2970.83        63.24 o                         
  -7   6   5          7.26          3.47         3.91 o                         
  -6   6   5         69.79         55.68         4.83 o                         
  -5   6   5         84.53         79.60        15.44 o                         
  -4   6   5       5589.47       5354.10       119.13 o                         
  -3   6   5        556.26        471.47        14.54 o                         
  -2   6   5       2020.30       2072.88        68.12 o                         
  -1   6   5        661.97        690.14        21.98 o                         
   0   6   5          9.52         14.19         2.29 o                         
   1   6   5        762.24        684.53        15.42 o                         
   2   6   5       1449.80       1378.32        27.94 o                         
   3   6   5        132.03        139.18         5.59 o                         
   4   6   5        454.26        453.08        17.79 o                         
   5   6   5        811.80        807.86        15.76 o                         
   6   6   5        297.20        294.48        14.73 o                         
   7   6   5        476.56        469.59        19.95 o                         
   8   6   5       1171.12       1170.58        35.12 o                         
 -12   7   5          1.42          1.81         2.09 o                         
 -11   7   5        595.69        637.37        20.54 o                         
 -10   7   5        174.06        163.95        13.19 o                         
  -9   7   5        332.24        306.61        26.71 o                         
  -8   7   5        249.44        253.24         9.73 o                         
  -7   7   5        897.22        968.44        38.01 o                         
  -6   7   5        862.65        804.21        24.95 o                         
  -5   7   5        887.74        870.86        60.77 o                         
  -4   7   5       1881.04       1982.54        47.92 o                         
  -3   7   5       1018.86        886.69        31.63 o                         
  -2   7   5       2234.44       2125.14        58.15 o                         
  -1   7   5       5221.74       5381.58       103.22 o                         
   0   7   5       4652.36       4795.95        74.72 o                         
   1   7   5         13.08         38.16         3.20 o                         
   2   7   5         13.24         15.70         2.51 o                         
   3   7   5       1567.00       1480.13        26.28 o                         
   4   7   5         38.44         34.53         4.19 o                         
   5   7   5        778.54        817.18        15.64 o                         
   6   7   5       4068.09       4006.82        72.63 o                         
   7   7   5          2.68          6.17         4.18 o                         
   8   7   5         11.53          7.85         3.45 o                         
 -12   8   5         44.79         35.88         2.94 o                         
 -11   8   5        196.92        185.83        12.02 o                         
 -10   8   5       1170.33       1038.90        26.38 o                         
  -9   8   5        373.90        320.27        12.09 o                         
  -8   8   5        239.57        238.60         8.16 o                         
  -7   8   5        134.35        149.37         6.19 o                         
  -6   8   5        457.35        530.08        14.63 o                         
  -5   8   5        396.68        373.09        16.35 o                         
  -4   8   5        117.14        168.43        15.47 o                         
  -3   8   5        682.03        592.77        17.47 o                         
  -2   8   5         12.24         14.54         5.44 o                         
  -1   8   5          5.99         14.11         2.09 o                         
   0   8   5         15.93         37.55         3.59 o                         
   1   8   5        451.17        392.30        11.95 o                         
   2   8   5          1.00          4.61         2.27 o                         
   3   8   5         57.55         64.19         3.65 o                         
   4   8   5        400.86        402.97        10.02 o                         
   5   8   5        566.24        572.84        12.02 o                         
   6   8   5         10.83         13.25         3.47 o                         
   7   8   5         11.95         11.88         4.19 o                         
   8   8   5          3.59          4.39         3.06 o                         
 -11   9   5        471.82        472.71        25.13 o                         
 -10   9   5         73.65         85.20         5.67 o                         
  -9   9   5        568.09        536.62        18.34 o                         
  -8   9   5          8.39         14.70         2.98 o                         
  -7   9   5        951.23        934.79        22.62 o                         
  -6   9   5       1397.98       1439.07        32.88 o                         
  -5   9   5       1027.44       1046.84        25.10 o                         
  -4   9   5        321.15        325.78        11.61 o                         
  -3   9   5       4193.79       4390.55        98.99 o                         
  -2   9   5       3510.21       3743.09        92.48 o                         
  -1   9   5       2035.01       1991.19        37.26 o                         
   0   9   5        223.64        255.43         9.02 o                         
   1   9   5       3354.42       3461.26        68.79 o                         
   2   9   5       3266.85       3192.82        61.40 o                         
   3   9   5        577.03        589.52        14.69 o                         
   4   9   5        597.05        616.61        11.82 o                         
   5   9   5         45.56         39.30         3.26 o                         
   6   9   5       1062.61       1059.53        21.42 o                         
   7   9   5         14.72         17.42         4.25 o                         
   8   9   5          3.27          2.96         3.24 o                         
 -11  10   5        391.35        348.84        13.69 o                         
 -10  10   5          3.17         -0.36         3.89 o                         
  -9  10   5          5.95         10.42         3.74 o                         
  -8  10   5          3.80          8.90         3.32 o                         
  -7  10   5       1843.52       1834.35        38.54 o                         
  -6  10   5         21.11         31.57         3.47 o                         
  -5  10   5       2150.03       2153.11        45.88 o                         
  -4  10   5        424.24        385.27        13.01 o                         
  -3  10   5         62.94         56.93         4.54 o                         
  -2  10   5        128.39        153.73         4.78 o                         
  -1  10   5       1002.94       1102.52        23.38 o                         
   0  10   5       3084.33       3301.08        54.38 o                         
   1  10   5       1710.48       1719.71        36.69 o                         
   2  10   5        599.73        626.91        14.01 o                         
   3  10   5         22.14         17.85         2.58 o                         
   4  10   5        305.23        310.06         7.42 o                         
   5  10   5         91.51         92.10         4.35 o                         
   6  10   5       4573.50       4512.75        80.14 o                         
   7  10   5        186.71        179.31         9.50 o                         
   8  10   5        287.48        301.59        11.96 o                         
 -11  11   5        969.20       1055.35        44.75 o                         
 -10  11   5         19.65         11.12         4.09 o                         
  -9  11   5        287.97        291.01        11.44 o                         
  -8  11   5        137.80        155.00         7.88 o                         
  -7  11   5       1639.46       1611.79        32.61 o                         
  -6  11   5        278.27        237.17         7.72 o                         
  -5  11   5        840.74        812.93        21.59 o                         
  -4  11   5       1744.19       1816.86        45.30 o                         
  -3  11   5        558.94        628.98        20.53 o                         
  -2  11   5        522.28        591.49        11.75 o                         
  -1  11   5        471.08        356.15        13.30 o                         
   0  11   5        466.06        515.75        14.21 o                         
   1  11   5        447.88        408.96        10.28 o                         
   2  11   5       2182.94       2065.19        34.71 o                         
   3  11   5          0.74          1.83         2.44 o                         
   4  11   5         75.06         54.04         3.24 o                         
   5  11   5       2088.83       2153.11        35.89 o                         
   6  11   5        281.04        287.30        10.29 o                         
   7  11   5        146.66        153.23         9.19 o                         
   8  11   5        558.71        528.37        20.45 o                         
 -11  12   5         36.19         35.90         4.84 o                         
 -10  12   5        205.80        195.73        10.17 o                         
  -9  12   5        564.17        567.80        21.69 o                         
  -8  12   5        241.41        220.75         8.11 o                         
  -7  12   5         37.15         38.66         3.82 o                         
  -6  12   5        556.06        665.62        14.75 o                         
  -5  12   5       1865.43       1804.61        35.09 o                         
  -4  12   5        193.31        156.27        27.21 o                         
  -3  12   5         71.26         68.15         4.37 o                         
  -2  12   5       1406.90       1439.60        37.27 o                         
  -1  12   5         65.83         56.90         4.48 o                         
   0  12   5       1249.97       1199.09        19.35 o                         
   1  12   5        349.62        325.19         8.88 o                         
   2  12   5       1210.72       1145.69        19.31 o                         
   3  12   5        106.07        113.61         4.88 o                         
   4  12   5        874.23        854.23        14.80 o                         
   5  12   5        490.84        474.88        10.34 o                         
   6  12   5        580.86        596.33        20.88 o                         
   7  12   5        449.82        497.87        28.38 o                         
   8  12   5        208.27        225.65         9.91 o                         
 -10  13   5         12.63         22.59         4.33 o                         
  -9  13   5          0.83          0.60         4.35 o                         
  -8  13   5         11.33         18.05         3.27 o                         
  -7  13   5        329.12        282.12         9.00 o                         
  -6  13   5         58.19         73.49         5.02 o                         
  -5  13   5         52.23         43.50         3.48 o                         
  -4  13   5        700.75        691.05        37.40 o                         
  -3  13   5       2980.45       2882.37        52.18 o                         
  -2  13   5        583.85        502.21        14.09 o                         
  -1  13   5       1242.79       1251.22        19.67 o                         
   0  13   5        527.08        466.62         9.44 o                         
   1  13   5         88.77         82.84         4.25 o                         
   2  13   5        304.57        273.70         8.76 o                         
   3  13   5       1411.32       1388.89        31.38 o                         
   4  13   5        713.43        714.06        13.90 o                         
   5  13   5         74.26         68.88         3.66 o                         
   6  13   5        413.46        395.09        16.73 o                         
   7  13   5        876.17        962.36        45.41 o                         
   8  13   5        423.10        421.08        18.87 o                         
 -10  14   5         34.02         24.21         6.18 o                         
  -9  14   5         38.28         26.04         5.23 o                         
  -8  14   5        812.65        849.18        23.27 o                         
  -7  14   5          0.73          5.35         3.37 o                         
  -6  14   5       1173.92       1055.78        23.03 o                         
  -5  14   5        873.64        846.61        20.03 o                         
  -4  14   5        773.69        765.82        17.33 o                         
  -3  14   5       3099.29       3080.81        55.82 o                         
  -2  14   5        538.43        492.82        10.30 o                         
  -1  14   5        188.72        181.57         6.92 o                         
   0  14   5          2.77          4.96         1.75 o                         
   1  14   5       1652.32       1628.55        33.46 o                         
   2  14   5       2233.56       2145.99        36.81 o                         
   3  14   5        996.18       1015.45        21.88 o                         
   4  14   5        582.00        566.33        14.85 o                         
   5  14   5        248.06        268.15        13.92 o                         
   6  14   5        916.62        917.48        34.48 o                         
   7  14   5        200.09        202.52        16.03 o                         
   8  14   5        176.49        189.67        11.02 o                         
 -10  15   5        329.95        296.50        13.61 o                         
  -9  15   5        285.02        256.92        12.40 o                         
  -8  15   5         43.38         56.45         6.37 o                         
  -7  15   5         10.60          7.37         2.59 o                         
  -6  15   5        377.59        394.30        11.88 o                         
  -5  15   5       1503.64       1571.51        42.27 o                         
  -4  15   5        612.27        689.83        18.63 o                         
  -3  15   5        309.34        284.76         7.85 o                         
  -2  15   5        334.25        312.52         6.23 o                         
  -1  15   5         13.41         11.90         2.00 o                         
   0  15   5          5.57          3.16         1.70 o                         
   1  15   5          1.10          2.22         1.96 o                         
   2  15   5       1979.46       1903.64        37.50 o                         
   3  15   5          1.97          3.89         3.15 o                         
   4  15   5         35.40         28.84         3.33 o                         
   5  15   5        744.79        859.54        29.93 o                         
   6  15   5        204.30        189.88        19.70 o                         
   7  15   5         69.49         50.59         8.51 o                         
   8  15   5        212.43        188.50        10.69 o                         
 -10  16   5        137.58        136.27        16.20 o                         
  -9  16   5         88.42         80.85        13.02 o                         
  -8  16   5          0.78          1.15         3.11 o                         
  -7  16   5         25.81         30.72         6.41 o                         
  -6  16   5         11.38         13.00         3.68 o                         
  -5  16   5        665.71        678.29        32.72 o                         
  -4  16   5        410.30        388.27        11.33 o                         
  -3  16   5        130.62        118.47         4.97 o                         
  -2  16   5        775.53        793.90        12.31 o                         
  -1  16   5        355.47        341.11         9.26 o                         
   0  16   5        128.09        128.71         4.23 o                         
   1  16   5       1150.18       1146.55        19.75 o                         
   2  16   5       1008.61       1025.27        25.17 o                         
   3  16   5         38.10         42.81         6.30 o                         
   4  16   5        106.07        103.68         5.09 o                         
   5  16   5        917.53        896.60        71.38 o                         
   6  16   5        120.29        118.86         8.30 o                         
   7  16   5         39.90         28.17         4.66 o                         
   8  16   5        100.44         79.31         6.01 o                         
 -10  17   5         29.72         26.64         3.78 o                         
  -9  17   5        345.86        366.84        15.29 o                         
  -8  17   5        296.87        299.48        11.10 o                         
  -7  17   5        909.95        893.25        20.94 o                         
  -6  17   5       1613.90       1630.35        57.44 o                         
  -5  17   5          0.35          4.93         3.03 o                         
  -4  17   5        113.17        126.54         5.36 o                         
  -3  17   5         38.04         31.47         2.97 o                         
  -2  17   5        767.78        775.11        12.21 o                         
  -1  17   5       2145.47       2079.79        27.69 o                         
   0  17   5        192.80        215.01         5.96 o                         
   1  17   5       1406.70       1310.47        20.83 o                         
   2  17   5        256.99        266.38        12.19 o                         
   3  17   5        962.76        964.93        21.82 o                         
   4  17   5       1554.35       1536.93        33.82 o                         
   5  17   5         36.26         41.48         6.33 o                         
   6  17   5          8.76         10.96         3.45 o                         
   7  17   5        123.70        134.65         6.35 o                         
 -10  18   5        104.38         91.17        12.27 o                         
  -9  18   5        116.74        103.15         7.44 o                         
  -8  18   5         82.81         75.67         5.41 o                         
  -7  18   5        214.69        200.61         7.91 o                         
  -6  18   5        275.91        269.54        14.58 o                         
  -5  18   5       2045.29       2075.39        46.14 o                         
  -4  18   5       1156.23       1152.80        25.46 o                         
  -3  18   5         39.76         43.53         4.56 o                         
  -2  18   5         91.54         80.11         3.18 o                         
  -1  18   5        412.50        406.12         8.27 o                         
   0  18   5       2407.89       2350.25        33.14 o                         
   1  18   5       5239.33       5222.05        68.61 o                         
   2  18   5       1224.98       1092.31        27.56 o                         
   3  18   5        234.83        271.61         9.54 o                         
   4  18   5        272.44        283.20         9.63 o                         
   5  18   5          7.49          5.95         4.83 o                         
   6  18   5        310.09        307.58        14.22 o                         
   7  18   5        173.38        196.54         9.25 o                         
 -10  19   5          7.66          6.27         2.65 o                         
  -9  19   5        933.42        948.60        29.63 o                         
  -8  19   5        293.60        301.35        14.28 o                         
  -7  19   5        898.66        901.24        21.17 o                         
  -6  19   5       1647.90       1648.71        65.62 o                         
  -5  19   5        752.01        722.01        21.23 o                         
  -4  19   5         32.22         35.91         4.96 o                         
  -3  19   5         14.98         13.37         2.47 o                         
  -2  19   5         83.80         91.40         3.48 o                         
  -1  19   5        639.23        631.12        11.38 o                         
   0  19   5       2400.69       2392.91        31.84 o                         
   1  19   5       2058.67       1977.68        30.90 o                         
   2  19   5         94.61         97.22         6.32 o                         
   3  19   5        335.55        328.95         9.81 o                         
   4  19   5          0.38          1.70         3.85 o                         
   5  19   5         60.79         52.87         5.39 o                         
   6  19   5        153.20        161.26         7.40 o                         
 -10  20   5        135.78        145.41         6.32 o                         
  -9  20   5         38.88         41.59         4.87 o                         
  -8  20   5       1945.50       2096.00        60.45 o                         
  -7  20   5        132.47        140.28         7.16 o                         
  -6  20   5         51.44         50.79         5.44 o                         
  -5  20   5       1421.12       1467.15        36.91 o                         
  -4  20   5       1919.91       1920.54        44.78 o                         
  -3  20   5         35.24         36.50         2.86 o                         
  -2  20   5        276.84        247.61         6.87 o                         
  -1  20   5       2986.23       2985.23        41.05 o                         
   0  20   5        157.99        128.79         4.20 o                         
   1  20   5       1605.71       1566.52        25.47 o                         
   2  20   5          3.41          7.96         3.19 o                         
   3  20   5         37.89         47.27         4.90 o                         
   4  20   5        403.38        341.53        18.95 o                         
   5  20   5          0.55          6.01         3.62 o                         
   6  20   5        310.75        325.21        10.56 o                         
 -10  21   5         56.46         52.57         3.31 o                         
  -9  21   5        161.63        172.16         8.32 o                         
  -8  21   5        238.30        243.51        11.86 o                         
  -7  21   5       1621.43       1571.89        46.76 o                         
  -6  21   5        185.68        183.67         9.04 o                         
  -5  21   5          4.06          3.89         3.75 o                         
  -4  21   5       1215.26       1154.30        30.36 o                         
  -3  21   5         16.54         16.22         2.44 o                         
  -2  21   5         37.59         28.93         3.16 o                         
  -1  21   5       2789.21       2684.50        43.07 o                         
   0  21   5         50.00         51.40         3.74 o                         
   1  21   5        564.92        567.39        12.69 o                         
   2  21   5       3077.87       2951.77        55.35 o                         
   3  21   5         16.59         10.25         4.54 o                         
   4  21   5        389.71        366.80        13.12 o                         
   5  21   5         37.46         41.49         4.63 o                         
   6  21   5         32.73         21.54         2.66 o                         
   7  21   5       1458.78       1325.83        51.09 o                         
  -9  22   5        308.58        297.99        11.27 o                         
  -8  22   5        600.74        618.42        30.22 o                         
  -7  22   5         36.14         34.49         4.41 o                         
  -6  22   5        932.03        985.13        22.75 o                         
  -5  22   5       2039.85       2146.47        50.89 o                         
  -4  22   5        327.92        311.21        10.84 o                         
  -3  22   5          7.73         13.40         2.96 o                         
  -2  22   5         33.50         32.01         2.97 o                         
  -1  22   5       2515.39       2500.36        44.42 o                         
   0  22   5        211.01        229.81         7.19 o                         
   1  22   5       2255.72       2217.59        45.30 o                         
   2  22   5         71.64         76.65         4.31 o                         
   3  22   5        763.58        777.65        22.16 o                         
   4  22   5        121.82        121.05         7.09 o                         
   5  22   5         42.36         41.10         3.67 o                         
   6  22   5         81.42        107.17         6.44 o                         
  -9  23   5         42.39         55.01         4.59 o                         
  -8  23   5        849.73        931.14        40.74 o                         
  -7  23   5        789.70        831.75        22.11 o                         
  -6  23   5        112.44        104.80         9.85 o                         
  -5  23   5         53.50         61.29         5.42 o                         
  -4  23   5        621.92        611.33        27.61 o                         
  -3  23   5        229.20        223.15         7.16 o                         
  -2  23   5          0.21         -0.17         3.03 o                         
  -1  23   5        495.36        530.38        14.26 o                         
   0  23   5         57.88         42.57         3.58 o                         
   1  23   5          1.93         12.46         2.88 o                         
   2  23   5        113.63        134.60         5.33 o                         
   3  23   5        189.09        206.62         9.35 o                         
   4  23   5          2.31          1.94         2.59 o                         
   5  23   5         50.91         54.98         5.32 o                         
   6  23   5         71.56         72.63         6.34 o                         
  -8  24   5        126.71        131.06        10.02 o                         
  -7  24   5          0.09          1.64         3.00 o                         
  -6  24   5        265.37        279.43        10.56 o                         
  -5  24   5        718.97        746.14        21.05 o                         
  -4  24   5         13.80         17.84         4.25 o                         
  -3  24   5        222.91        210.57        11.11 o                         
  -2  24   5          0.25          3.14         3.60 o                         
  -1  24   5        128.98        105.84         5.65 o                         
   0  24   5          7.34          7.90         2.88 o                         
   1  24   5        110.64        107.85         5.09 o                         
   2  24   5          5.89          8.71         3.04 o                         
   3  24   5         71.13         59.36         4.43 o                         
   4  24   5         88.90        116.34         6.95 o                         
   5  24   5         62.66         60.40         4.41 o                         
  -8  25   5        135.35        141.25        10.02 o                         
  -7  25   5         77.62         78.94         4.73 o                         
  -6  25   5          4.02          6.88         3.27 o                         
  -5  25   5        581.40        572.37        20.90 o                         
  -4  25   5        156.38        152.76         8.61 o                         
  -3  25   5        188.26        194.97        10.61 o                         
  -2  25   5        605.83        613.52        15.88 o                         
  -1  25   5        176.46        166.87         6.51 o                         
   0  25   5         19.64         21.29         3.05 o                         
   1  25   5        153.15        165.75         6.54 o                         
   2  25   5         47.59         42.67         3.76 o                         
   3  25   5          4.78          4.20         3.06 o                         
   4  25   5          3.12          2.26         3.44 o                         
   5  25   5          7.15          4.61         2.80 o                         
  -8  26   5        241.90        232.74        12.36 o                         
  -7  26   5         56.07         54.83         4.56 o                         
  -6  26   5        137.38        134.38         7.77 o                         
  -5  26   5        319.79        315.17        13.51 o                         
  -4  26   5       1768.95       1682.63        52.34 o                         
  -3  26   5          1.06          4.25         7.68 o                         
  -2  26   5       1350.58       1271.02        27.72 o                         
  -1  26   5        145.31        158.84         6.14 o                         
   0  26   5        162.30        131.59         5.55 o                         
   1  26   5          9.65          2.51         3.11 o                         
   2  26   5         44.39         32.86         3.83 o                         
   3  26   5         30.43         27.64         3.47 o                         
   4  26   5         34.11         36.10         5.01 o                         
  -7  27   5         93.32         94.00         7.51 o                         
  -6  27   5        116.55        104.52         8.85 o                         
  -5  27   5         19.63         20.56         3.87 o                         
  -4  27   5          6.19          1.63         3.64 o                         
  -3  27   5         18.50         16.21         4.56 o                         
  -2  27   5        293.38        261.09         8.80 o                         
  -1  27   5          2.02          4.18         2.58 o                         
   0  27   5        221.22        249.00         7.48 o                         
   1  27   5         84.36         72.56         4.82 o                         
   2  27   5        123.83        145.64         7.17 o                         
   3  27   5         11.74          8.73         2.95 o                         
   4  27   5         11.71         21.32         3.49 o                         
  -7  28   5        125.15         98.17         6.51 o                         
  -6  28   5        285.44        310.74         9.25 o                         
  -5  28   5         81.22         73.65         5.44 o                         
  -4  28   5         59.46         56.10         6.34 o                         
  -3  28   5        248.82        223.61        10.81 o                         
  -2  28   5        978.63        957.49        24.31 o                         
  -1  28   5          8.15         14.55         2.46 o                         
   0  28   5         77.24         79.83         4.13 o                         
   1  28   5       1082.14       1036.16        33.09 o                         
   2  28   5        131.93        154.49         8.80 o                         
   3  28   5         34.05         40.09         3.33 o                         
  -6  29   5          2.01          3.11         2.16 o                         
  -5  29   5         47.12         69.76         4.73 o                         
  -4  29   5        140.98        128.89        10.85 o                         
  -3  29   5         55.45         44.37         4.01 o                         
  -2  29   5        133.38        114.63         7.02 o                         
  -1  29   5         72.18         64.82         6.18 o                         
   0  29   5        132.77        142.46         5.69 o                         
   1  29   5        379.81        408.90        14.67 o                         
   2  29   5         27.68         27.90         4.23 o                         
   3  29   5         14.85         10.85         4.84 o                         
  -6  30   5         34.80         26.88         4.01 o                         
  -5  30   5        525.90        530.60        23.88 o                         
  -4  30   5        358.45        360.30        18.70 o                         
  -3  30   5        112.26        113.97         7.01 o                         
  -2  30   5         29.74         35.00         3.62 o                         
  -1  30   5          5.57          4.59         2.53 o                         
   0  30   5        377.72        426.30        10.66 o                         
   1  30   5        166.10        155.46         9.17 o                         
   2  30   5         20.33         20.37         5.18 o                         
  -5  31   5        202.04        163.62         9.52 o                         
  -4  31   5         44.17         55.58         4.43 o                         
  -3  31   5          1.10          3.92         3.07 o                         
  -2  31   5        571.56        549.63        24.38 o                         
  -1  31   5         78.87         91.56         5.68 o                         
   0  31   5        136.96        153.94         7.58 o                         
   1  31   5        131.68        164.46        10.52 o                         
   2  31   5         56.90         44.24         5.34 o                         
  -5  32   5        225.34        195.68         9.52 o                         
  -4  32   5          9.19          9.18         3.34 o                         
  -3  32   5        111.38        147.59         9.02 o                         
  -2  32   5        370.94        366.31        16.70 o                         
  -1  32   5         93.24         92.33         5.68 o                         
   0  32   5         13.84         14.53         3.84 o                         
   1  32   5         90.48        105.85         7.51 o                         
  -3  33   5        234.55        196.51         9.68 o                         
 -11   0   6         13.51         20.20         6.68 o                         
 -10   0   6        742.56        635.78        33.89 o                         
  -9   0   6          0.64         -4.81         7.22 o                         
  -8   0   6         14.99         26.76         7.78 o                         
  -7   0   6         80.57         95.17        12.86 o                         
  -6   0   6        591.79        502.88        28.05 o                         
  -5   0   6       3237.48       3253.89        75.25 o                         
  -4   0   6        458.53        485.99        20.35 o                         
  -3   0   6       7208.45       6948.69       188.81 o                         
  -2   0   6        325.59        389.33        23.77 o                         
  -1   0   6       1978.77       2454.75        61.38 o                         
   0   0   6       1585.40       1585.04        43.56 o                         
   1   0   6       3049.17       3249.45        79.92 o                         
   2   0   6          7.91         10.45         3.49 o                         
   3   0   6       2571.37       2548.03        82.08 o                         
   4   0   6        217.54        224.56        10.72 o                         
   5   0   6         23.54         26.46         6.09 o                         
   6   0   6         60.53         54.41         7.08 o                         
   7   0   6         93.51         93.48         7.60 o                         
   8   0   6        207.50        214.54        13.36 o                         
 -12   1   6       2754.29       2579.37        69.18 o                         
 -11   1   6        414.50        428.48        28.47 o                         
 -10   1   6        214.78        263.90        13.87 o                         
  -9   1   6        564.34        581.39        26.92 o                         
  -8   1   6        224.65        241.19        14.05 o                         
  -7   1   6       1767.29       1822.51        55.37 o                         
  -6   1   6        508.96        523.47        16.15 o                         
  -5   1   6       2340.53       2400.63        57.26 o                         
  -4   1   6       1244.63       1220.35        34.66 o                         
  -3   1   6        608.30        667.46        48.84 o                         
  -2   1   6        530.08        522.53        22.54 o                         
  -1   1   6         59.66         64.36         5.74 o                         
   0   1   6          4.49          1.89         3.35 o                         
   1   1   6       2785.18       2687.40        59.64 o                         
   2   1   6        427.99        399.70        11.42 o                         
   3   1   6        739.93        701.12        17.24 o                         
   4   1   6        106.76        125.08         6.16 o                         
   5   1   6       1006.84        946.59        24.92 o                         
   6   1   6          1.46          6.04         4.14 o                         
   7   1   6          1.22         -3.70         3.70 o                         
   8   1   6          0.36          0.67         4.01 o                         
 -12   2   6        594.35        487.69        16.03 o                         
 -11   2   6       1858.84       1829.88        42.99 o                         
 -10   2   6         22.13         24.15         5.84 o                         
  -9   2   6         12.85         12.44         4.76 o                         
  -8   2   6        615.84        546.08        45.41 o                         
  -7   2   6        356.80        387.71        17.77 o                         
  -6   2   6        129.56        118.23         6.70 o                         
  -5   2   6        521.72        515.97        14.49 o                         
  -4   2   6          0.91          5.88         3.79 o                         
  -3   2   6         81.33         67.17         6.81 o                         
  -2   2   6        820.38        804.63        36.89 o                         
  -1   2   6       1216.02       1158.16        27.18 o                         
   0   2   6         95.06         82.12         6.34 o                         
   1   2   6        107.89        124.51         9.00 o                         
   2   2   6        117.34         89.85         5.03 o                         
   3   2   6       4882.56       4749.90        85.37 o                         
   4   2   6       2896.72       2734.53        52.74 o                         
   5   2   6         15.56         13.73         5.41 o                         
   6   2   6       1303.03       1311.76        41.50 o                         
   7   2   6       1099.02       1119.04        37.32 o                         
   8   2   6        499.52        513.40        24.71 o                         
 -12   3   6         51.47         55.66         7.43 o                         
 -11   3   6         82.84         75.34         6.58 o                         
 -10   3   6        384.47        361.51        28.30 o                         
  -9   3   6        160.96        142.81         9.23 o                         
  -8   3   6        831.81        861.36        26.20 o                         
  -7   3   6         74.02         64.58         5.52 o                         
  -6   3   6         66.89         56.42         4.81 o                         
  -5   3   6       2735.72       2700.86        49.25 o                         
  -4   3   6        274.97        202.05        19.17 o                         
  -3   3   6         71.41         92.15         8.05 o                         
  -2   3   6        494.14        452.27        36.48 o                         
  -1   3   6         24.92         27.48         3.31 o                         
   0   3   6          8.91         22.69         3.20 o                         
   1   3   6       1023.32        953.64        21.23 o                         
   2   3   6       1017.31        918.44        18.51 o                         
   3   3   6         32.12         24.44         3.01 o                         
   4   3   6       2170.04       2067.82        52.03 o                         
   5   3   6        208.97        207.06         8.46 o                         
   6   3   6        240.32        228.25        10.78 o                         
   7   3   6        302.47        301.33        31.47 o                         
   8   3   6          1.85          2.70         3.51 o                         
 -12   4   6        126.28        109.27         5.54 o                         
 -11   4   6        431.53        390.34        15.52 o                         
 -10   4   6        273.09        297.40        14.38 o                         
  -9   4   6          2.60          0.63         5.54 o                         
  -8   4   6         86.18         90.22         6.16 o                         
  -7   4   6         17.79         20.55         4.05 o                         
  -6   4   6       1369.83       1392.28        42.11 o                         
  -5   4   6        453.94        462.75        11.63 o                         
  -4   4   6        947.20        985.15        32.13 o                         
  -3   4   6       1451.94       1505.53        50.49 o                         
  -2   4   6         58.42         70.99        11.38 o                         
  -1   4   6       1317.82       1556.32        26.59 o                         
   0   4   6        302.82        315.65        13.21 o                         
   1   4   6          5.65          6.76         2.43 o                         
   2   4   6         65.84        101.34         5.38 o                         
   3   4   6        369.29        352.97         9.67 o                         
   4   4   6        243.71        229.24        12.33 o                         
   5   4   6       1322.69       1244.96        27.03 o                         
   6   4   6        786.57        778.45        19.40 o                         
   7   4   6         40.88         48.84         5.89 o                         
   8   4   6         56.11         49.45         4.36 o                         
 -12   5   6        266.07        217.55        11.69 o                         
 -11   5   6         70.57         70.97        17.95 o                         
 -10   5   6        135.09        104.35         8.46 o                         
  -9   5   6          1.19         -0.09         5.25 o                         
  -8   5   6         89.27         67.22         6.42 o                         
  -7   5   6        481.70        477.85        19.17 o                         
  -6   5   6        701.65        683.98        22.03 o                         
  -5   5   6         42.93         46.65         3.27 o                         
  -4   5   6        866.15        905.80        32.34 o                         
  -3   5   6        166.18        217.47         8.51 o                         
  -2   5   6       3047.89       3170.97        82.82 o                         
  -1   5   6        600.60        608.17        14.34 o                         
   0   5   6       4284.13       4409.17        72.88 o                         
   1   5   6         70.05         84.73         3.70 o                         
   2   5   6        103.87        109.59         4.40 o                         
   3   5   6         67.11         65.49         3.89 o                         
   4   5   6        241.39        238.15        13.16 o                         
   5   5   6         30.57         34.91         3.65 o                         
   6   5   6        223.32        209.38         8.31 o                         
   7   5   6          9.74         16.61         4.37 o                         
   8   5   6         45.00         36.81         4.09 o                         
 -12   6   6        825.44        679.03        28.22 o                         
 -11   6   6        118.71        157.50         8.73 o                         
 -10   6   6       1243.59       1206.33        60.11 o                         
  -9   6   6         19.94         22.12         4.73 o                         
  -8   6   6        140.33        163.58         8.42 o                         
  -7   6   6         17.47         19.33         5.67 o                         
  -6   6   6        775.49        791.95        18.43 o                         
  -5   6   6        896.58        944.87        18.28 o                         
  -4   6   6        456.60        457.59        15.23 o                         
  -3   6   6        220.48        203.19         8.22 o                         
  -2   6   6         62.76        126.15        13.87 o                         
  -1   6   6        233.63        209.15         8.69 o                         
   0   6   6        879.51        903.91        17.74 o                         
   1   6   6         18.66         11.30         2.43 o                         
   2   6   6         54.88         56.34         3.02 o                         
   3   6   6        164.24        186.51         6.27 o                         
   4   6   6        197.61        182.00         8.58 o                         
   5   6   6        997.94        979.91        19.73 o                         
   6   6   6        334.89        351.46        12.84 o                         
   7   6   6         14.19         13.15         4.06 o                         
   8   6   6         15.12         15.69         5.18 o                         
 -11   7   6       1213.59       1136.68        33.82 o                         
 -10   7   6        565.07        533.27        28.55 o                         
  -9   7   6          8.44          3.19         4.65 o                         
  -8   7   6        159.88        161.67         7.05 o                         
  -7   7   6        888.68        851.76        20.33 o                         
  -6   7   6        235.02        237.47         8.44 o                         
  -5   7   6        430.73        429.11        10.05 o                         
  -4   7   6        569.97        584.71        16.89 o                         
  -3   7   6         23.66         21.52         5.47 o                         
  -2   7   6        168.39        218.22        34.23 o                         
  -1   7   6         54.90         40.91         5.35 o                         
   0   7   6        324.44        380.27        10.41 o                         
   1   7   6        862.54        950.79        16.51 o                         
   2   7   6       1877.67       1860.16        29.60 o                         
   3   7   6         77.74         60.59         4.49 o                         
   4   7   6         10.60         10.27         3.25 o                         
   5   7   6       2535.90       2445.23        42.18 o                         
   6   7   6       1199.46       1262.94        27.86 o                         
   7   7   6          4.52          2.39         3.52 o                         
   8   7   6         51.08         47.35        10.60 o                         
 -11   8   6          4.06          9.68         5.18 o                         
 -10   8   6         30.60         33.58         5.58 o                         
  -9   8   6       1107.42       1176.83        30.81 o                         
  -8   8   6        546.65        557.66        12.76 o                         
  -7   8   6       1525.19       1494.60        29.55 o                         
  -6   8   6         80.05         73.15         8.23 o                         
  -5   8   6        561.41        528.14        10.78 o                         
  -4   8   6        191.05        162.55         5.91 o                         
  -3   8   6       2456.59       2426.36        63.19 o                         
  -2   8   6       5653.06       6034.86       174.67 o                         
  -1   8   6       3789.16       3728.98        63.55 o                         
   0   8   6       1471.23       1466.10        24.21 o                         
   1   8   6       2832.41       2877.56        45.44 o                         
   2   8   6          2.45          8.89         2.17 o                         
   3   8   6       1638.82       1621.53        32.34 o                         
   4   8   6        123.34        127.12         5.82 o                         
   5   8   6          7.94          7.87         4.36 o                         
   6   8   6        437.62        421.61        12.10 o                         
   7   8   6        118.89        102.64         6.84 o                         
   8   8   6        535.54        406.05        17.70 o                         
 -11   9   6         15.67         18.88         3.01 o                         
 -10   9   6         17.67         30.02         3.90 o                         
  -9   9   6         67.81         86.49         6.44 o                         
  -8   9   6         97.51         95.87         5.37 o                         
  -7   9   6        361.62        351.16        13.96 o                         
  -6   9   6         32.97         46.59         4.00 o                         
  -5   9   6        513.90        506.88        12.99 o                         
  -4   9   6       1432.83       1306.79        23.51 o                         
  -3   9   6        865.78        940.18        20.87 o                         
  -2   9   6        120.82        163.86        13.32 o                         
  -1   9   6          5.40         10.75         2.29 o                         
   0   9   6        461.24        489.15        10.44 o                         
   1   9   6       1205.96       1180.24        22.53 o                         
   2   9   6       2230.11       2186.99        39.15 o                         
   3   9   6       3626.92       3592.66        58.57 o                         
   4   9   6       1741.15       1722.98        26.44 o                         
   5   9   6         12.70         12.72         2.91 o                         
   6   9   6        249.17        261.23         9.21 o                         
   7   9   6        466.01        428.52        16.31 o                         
   8   9   6         75.33         69.12         5.34 o                         
 -11  10   6        618.01        591.71        26.55 o                         
 -10  10   6        115.58        110.69         8.01 o                         
  -9  10   6        354.07        336.03        14.67 o                         
  -8  10   6         29.20         34.74         3.80 o                         
  -7  10   6       1089.49       1101.11        21.97 o                         
  -6  10   6       3263.64       3356.17        60.98 o                         
  -5  10   6        532.11        538.63        17.04 o                         
  -4  10   6        313.24        330.99         8.87 o                         
  -3  10   6        671.54        703.08        14.84 o                         
  -2  10   6        944.18        999.62        18.52 o                         
  -1  10   6         38.47         40.72         3.48 o                         
   0  10   6       1749.92       1677.77        22.68 o                         
   1  10   6        280.00        263.63         7.38 o                         
   2  10   6        286.11        291.33         8.93 o                         
   3  10   6       2237.84       2091.16        34.49 o                         
   4  10   6         38.50         34.96         2.86 o                         
   5  10   6        496.86        484.61        12.13 o                         
   6  10   6         15.47         14.82         3.08 o                         
   7  10   6        338.08        319.29        20.12 o                         
 -11  11   6         47.40         32.22         4.84 o                         
 -10  11   6          9.23          9.40         2.99 o                         
  -9  11   6        240.42        259.59        10.55 o                         
  -8  11   6        131.43        128.34         6.43 o                         
  -7  11   6        770.62        721.33        14.58 o                         
  -6  11   6         17.72         19.66         2.89 o                         
  -5  11   6        384.67        377.30        12.22 o                         
  -4  11   6        760.05        710.30        14.45 o                         
  -3  11   6       1270.58       1349.90        26.56 o                         
  -2  11   6        296.14        308.81         6.84 o                         
  -1  11   6        921.73        935.40        17.67 o                         
   0  11   6       1271.29       1286.52        20.96 o                         
   1  11   6         12.66         11.28         2.11 o                         
   2  11   6        775.38        718.95        14.86 o                         
   3  11   6         14.20         13.12         2.84 o                         
   4  11   6         88.04         88.28         4.03 o                         
   5  11   6        160.03        130.21         4.94 o                         
   6  11   6         78.68         63.70         6.58 o                         
   7  11   6         75.08         54.26         8.35 o                         
 -11  12   6        105.30         79.10         7.68 o                         
 -10  12   6        283.59        294.18        11.06 o                         
  -9  12   6          9.73         10.71         4.47 o                         
  -8  12   6         65.81         59.78         4.75 o                         
  -7  12   6        434.03        474.59        13.37 o                         
  -6  12   6        251.23        217.92         6.73 o                         
  -5  12   6        407.91        349.84        10.32 o                         
  -4  12   6         22.44         14.12         2.44 o                         
  -3  12   6        483.28        470.25        17.64 o                         
  -2  12   6        215.50        194.35         4.92 o                         
  -1  12   6       1646.50       1555.02        24.36 o                         
   0  12   6        850.86        832.62        13.05 o                         
   1  12   6         15.77         22.18         2.38 o                         
   2  12   6       4352.29       4423.83        65.22 o                         
   3  12   6       2047.92       1979.49        34.68 o                         
   4  12   6        211.54        188.36         5.62 o                         
   5  12   6       1143.43       1116.89        23.62 o                         
   6  12   6          1.02         -3.74         3.74 o                         
   7  12   6         20.15         25.54         6.68 o                         
 -11  13   6        125.78        117.71         8.68 o                         
 -10  13   6         54.26         52.25         4.64 o                         
  -9  13   6         40.78         50.00         4.91 o                         
  -8  13   6        186.51        177.97         7.33 o                         
  -7  13   6         10.17         14.52         2.83 o                         
  -6  13   6        135.48        147.84         7.43 o                         
  -5  13   6        275.19        259.13         9.92 o                         
  -4  13   6          1.95          3.35         3.17 o                         
  -3  13   6       2920.06       2930.82        48.24 o                         
  -2  13   6        233.54        241.86         5.46 o                         
  -1  13   6        321.05        315.96         7.16 o                         
   0  13   6        262.76        265.90         6.77 o                         
   1  13   6        418.40        383.09        17.76 o                         
   2  13   6        901.63        856.63        17.35 o                         
   3  13   6       1883.47       1864.00        28.34 o                         
   4  13   6        295.42        309.00         7.21 o                         
   5  13   6         92.52         82.73         7.16 o                         
   6  13   6        363.37        422.74        25.38 o                         
   7  13   6        254.92        247.77        16.03 o                         
 -11  14   6         97.70         97.50         7.51 o                         
 -10  14   6        509.67        490.36        17.04 o                         
  -9  14   6        423.53        447.29        24.54 o                         
  -8  14   6         22.13         32.65         4.27 o                         
  -7  14   6        997.21        983.53        28.46 o                         
  -6  14   6        117.29        121.29         7.03 o                         
  -5  14   6       1756.83       1840.84        40.50 o                         
  -4  14   6        228.61        196.25        12.10 o                         
  -3  14   6         57.10         75.78         4.31 o                         
  -2  14   6         90.49         79.84         4.34 o                         
  -1  14   6       4929.96       4778.17        66.53 o                         
   0  14   6        147.33        125.90         4.66 o                         
   1  14   6          4.25          6.88         2.59 o                         
   2  14   6       2765.63       2772.71        42.93 o                         
   3  14   6        787.08        742.23        14.48 o                         
   4  14   6        585.21        586.21        15.59 o                         
   5  14   6        202.66        217.93        11.91 o                         
   6  14   6        507.48        531.77        29.38 o                         
   7  14   6        445.75        440.54        16.06 o                         
 -11  15   6        113.47         96.34         6.85 o                         
 -10  15   6         23.00         12.20         3.47 o                         
  -9  15   6        797.44        813.93        37.90 o                         
  -8  15   6        979.92        976.80        52.68 o                         
  -7  15   6          2.38          2.12         3.44 o                         
  -6  15   6       2154.18       2114.64        49.67 o                         
  -5  15   6         20.83         17.82         4.55 o                         
  -4  15   6         36.98         42.29         5.21 o                         
  -3  15   6         19.81         28.00         3.36 o                         
  -2  15   6         43.12         38.23         3.27 o                         
  -1  15   6        356.88        331.86         9.56 o                         
   0  15   6        365.92        373.83         8.01 o                         
   1  15   6        983.51        907.57        22.76 o                         
   2  15   6        581.26        567.68        22.64 o                         
   3  15   6          8.19         12.70         3.52 o                         
   4  15   6         37.42         34.70         4.13 o                         
   5  15   6       1767.86       1863.09        55.68 o                         
   6  15   6        322.17        333.92        21.20 o                         
   7  15   6         19.28         24.38         5.18 o                         
 -10  16   6        123.98        143.64         7.31 o                         
  -9  16   6        462.92        449.36        27.05 o                         
  -8  16   6         35.72         35.46         5.31 o                         
  -7  16   6          4.58         11.18         8.18 o                         
  -6  16   6         75.27         75.90         5.69 o                         
  -5  16   6       1525.23       1558.62        50.72 o                         
  -4  16   6        258.49        232.04        11.27 o                         
  -3  16   6        845.69        834.86        17.57 o                         
  -2  16   6        420.54        412.67         8.98 o                         
  -1  16   6         97.51        103.09         5.99 o                         
   0  16   6         14.71         12.04         2.05 o                         
   1  16   6        268.84        297.64         9.33 o                         
   2  16   6        871.81        892.39        24.73 o                         
   3  16   6          1.43          0.23         3.33 o                         
   4  16   6         58.55         47.24         4.41 o                         
   5  16   6        648.34        674.02        24.08 o                         
   6  16   6         49.29         55.54         6.19 o                         
   7  16   6        323.89        401.54        19.03 o                         
 -10  17   6         34.05         27.53         3.59 o                         
  -9  17   6         46.39         45.08         5.49 o                         
  -8  17   6       1372.71       1395.84        34.32 o                         
  -7  17   6        147.54        125.06         7.43 o                         
  -6  17   6        667.11        685.41        24.90 o                         
  -5  17   6        422.30        424.61        11.91 o                         
  -4  17   6        750.43        746.18        21.42 o                         
  -3  17   6       3360.38       3391.85        59.03 o                         
  -2  17   6       1763.04       1698.83        26.75 o                         
  -1  17   6       2595.29       2512.35        40.40 o                         
   0  17   6        208.04        206.81         5.22 o                         
   1  17   6        359.81        346.12         8.63 o                         
   2  17   6       1884.82       1713.37        38.78 o                         
   3  17   6       2902.55       2902.24        54.39 o                         
   4  17   6          2.55         10.89         4.00 o                         
   5  17   6        477.12        548.09        39.74 o                         
   6  17   6        250.79        267.45        29.13 o                         
   7  17   6        184.97        174.14        10.18 o                         
 -10  18   6         10.84         14.86         2.94 o                         
  -9  18   6         64.93         74.47         6.18 o                         
  -8  18   6        299.52        319.84        11.23 o                         
  -7  18   6         76.97         55.93         4.61 o                         
  -6  18   6          7.10         -0.01         4.17 o                         
  -5  18   6         54.48         67.54         4.64 o                         
  -4  18   6        110.16        102.08         6.45 o                         
  -3  18   6        721.02        707.59        15.19 o                         
  -2  18   6       1451.97       1415.06        25.59 o                         
  -1  18   6          9.03         10.86         2.22 o                         
   0  18   6          2.79          5.32         2.01 o                         
   1  18   6       1280.25       1235.51        21.11 o                         
   2  18   6        297.92        301.58        10.94 o                         
   3  18   6          0.37          2.55         3.08 o                         
   4  18   6         43.18         45.17         4.56 o                         
   5  18   6        217.43        194.05        11.69 o                         
   6  18   6        109.24         96.42         6.79 o                         
   7  18   6        763.02        677.02        27.55 o                         
 -10  19   6         39.81         30.81         3.01 o                         
  -9  19   6         50.23         59.02        10.35 o                         
  -8  19   6          3.21         10.35         3.21 o                         
  -7  19   6        459.90        469.01        16.46 o                         
  -6  19   6         55.11         52.13        14.69 o                         
  -5  19   6        800.32        817.62        19.82 o                         
  -4  19   6       1428.70       1508.69        97.17 o                         
  -3  19   6        796.37        768.98        16.17 o                         
  -2  19   6         62.19         54.93         3.73 o                         
  -1  19   6        156.38        135.20         5.09 o                         
   0  19   6         18.48         13.26         2.29 o                         
   1  19   6        251.77        242.61         6.81 o                         
   2  19   6        220.12        256.27        10.65 o                         
   3  19   6         74.50         53.68         4.33 o                         
   4  19   6         58.05         42.75         5.43 o                         
   5  19   6        257.47        238.75        17.53 o                         
   6  19   6        290.51        287.07        14.19 o                         
 -10  20   6        315.60        283.16        13.36 o                         
  -9  20   6        364.29        405.02        18.12 o                         
  -8  20   6         50.29         54.16         6.20 o                         
  -7  20   6        228.22        222.52         7.61 o                         
  -6  20   6        146.70        141.99         7.80 o                         
  -5  20   6         16.03         19.12         4.07 o                         
  -4  20   6          0.52          6.23         3.49 o                         
  -3  20   6        551.02        517.25        19.33 o                         
  -2  20   6          7.13         10.74         2.50 o                         
  -1  20   6        498.32        491.27         9.63 o                         
   0  20   6       2272.03       2105.33        32.58 o                         
   1  20   6        182.15        189.89         8.58 o                         
   2  20   6        166.96        156.41         8.65 o                         
   3  20   6        214.18        185.79         7.00 o                         
   4  20   6          0.41         -1.46         3.08 o                         
   5  20   6          8.78          9.85         6.01 o                         
   6  20   6         48.18         59.10         6.18 o                         
  -9  21   6        108.81         91.58         5.65 o                         
  -8  21   6        167.03        177.69         9.49 o                         
  -7  21   6        794.48        795.91        18.11 o                         
  -6  21   6          1.65         12.06         5.93 o                         
  -5  21   6         72.35         90.96         6.36 o                         
  -4  21   6        303.26        291.80        10.65 o                         
  -3  21   6        263.22        255.22         7.79 o                         
  -2  21   6        627.16        581.88        13.20 o                         
  -1  21   6        219.98        220.77         6.27 o                         
   0  21   6       1570.18       1481.11        24.19 o                         
   1  21   6         14.67         11.31         2.93 o                         
   2  21   6          1.10          0.38         2.90 o                         
   3  21   6         48.92         36.86         3.61 o                         
   4  21   6         30.48         26.72         4.05 o                         
   5  21   6          0.87          1.11         3.41 o                         
   6  21   6        150.16        136.74         8.51 o                         
  -9  22   6         45.11         50.22         3.92 o                         
  -8  22   6        127.28         96.67         9.02 o                         
  -7  22   6         45.57         46.24         4.13 o                         
  -6  22   6         60.41         61.84         4.52 o                         
  -5  22   6          2.43          4.04         3.49 o                         
  -4  22   6       1179.57       1180.06        32.94 o                         
  -3  22   6         79.34         67.11         4.65 o                         
  -2  22   6       1445.39       1345.26        25.90 o                         
  -1  22   6        846.79        707.34        16.79 o                         
   0  22   6        135.11        119.35         5.29 o                         
   1  22   6        190.81        158.23         8.12 o                         
   2  22   6          0.03         -0.67         2.89 o                         
   3  22   6         17.29         15.12         3.41 o                         
   4  22   6        791.07        816.30        28.03 o                         
   5  22   6         48.16         45.66         5.09 o                         
  -9  23   6          3.21          4.01         3.17 o                         
  -8  23   6        896.72        835.97        35.90 o                         
  -7  23   6        167.15        168.84         7.20 o                         
  -6  23   6          3.22          5.21         2.99 o                         
  -5  23   6        320.94        334.03        11.72 o                         
  -4  23   6       1155.28       1214.20        51.59 o                         
  -3  23   6        288.25        324.81        11.81 o                         
  -2  23   6        856.18        892.20        18.78 o                         
  -1  23   6          1.14          2.99         3.31 o                         
   0  23   6       1526.89       1674.43        48.03 o                         
   1  23   6         13.74          6.89         2.65 o                         
   2  23   6          2.59          4.54         2.72 o                         
   3  23   6        230.62        195.59        11.75 o                         
   4  23   6         98.17        122.59         7.85 o                         
  -8  24   6        546.59        542.95        25.04 o                         
  -7  24   6        333.39        354.80        13.81 o                         
  -6  24   6          7.10          9.64         4.18 o                         
  -5  24   6         48.80         43.91         8.01 o                         
  -4  24   6          3.42          2.35         2.97 o                         
  -3  24   6        119.58        107.32         8.09 o                         
  -2  24   6        155.63        154.28         7.86 o                         
  -1  24   6        338.85        332.24        11.79 o                         
   0  24   6        187.09        147.11         5.68 o                         
   1  24   6         66.24         62.30         4.32 o                         
   2  24   6         47.49         48.57         3.80 o                         
   3  24   6          4.82          5.78         2.93 o                         
   4  24   6        556.36        530.43        26.55 o                         
  -8  25   6         28.61         40.74         5.18 o                         
  -7  25   6         48.99         38.13         5.01 o                         
  -6  25   6          5.48          5.06         2.89 o                         
  -5  25   6        624.16        552.15        16.16 o                         
  -4  25   6          3.59          5.07         4.59 o                         
  -3  25   6          6.55          4.80         4.42 o                         
  -2  25   6        602.13        536.08        14.08 o                         
  -1  25   6         12.44         23.76         3.50 o                         
   0  25   6        680.15        650.17        18.12 o                         
   1  25   6        151.52        150.32         5.53 o                         
   2  25   6         51.06         43.71         4.22 o                         
   3  25   6        130.15        128.21         8.23 o                         
  -7  26   6        501.16        482.65        34.89 o                         
  -6  26   6        617.16        600.39        13.72 o                         
  -5  26   6         17.48         10.85         5.51 o                         
  -4  26   6        247.01        230.50        10.57 o                         
  -3  26   6        339.89        351.40        14.51 o                         
  -2  26   6        523.79        550.72        16.44 o                         
  -1  26   6        372.71        408.09        13.83 o                         
   0  26   6         31.51         32.95         3.44 o                         
   1  26   6        265.46        283.65        11.13 o                         
   2  26   6          7.49         13.42         3.41 o                         
   3  26   6          0.34          1.54         3.60 o                         
  -6  27   6        848.82        870.77        25.91 o                         
  -5  27   6         14.42         21.37         5.84 o                         
  -4  27   6        250.45        252.55        11.62 o                         
  -3  27   6        632.98        669.19        22.31 o                         
  -2  27   6        315.27        307.29        20.79 o                         
  -1  27   6          3.96         10.79         2.81 o                         
   0  27   6        151.22        164.44         9.21 o                         
   1  27   6         78.46         75.08         4.32 o                         
   2  27   6          2.73          2.62         2.50 o                         
   3  27   6        216.24        212.73        12.10 o                         
  -6  28   6         25.14         22.54         4.51 o                         
  -5  28   6        835.97        832.30        36.06 o                         
  -4  28   6         76.28         68.12         8.18 o                         
  -3  28   6        128.66        136.02         6.36 o                         
  -2  28   6        838.26        848.32        21.99 o                         
  -1  28   6        192.89        195.42         7.78 o                         
   0  28   6          4.73          5.57         3.45 o                         
   1  28   6         20.46         21.45         3.45 o                         
   2  28   6        387.68        414.27        12.05 o                         
  -6  29   6        387.60        363.30        16.20 o                         
  -5  29   6        214.53        213.88        12.52 o                         
  -4  29   6         69.15         69.29         7.35 o                         
  -3  29   6         39.94         43.72         3.73 o                         
  -2  29   6         18.30         23.59         4.38 o                         
  -1  29   6         68.11         81.42         5.45 o                         
   0  29   6        653.03        718.80        38.23 o                         
   1  29   6         20.38         16.96         3.72 o                         
   2  29   6         77.15         61.44         6.34 o                         
  -4  30   6        122.04        104.18         8.01 o                         
  -3  30   6         86.00         88.50         5.65 o                         
  -2  30   6        139.87        151.47         7.12 o                         
  -1  30   6        153.19        170.61         6.11 o                         
   0  30   6        276.36        288.34        16.20 o                         
  -5  31   6         43.35         25.21         3.17 o                         
  -4  31   6         28.87         29.55         4.17 o                         
  -3  31   6        158.22        174.97        10.02 o                         
  -2  31   6        258.23        204.88        22.21 o                         
  -1  31   6          6.46         11.85         4.01 o                         
   0  31   6        359.33        326.07        15.86 o                         
  -3  32   6        291.49        270.48        12.19 o                         
  -2  32   6          0.33          1.67         2.67 o                         
  -1  32   6         18.55         28.38         3.84 o                         
 -12   1   7         62.92         54.93         5.51 o                         
 -11   1   7         32.54         33.89         6.85 o                         
 -10   1   7         11.74         14.34         4.25 o                         
  -9   1   7        253.14        261.74        11.75 o                         
  -8   1   7         75.82         80.55        10.21 o                         
  -7   1   7        242.37        245.97        11.34 o                         
  -6   1   7       2678.59       2682.20        53.95 o                         
  -5   1   7        520.17        493.07        14.41 o                         
  -4   1   7        717.00        792.46        18.66 o                         
  -3   1   7        206.20        224.36        15.20 o                         
  -2   1   7       1014.72        961.39        28.34 o                         
  -1   1   7         26.78         29.56         2.98 o                         
   0   1   7         84.85         98.10         5.04 o                         
   1   1   7        999.68       1053.94        23.38 o                         
   2   1   7         16.76         23.35         3.55 o                         
   3   1   7          0.31          1.31         2.95 o                         
   4   1   7       4044.84       3840.18        91.69 o                         
   5   1   7         32.46         26.32         4.78 o                         
   6   1   7          1.81          1.22         3.85 o                         
   7   1   7        144.94        126.72        10.69 o                         
 -12   2   7        108.39         87.44         5.01 o                         
 -11   2   7        186.66        195.68        13.86 o                         
 -10   2   7        105.94         95.62        15.86 o                         
  -9   2   7         19.79         24.07         6.36 o                         
  -8   2   7          4.46          4.65         4.42 o                         
  -7   2   7        310.47        303.45        10.96 o                         
  -6   2   7          6.04          9.23         2.96 o                         
  -5   2   7         31.12         19.84         3.86 o                         
  -4   2   7        683.08        776.77        32.20 o                         
  -3   2   7        127.90        158.17         7.00 o                         
  -2   2   7        974.04       1070.48        26.62 o                         
  -1   2   7       1109.64       1168.80        22.25 o                         
   0   2   7        183.52        196.98         7.34 o                         
   1   2   7        428.29        378.50        14.39 o                         
   2   2   7       2042.15       1995.13        40.06 o                         
   3   2   7        511.88        440.59        14.03 o                         
   4   2   7        944.08        888.67        36.78 o                         
   5   2   7        129.94        159.52        10.62 o                         
   6   2   7         19.07         16.39         5.02 o                         
   7   2   7         11.07          8.68         4.67 o                         
 -12   3   7          1.30          4.76         2.01 o                         
 -11   3   7        544.77        529.73        18.65 o                         
 -10   3   7          7.68         -1.17         4.87 o                         
  -9   3   7         56.84         52.57         7.26 o                         
  -8   3   7        342.33        330.45        15.65 o                         
  -7   3   7       1030.27        971.50        26.77 o                         
  -6   3   7       1404.04       1443.20        28.05 o                         
  -5   3   7        217.40        225.69         6.20 o                         
  -4   3   7       5407.34       5689.54        88.54 o                         
  -3   3   7        740.60        748.71        14.39 o                         
  -2   3   7          4.47          5.58         2.56 o                         
  -1   3   7        648.99        611.23        17.49 o                         
   0   3   7       3824.52       3649.61        49.93 o                         
   1   3   7       1084.83       1126.35        23.17 o                         
   2   3   7       4040.87       4018.41        66.87 o                         
   3   3   7        208.98        189.42         7.30 o                         
   4   3   7         55.40         57.65         5.25 o                         
   5   3   7        765.63        708.02        21.23 o                         
   6   3   7        738.94        761.34        21.21 o                         
   7   3   7        109.40        122.23         7.14 o                         
 -12   4   7        324.23        272.37         9.27 o                         
 -11   4   7          0.57          2.78         4.51 o                         
 -10   4   7          2.30          4.81         3.71 o                         
  -9   4   7          1.42          5.20         3.48 o                         
  -8   4   7        301.43        298.70        22.12 o                         
  -7   4   7        281.53        262.66        13.69 o                         
  -6   4   7        130.61        130.60         8.42 o                         
  -5   4   7       1741.73       1680.32        29.34 o                         
  -4   4   7        776.90        827.14        17.98 o                         
  -3   4   7        736.61        771.21        13.59 o                         
  -2   4   7        912.90        837.29        22.28 o                         
  -1   4   7       5094.27       5242.52        66.82 o                         
   0   4   7        593.15        520.52        12.51 o                         
   1   4   7       6556.91       6347.83        92.98 o                         
   2   4   7        389.33        349.76        10.25 o                         
   3   4   7       1292.54       1129.91        25.04 o                         
   4   4   7        114.70        101.20         5.39 o                         
   5   4   7         64.96         61.40         5.12 o                         
   6   4   7        409.04        421.25        11.87 o                         
   7   4   7        466.54        472.02        16.47 o                         
 -11   5   7        189.36        169.06        10.27 o                         
 -10   5   7          0.05         -0.37         3.56 o                         
  -9   5   7        367.88        377.09        17.61 o                         
  -8   5   7       1102.58       1095.38        30.16 o                         
  -7   5   7         73.57         59.80         8.01 o                         
  -6   5   7       2679.90       2505.81        53.16 o                         
  -5   5   7        698.95        781.23        15.78 o                         
  -4   5   7        473.74        540.81        11.82 o                         
  -3   5   7          9.07          5.36         2.29 o                         
  -2   5   7        216.44        203.34         7.06 o                         
  -1   5   7       4571.90       4654.35        59.49 o                         
   0   5   7       1630.19       1545.65        29.84 o                         
   1   5   7       1102.14       1111.08        20.79 o                         
   2   5   7       3023.36       2772.02        51.25 o                         
   3   5   7        226.85        231.65        11.16 o                         
   4   5   7        194.58        187.69         7.17 o                         
   5   5   7        165.74        180.48         6.59 o                         
   6   5   7         25.07         24.98         3.42 o                         
   7   5   7        583.44        552.79        18.36 o                         
 -11   6   7          4.34          9.73         3.48 o                         
 -10   6   7          7.03         11.70         4.94 o                         
  -9   6   7        822.34        799.90        21.64 o                         
  -8   6   7        196.03        188.14         9.97 o                         
  -7   6   7       1500.33       1512.62        46.97 o                         
  -6   6   7         29.69         27.96         4.44 o                         
  -5   6   7        465.19        442.06         9.90 o                         
  -4   6   7        807.78        873.62        15.75 o                         
  -3   6   7        860.35        899.93        18.16 o                         
  -2   6   7        550.81        653.40        17.39 o                         
  -1   6   7       1479.63       1458.77        21.87 o                         
   0   6   7        313.36        285.25         9.99 o                         
   1   6   7        710.28        706.67        14.52 o                         
   2   6   7        656.07        623.02        15.23 o                         
   3   6   7        543.11        525.85        15.83 o                         
   4   6   7        333.80        362.74        12.64 o                         
   5   6   7         39.80         38.13         3.93 o                         
   6   6   7          3.64          5.32         2.95 o                         
   7   6   7       2378.73       2334.12        52.08 o                         
 -11   7   7        191.56        169.66         8.15 o                         
 -10   7   7        691.19        622.71        22.19 o                         
  -9   7   7        424.34        397.81        11.47 o                         
  -8   7   7        554.16        510.72        13.74 o                         
  -7   7   7         69.21         61.93         5.32 o                         
  -6   7   7        830.14        772.42        17.90 o                         
  -5   7   7         94.08        109.16         4.40 o                         
  -4   7   7         14.80         11.73         2.01 o                         
  -3   7   7          5.13          7.18         1.84 o                         
  -2   7   7        114.89        154.11         8.90 o                         
  -1   7   7       3014.19       3253.51        49.38 o                         
   0   7   7       1153.07       1070.04        18.79 o                         
   1   7   7        946.26        979.68        18.90 o                         
   2   7   7        459.08        466.53        11.24 o                         
   3   7   7        624.18        606.69        21.09 o                         
   4   7   7        342.60        341.09         9.54 o                         
   5   7   7        621.01        627.43        14.21 o                         
   6   7   7          7.47          7.81         2.89 o                         
   7   7   7       1064.61       1020.46        43.91 o                         
 -11   8   7        168.32        166.96        11.02 o                         
 -10   8   7        187.54        182.40        14.02 o                         
  -9   8   7       1647.98       1582.42        29.93 o                         
  -8   8   7        298.40        326.90         9.20 o                         
  -7   8   7         75.04         56.95         4.55 o                         
  -6   8   7         75.77         76.93         4.86 o                         
  -5   8   7        129.86        138.60         6.81 o                         
  -4   8   7       1353.81       1391.03        21.50 o                         
  -3   8   7        386.53        380.97         8.87 o                         
  -2   8   7         42.26         62.37         4.62 o                         
  -1   8   7       1201.74       1206.30        29.98 o                         
   0   8   7        363.60        308.86         8.08 o                         
   1   8   7        192.29        193.00         6.41 o                         
   2   8   7         34.21         30.57         5.62 o                         
   3   8   7          5.55          9.30         3.26 o                         
   4   8   7       1099.81        989.51        20.62 o                         
   5   8   7         13.38         10.70         2.72 o                         
   6   8   7          3.37          0.18         2.73 o                         
   7   8   7         79.72         65.62         7.85 o                         
 -11   9   7         40.96         35.06         5.34 o                         
 -10   9   7         91.94         96.94         7.14 o                         
  -9   9   7        401.36        373.91         9.92 o                         
  -8   9   7        570.48        589.85        15.56 o                         
  -7   9   7         61.94         72.60         5.38 o                         
  -6   9   7        941.43        906.67        18.25 o                         
  -5   9   7       2001.35       2033.75        30.12 o                         
  -4   9   7       1677.82       1649.81        26.92 o                         
  -3   9   7        126.44        106.90         4.41 o                         
  -2   9   7        650.48        639.78        16.27 o                         
  -1   9   7        936.39        887.48        24.74 o                         
   0   9   7       1175.85       1152.73        19.14 o                         
   1   9   7         63.56         74.00         5.60 o                         
   2   9   7        494.39        440.59        11.78 o                         
   3   9   7       3368.08       3362.79        66.46 o                         
   4   9   7        857.87        819.75        17.70 o                         
   5   9   7        136.29        134.09         5.35 o                         
   6   9   7        215.69        206.18        12.86 o                         
 -11  10   7         69.93         53.76         5.51 o                         
 -10  10   7         62.52         72.29         8.35 o                         
  -9  10   7         22.65         16.70         3.03 o                         
  -8  10   7        910.02        922.92        21.80 o                         
  -7  10   7         39.37         35.20         3.41 o                         
  -6  10   7       1718.31       1727.72        30.82 o                         
  -5  10   7        407.58        462.21        10.11 o                         
  -4  10   7       1330.58       1317.95        22.24 o                         
  -3  10   7        885.41        869.23        16.82 o                         
  -2  10   7         63.35         51.72         3.65 o                         
  -1  10   7       4039.68       4006.20        68.14 o                         
   0  10   7        745.05        757.24        14.75 o                         
   1  10   7        619.46        604.74        13.26 o                         
   2  10   7         16.40         14.10         3.05 o                         
   3  10   7       1229.38       1119.75        23.96 o                         
   4  10   7         38.21         27.58         3.49 o                         
   5  10   7        271.70        258.97         7.51 o                         
   6  10   7         12.61         11.62         3.73 o                         
 -11  11   7        133.75        147.76         9.85 o                         
 -10  11   7       1088.12       1016.12        43.08 o                         
  -9  11   7        198.98        179.43         8.53 o                         
  -8  11   7        184.30        199.88         7.81 o                         
  -7  11   7        324.70        328.63         7.80 o                         
  -6  11   7         55.93         71.05         4.66 o                         
  -5  11   7         76.67        112.68         5.77 o                         
  -4  11   7        748.48        710.50        13.61 o                         
  -3  11   7          6.95          6.45         2.45 o                         
  -2  11   7        302.77        293.47         7.22 o                         
  -1  11   7        463.73        460.73        11.34 o                         
   0  11   7         64.65         93.55         6.46 o                         
   1  11   7        189.20        197.99         5.83 o                         
   2  11   7        910.96        911.57        15.87 o                         
   3  11   7          7.24          2.02         2.79 o                         
   4  11   7       1318.67       1355.88        26.10 o                         
   5  11   7        457.25        448.28        12.05 o                         
   6  11   7        315.35        340.93        20.37 o                         
 -11  12   7        187.34        171.97        10.52 o                         
 -10  12   7        190.86        173.19         7.91 o                         
  -9  12   7         11.01          8.13         3.03 o                         
  -8  12   7          8.34          5.90         2.99 o                         
  -7  12   7        712.38        704.98        15.01 o                         
  -6  12   7        694.33        658.63        15.08 o                         
  -5  12   7       1085.15       1077.76        26.33 o                         
  -4  12   7       1257.84       1238.15        25.33 o                         
  -3  12   7       1496.16       1528.05        24.91 o                         
  -2  12   7        144.92        129.31         4.45 o                         
  -1  12   7       5195.43       5006.44        68.01 o                         
   0  12   7        549.05        481.09        14.61 o                         
   1  12   7        776.50        704.62        13.14 o                         
   2  12   7         35.06         57.78         2.98 o                         
   3  12   7         79.45         91.26         4.55 o                         
   4  12   7        120.49        109.02         4.64 o                         
   5  12   7        237.42        247.56        12.18 o                         
   6  12   7         25.47         26.55         6.51 o                         
   7  12   7       1122.53       1035.15        40.91 o                         
 -11  13   7         22.05         17.20         3.84 o                         
 -10  13   7        195.00        202.52        12.19 o                         
  -9  13   7        756.43        774.80        24.63 o                         
  -8  13   7         32.35         26.91         4.19 o                         
  -7  13   7         89.93         98.74         5.45 o                         
  -6  13   7        385.65        397.42        10.26 o                         
  -5  13   7       1850.78       1902.62        33.80 o                         
  -4  13   7       1313.31       1282.44        25.61 o                         
  -3  13   7          6.14         12.91         2.64 o                         
  -2  13   7        273.96        225.13         6.58 o                         
  -1  13   7        175.91        178.31         6.07 o                         
   0  13   7       1254.25       1211.76        38.82 o                         
   1  13   7         76.24         68.12         3.54 o                         
   2  13   7       1594.59       1559.87        32.87 o                         
   3  13   7        183.47        177.25         5.36 o                         
   4  13   7       1144.20       1110.40        28.59 o                         
   5  13   7         21.78         21.04         7.68 o                         
   6  13   7         18.60         18.03         5.84 o                         
   7  13   7          0.27          3.17         2.50 o                         
 -11  14   7        687.82        622.59        25.54 o                         
 -10  14   7         93.27        109.02         9.52 o                         
  -9  14   7        506.02        530.65        33.64 o                         
  -8  14   7          9.65         10.75         4.21 o                         
  -7  14   7       1536.07       1585.51        33.31 o                         
  -6  14   7         43.80         36.78         3.44 o                         
  -5  14   7        947.78        947.40        30.46 o                         
  -4  14   7        119.08        113.30         5.86 o                         
  -3  14   7        293.11        288.60        12.11 o                         
  -2  14   7       1369.23       1352.54        35.11 o                         
  -1  14   7       1082.73       1140.71        28.74 o                         
   0  14   7         66.35         62.59         4.94 o                         
   1  14   7        972.58        988.84        21.64 o                         
   2  14   7       1972.35       1946.89        38.47 o                         
   3  14   7        218.93        244.89        10.23 o                         
   4  14   7        891.60        812.04        27.77 o                         
   5  14   7        475.49        489.86        27.38 o                         
   6  14   7        223.47        241.26        15.19 o                         
 -10  15   7        109.10        110.86         9.02 o                         
  -9  15   7         15.04         17.77         3.10 o                         
  -8  15   7        658.76        642.03        22.49 o                         
  -7  15   7         30.34         41.29         3.88 o                         
  -6  15   7        338.95        349.17        12.23 o                         
  -5  15   7        103.30         96.80         6.30 o                         
  -4  15   7        345.53        347.86        14.25 o                         
  -3  15   7         55.61         67.45         5.28 o                         
  -2  15   7         83.35         73.09         4.87 o                         
  -1  15   7       1214.87       1227.06        22.32 o                         
   0  15   7        901.19        835.52        17.84 o                         
   1  15   7        452.45        469.75        15.56 o                         
   2  15   7       1911.59       2030.02        50.62 o                         
   3  15   7        326.43        325.86        10.43 o                         
   4  15   7         97.08         65.01        12.27 o                         
   5  15   7         24.26         20.70         7.01 o                         
 -10  16   7         17.17         26.55         5.01 o                         
  -9  16   7          2.80          3.90         2.40 o                         
  -8  16   7        139.29        147.46         7.52 o                         
  -7  16   7         27.85         29.53         3.71 o                         
  -6  16   7        309.41        292.23         9.51 o                         
  -5  16   7         13.68          5.41         8.26 o                         
  -4  16   7        108.10        109.01         7.08 o                         
  -3  16   7        868.83        806.71        22.95 o                         
  -2  16   7        146.23        140.23         5.70 o                         
  -1  16   7        195.71        216.28         6.80 o                         
   0  16   7        313.77        294.47         8.54 o                         
   1  16   7         27.09         31.51         3.78 o                         
   2  16   7        276.07        252.71         7.58 o                         
   3  16   7        250.01        224.44         8.37 o                         
   4  16   7         24.37         18.53         7.51 o                         
   5  16   7         66.42         56.04         6.19 o                         
 -10  17   7         54.37         57.77         5.84 o                         
  -9  17   7        319.30        347.82        10.50 o                         
  -8  17   7          6.01          7.75         3.36 o                         
  -7  17   7          8.67          7.60         4.00 o                         
  -6  17   7        334.22        365.47        14.46 o                         
  -5  17   7         27.22         25.67         4.80 o                         
  -4  17   7       1178.59       1172.70        38.03 o                         
  -3  17   7          0.96          6.33         2.89 o                         
  -2  17   7        566.79        572.86        12.57 o                         
  -1  17   7        246.42        261.95         8.45 o                         
   0  17   7        302.21        287.46        13.27 o                         
   1  17   7        219.63        228.09         7.78 o                         
   2  17   7         39.81         31.91         3.10 o                         
   3  17   7         16.42          9.47         3.37 o                         
   4  17   7        235.37        223.09        13.19 o                         
   5  17   7        181.98        191.75        20.04 o                         
 -10  18   7         62.46         41.57         4.51 o                         
  -9  18   7         94.52        100.96         6.36 o                         
  -8  18   7        865.22        896.20        23.17 o                         
  -7  18   7        525.51        514.34        13.39 o                         
  -6  18   7       1312.85       1318.76        32.84 o                         
  -5  18   7        248.21        242.90         9.72 o                         
  -4  18   7       1758.27       1723.61        36.25 o                         
  -3  18   7       2109.81       2053.90        37.17 o                         
  -2  18   7       2482.69       2505.04        42.58 o                         
  -1  18   7       2081.79       1899.14        32.00 o                         
   0  18   7         19.58         28.19         3.66 o                         
   1  18   7         40.55         60.31         4.10 o                         
   2  18   7        201.08        216.76         7.45 o                         
   3  18   7          2.13          2.05         3.11 o                         
   4  18   7        190.49        189.86        13.19 o                         
   5  18   7        120.50        132.37        10.10 o                         
  -9  19   7         10.08          4.27         2.92 o                         
  -8  19   7        637.02        675.48        24.96 o                         
  -7  19   7         10.26         12.19         2.98 o                         
  -6  19   7        300.05        299.76        10.82 o                         
  -5  19   7        185.08        167.31        10.51 o                         
  -4  19   7         17.47         19.89         4.21 o                         
  -3  19   7        364.80        360.30        10.65 o                         
  -2  19   7       1192.46       1185.68        22.53 o                         
  -1  19   7         22.69         22.43         2.79 o                         
   0  19   7         93.13         76.71         5.62 o                         
   1  19   7        278.94        270.93         8.24 o                         
   2  19   7         80.90         67.42         5.35 o                         
   3  19   7        772.99        755.10        28.06 o                         
   4  19   7       1024.52       1033.35        84.40 o                         
   5  19   7        133.25        164.12        12.19 o                         
  -9  20   7        181.83        179.48        21.12 o                         
  -8  20   7        461.55        471.31        24.71 o                         
  -7  20   7       1815.10       1836.57        42.48 o                         
  -6  20   7         73.54         76.16         5.61 o                         
  -5  20   7         82.65         83.32         5.82 o                         
  -4  20   7         21.70         31.54         4.46 o                         
  -3  20   7         84.74         68.87         4.59 o                         
  -2  20   7        454.66        450.80        11.07 o                         
  -1  20   7       1024.50        996.42        20.74 o                         
   0  20   7        125.73         91.77         6.63 o                         
   1  20   7       1034.10        937.27        26.70 o                         
   2  20   7        219.33        207.45         9.37 o                         
   3  20   7        369.16        385.55        13.24 o                         
   4  20   7        108.08        109.61        10.69 o                         
   5  20   7        954.68        944.99        38.57 o                         
  -9  21   7         88.66         76.30         5.68 o                         
  -8  21   7          7.42          5.82         3.17 o                         
  -7  21   7         32.67         34.21         3.53 o                         
  -6  21   7          1.59          0.52         3.32 o                         
  -5  21   7        389.85        390.78        16.34 o                         
  -4  21   7       1411.20       1425.01        42.96 o                         
  -3  21   7        696.61        657.12        16.40 o                         
  -2  21   7        179.09        194.66         7.44 o                         
  -1  21   7        240.94        209.90         7.83 o                         
   0  21   7        302.49        325.54        11.70 o                         
   1  21   7          2.03         -1.33         3.82 o                         
   2  21   7         38.39         41.49         3.91 o                         
   3  21   7        674.41        756.41        36.93 o                         
   4  21   7        858.08        917.73        28.84 o                         
  -8  22   7        607.37        494.03        22.21 o                         
  -7  22   7        313.72        292.99        10.10 o                         
  -6  22   7         91.44         93.47         5.78 o                         
  -5  22   7        426.26        426.87        39.74 o                         
  -4  22   7        199.22        228.31        11.21 o                         
  -3  22   7       2729.00       2803.55        55.14 o                         
  -2  22   7         13.49          9.03         3.04 o                         
  -1  22   7         20.71         28.07         5.16 o                         
   0  22   7        190.01        221.08        12.19 o                         
   1  22   7         74.40         69.44         4.90 o                         
   2  22   7        163.63        140.83         8.99 o                         
   3  22   7          1.30          3.33         3.15 o                         
   4  22   7        653.09        760.00        34.73 o                         
  -7  23   7        285.76        302.43        11.86 o                         
  -6  23   7         34.80         32.63         3.31 o                         
  -5  23   7         42.49         37.40         8.18 o                         
  -4  23   7        168.91        206.03        15.03 o                         
  -3  23   7        319.08        292.42         9.18 o                         
  -2  23   7         54.03         37.42         4.46 o                         
  -1  23   7         46.84         46.74         5.70 o                         
   0  23   7        110.34        113.13         7.58 o                         
   1  23   7         10.87         14.00         2.72 o                         
   2  23   7          9.11          6.56         3.26 o                         
   3  23   7         23.77         30.45         3.73 o                         
  -7  24   7        326.65        382.84        18.37 o                         
  -6  24   7          6.03          8.32         3.42 o                         
  -5  24   7         67.17         82.62         6.61 o                         
  -4  24   7        151.35        180.10         8.59 o                         
  -3  24   7         10.15         20.04         6.68 o                         
  -2  24   7         99.08        100.38         7.85 o                         
  -1  24   7        730.11        746.96        24.82 o                         
   0  24   7         86.02         80.02         6.59 o                         
   1  24   7        258.76        334.72        11.74 o                         
   2  24   7         24.20         16.40         3.40 o                         
   3  24   7        105.37         99.34         9.85 o                         
  -6  25   7          2.82          1.09         2.95 o                         
  -5  25   7        194.46        185.30        19.37 o                         
  -4  25   7         83.18         75.50         5.85 o                         
  -3  25   7         11.75         17.49         5.59 o                         
  -2  25   7         64.59         66.02         5.84 o                         
  -1  25   7         51.13         44.33         4.28 o                         
   0  25   7         21.75         25.98         6.93 o                         
   1  25   7         62.68         79.62         5.13 o                         
   2  25   7         13.08         10.46         2.85 o                         
  -6  26   7        237.37        228.46        18.12 o                         
  -5  26   7        670.77        688.04        31.56 o                         
  -4  26   7         57.82         68.65         8.18 o                         
  -3  26   7         33.45         24.11         6.34 o                         
  -2  26   7         89.62         78.11         6.22 o                         
  -1  26   7         82.59         75.35         4.94 o                         
   0  26   7        168.42        178.44        10.20 o                         
   1  26   7         89.83         90.06         5.21 o                         
   2  26   7         14.45         18.74         3.72 o                         
  -6  27   7        223.86        209.37        11.35 o                         
  -5  27   7          3.57          8.01         4.67 o                         
  -4  27   7        335.59        349.11        18.53 o                         
  -3  27   7         26.21         18.24         3.78 o                         
  -2  27   7         26.58         25.70         4.11 o                         
  -1  27   7         75.85         72.92         5.42 o                         
   0  27   7         65.75         59.83         3.71 o                         
   1  27   7        175.80        183.06         6.99 o                         
   2  27   7        101.21         87.99         7.35 o                         
  -6  28   7         83.46         80.64         5.68 o                         
  -5  28   7        313.25        313.22        16.03 o                         
  -4  28   7         16.76         10.69         4.51 o                         
  -3  28   7         22.98         26.04         3.15 o                         
  -2  28   7         15.73         14.97         2.87 o                         
  -1  28   7          0.98          3.44         2.74 o                         
   0  28   7          3.06          1.87         2.36 o                         
   1  28   7         39.27         49.09         5.68 o                         
  -4  29   7        105.07         84.82         6.85 o                         
  -3  29   7         34.60         26.78         4.84 o                         
  -2  29   7        351.17        369.20        15.86 o                         
  -1  29   7        120.85        113.31         6.11 o                         
   0  29   7         12.30         17.36         4.17 o                         
   1  29   7         84.92        105.02         7.35 o                         
  -4  30   7       1062.26       1015.95        39.74 o                         
  -3  30   7        485.40        505.72        21.54 o                         
  -2  30   7          6.36          7.35         2.50 o                         
   0  30   7         68.05         73.46         6.01 o                         
  -2  31   7        168.53        175.31         9.18 o                         
 -11   0   8          4.35          4.84         5.18 o                         
 -10   0   8       1010.50        946.83        43.91 o                         
  -9   0   8        680.20        709.91        37.07 o                         
  -8   0   8         37.28         45.26         8.97 o                         
  -7   0   8        373.85        352.95        23.71 o                         
  -6   0   8          5.05          3.31         4.66 o                         
  -5   0   8          2.69          3.35         3.12 o                         
  -4   0   8         22.46         24.10         3.64 o                         
  -3   0   8        396.86        370.67        13.47 o                         
  -2   0   8        321.26        299.28        12.18 o                         
  -1   0   8       1733.13       1719.66        46.35 o                         
   0   0   8         35.33         42.35         4.93 o                         
   1   0   8       5671.21       5390.20       124.09 o                         
   2   0   8        380.40        367.37        14.84 o                         
   3   0   8          6.22         -2.64         4.45 o                         
   4   0   8         52.02         91.65         5.98 o                         
   5   0   8       1507.61       1511.44        45.57 o                         
   6   0   8          1.54          5.67         3.64 o                         
 -11   1   8         32.62         39.96         4.60 o                         
 -10   1   8        328.13        344.44        14.99 o                         
  -9   1   8        102.95         99.00         8.85 o                         
  -8   1   8        830.68        841.55        31.90 o                         
  -7   1   8        118.67        123.06         9.91 o                         
  -6   1   8        687.42        717.01        21.20 o                         
  -5   1   8         31.39         22.91         3.28 o                         
  -4   1   8          2.14          2.21         2.22 o                         
  -3   1   8       1559.92       1535.06        28.60 o                         
  -2   1   8       2312.22       2231.43        39.20 o                         
  -1   1   8          1.71          3.66         2.43 o                         
   0   1   8       2010.48       1977.27        35.29 o                         
   1   1   8        125.52        115.42         8.74 o                         
   2   1   8        297.84        248.93         9.63 o                         
   3   1   8         55.23         49.17         4.81 o                         
   4   1   8          3.53          1.60         3.10 o                         
   5   1   8        697.49        673.70        19.44 o                         
   6   1   8        806.14        857.31        21.98 o                         
 -11   2   8        268.50        283.00        16.20 o                         
 -10   2   8        494.23        496.71        26.88 o                         
  -9   2   8        225.12        239.10        13.33 o                         
  -8   2   8         25.69         37.44         7.90 o                         
  -7   2   8        626.02        654.93        56.77 o                         
  -6   2   8        102.49         91.00         8.50 o                         
  -5   2   8         54.33         58.02         4.23 o                         
  -4   2   8       1976.01       2049.01        35.15 o                         
  -3   2   8       1062.31       1025.60        19.50 o                         
  -2   2   8        261.37        272.47        10.74 o                         
  -1   2   8        948.53        949.04        26.65 o                         
   0   2   8        423.56        410.93        11.26 o                         
   1   2   8       1312.70       1348.19        31.38 o                         
   2   2   8        864.87        837.18        21.73 o                         
   3   2   8         64.78         68.43         5.11 o                         
   4   2   8       1959.98       2097.50        49.59 o                         
   5   2   8        456.47        476.84        18.71 o                         
   6   2   8        153.51        152.02         8.20 o                         
 -11   3   8        428.68        453.13        22.21 o                         
 -10   3   8        245.53        245.43        16.86 o                         
  -9   3   8         28.60         30.97         5.12 o                         
  -8   3   8       1275.94       1317.64        43.54 o                         
  -7   3   8        183.87        207.71        17.70 o                         
  -6   3   8        168.47        161.27         7.33 o                         
  -5   3   8         73.44         62.68         4.52 o                         
  -4   3   8         56.73         51.88         3.03 o                         
  -3   3   8        404.10        386.43         9.26 o                         
  -2   3   8       1963.74       2041.72        31.54 o                         
  -1   3   8         15.28         13.08         2.76 o                         
   0   3   8        375.36        355.45        10.31 o                         
   1   3   8         54.24         63.67         4.52 o                         
   2   3   8       2580.10       2440.22        69.33 o                         
   3   3   8        233.12        233.77        10.93 o                         
   4   3   8        106.80         94.68         5.63 o                         
   5   3   8        185.42        193.32         9.61 o                         
   6   3   8        103.00        107.48         4.86 o                         
 -11   4   8         24.60         23.71         3.78 o                         
 -10   4   8         21.83         15.19         6.18 o                         
  -9   4   8         17.83         19.40         4.69 o                         
  -8   4   8        234.12        241.26        18.70 o                         
  -7   4   8        275.54        269.81        20.20 o                         
  -6   4   8       1076.41       1109.33        29.14 o                         
  -5   4   8        118.72        138.16         5.57 o                         
  -4   4   8          4.01          7.95         2.14 o                         
  -3   4   8        143.76        151.03         6.23 o                         
  -2   4   8         63.31         51.40         3.45 o                         
  -1   4   8        107.31        129.52         5.60 o                         
   0   4   8        134.61        147.18         8.08 o                         
   1   4   8        203.84        219.61         8.02 o                         
   2   4   8       1780.43       1614.10        32.68 o                         
   3   4   8          3.56         -0.10         3.35 o                         
   4   4   8          6.11          4.78         2.29 o                         
   5   4   8          5.29          1.86         3.05 o                         
   6   4   8          0.58          0.67         2.24 o                         
 -11   5   8         14.69         13.95         6.51 o                         
 -10   5   8        412.42        371.25        15.34 o                         
  -9   5   8         82.34         78.40         8.29 o                         
  -8   5   8        111.67         86.15        12.02 o                         
  -7   5   8        687.05        684.37        35.90 o                         
  -6   5   8         96.26         89.09         5.11 o                         
  -5   5   8        181.26        209.19         7.46 o                         
  -4   5   8        283.52        269.71         8.85 o                         
  -3   5   8        996.80       1038.28        19.11 o                         
  -2   5   8         67.26         48.42         4.35 o                         
  -1   5   8         18.17         26.64         2.95 o                         
   0   5   8        140.08        155.42         9.87 o                         
   1   5   8         11.02         18.57         2.86 o                         
   2   5   8         24.32         34.99         3.94 o                         
   3   5   8         25.57         14.06         3.72 o                         
   4   5   8         71.19         66.58         3.74 o                         
   5   5   8         38.46         39.73         3.88 o                         
   6   5   8        110.67        117.69         4.37 o                         
 -11   6   8        485.43        447.20        15.05 o                         
 -10   6   8         41.01         53.65        12.94 o                         
  -9   6   8         87.32         81.54         6.90 o                         
  -8   6   8        745.86        779.72        28.09 o                         
  -7   6   8         59.97         58.77         7.31 o                         
  -6   6   8        518.82        496.06        15.56 o                         
  -5   6   8          2.94          5.66         2.51 o                         
  -4   6   8        818.69        889.58        16.17 o                         
  -3   6   8        139.75        143.95         6.48 o                         
  -2   6   8         33.13         28.79         3.86 o                         
  -1   6   8       3025.67       2997.18        47.63 o                         
   0   6   8       2386.29       2324.29        39.50 o                         
   1   6   8         58.39         47.37         3.45 o                         
   2   6   8        169.21        133.42         8.77 o                         
   3   6   8         10.98          6.77         3.78 o                         
   4   6   8          0.46         -1.05         2.71 o                         
   5   6   8        187.60        191.01         9.69 o                         
   6   6   8        106.67         84.54         4.72 o                         
 -11   7   8          4.06          7.29         2.67 o                         
 -10   7   8       1147.06       1230.23        37.13 o                         
  -9   7   8          1.86          3.32         3.20 o                         
  -8   7   8        730.71        761.32        22.04 o                         
  -7   7   8         80.76         65.49         7.66 o                         
  -6   7   8         42.56         49.07         3.78 o                         
  -5   7   8         14.40         12.19         2.58 o                         
  -4   7   8       2728.99       2730.08        45.75 o                         
  -3   7   8        759.77        787.72        21.22 o                         
  -2   7   8        118.52        109.33         5.25 o                         
  -1   7   8         69.31         58.60         7.82 o                         
   0   7   8        117.75        118.65         5.34 o                         
   1   7   8       1210.08       1110.27        20.54 o                         
   2   7   8        691.13        624.06        21.18 o                         
   3   7   8          2.45          3.70         3.04 o                         
   4   7   8        261.87        252.99         7.85 o                         
   5   7   8        120.82        112.99         4.52 o                         
   6   7   8        241.50        258.65        14.11 o                         
 -11   8   8         73.44         64.45         5.68 o                         
 -10   8   8        215.65        226.74        10.61 o                         
  -9   8   8         67.71         61.91         5.08 o                         
  -8   8   8       1244.84       1286.63        25.36 o                         
  -7   8   8        207.14        190.35         8.01 o                         
  -6   8   8        294.92        333.03         9.15 o                         
  -5   8   8       1257.62       1275.41        21.98 o                         
  -4   8   8         10.09         10.35         2.59 o                         
  -3   8   8          7.24          9.69         2.54 o                         
  -2   8   8        432.34        460.30        15.59 o                         
  -1   8   8        495.07        532.81        18.79 o                         
   0   8   8         10.75         15.89         2.73 o                         
   1   8   8        249.91        227.31         6.85 o                         
   2   8   8         88.48         90.60         4.94 o                         
   3   8   8        272.53        268.99         9.04 o                         
   4   8   8         91.66         80.61         6.66 o                         
   5   8   8         87.29         74.78         4.00 o                         
 -10   9   8        488.88        491.60        17.23 o                         
  -9   9   8          9.76         13.40         3.48 o                         
  -8   9   8        325.03        365.20         9.92 o                         
  -7   9   8        643.96        637.15        15.64 o                         
  -6   9   8        288.45        284.43         8.34 o                         
  -5   9   8        181.98        189.32         5.98 o                         
  -4   9   8        193.95        195.42         7.27 o                         
  -3   9   8        249.92        247.99         6.97 o                         
  -2   9   8       5398.19       5550.04        86.16 o                         
  -1   9   8       2259.60       2336.86        42.10 o                         
   0   9   8       6983.09       6611.30       107.98 o                         
   1   9   8       1335.22       1233.41        23.66 o                         
   2   9   8          1.52          3.82         3.14 o                         
   3   9   8        175.57        181.74         8.00 o                         
   4   9   8        463.07        463.71        10.31 o                         
   5   9   8        354.87        317.40         9.16 o                         
 -11  10   8        123.69        111.53         7.51 o                         
 -10  10   8        283.73        274.98        15.19 o                         
  -9  10   8        805.52        816.15        21.54 o                         
  -8  10   8         84.25         81.01         5.17 o                         
  -7  10   8        305.19        306.80         9.12 o                         
  -6  10   8         74.62         67.02         4.64 o                         
  -5  10   8        139.42        131.49         4.99 o                         
  -4  10   8        893.90        926.22        20.36 o                         
  -3  10   8         79.60         79.70         5.06 o                         
  -2  10   8       1348.03       1361.81        23.90 o                         
  -1  10   8        757.42        723.70        15.87 o                         
   0  10   8        151.44        111.41         8.40 o                         
   1  10   8        188.27        177.99         6.51 o                         
   2  10   8       1710.63       1648.24        34.87 o                         
   3  10   8        257.75        253.16         7.70 o                         
   4  10   8       1311.98       1223.41        21.55 o                         
   5  10   8        453.42        439.38        12.93 o                         
 -11  11   8        158.80        154.60         8.51 o                         
 -10  11   8        257.58        236.75        13.02 o                         
  -9  11   8         57.27         62.91         4.54 o                         
  -8  11   8        934.29        952.80        21.85 o                         
  -7  11   8         87.02         87.54         5.29 o                         
  -6  11   8        501.89        505.82        12.15 o                         
  -5  11   8        166.41        172.46         7.00 o                         
  -4  11   8        198.19        190.09         7.11 o                         
  -3  11   8       1499.06       1511.45        28.14 o                         
  -2  11   8        567.14        536.07        14.78 o                         
  -1  11   8        122.56         89.57         4.44 o                         
   0  11   8        845.07        828.56        33.27 o                         
   1  11   8        554.19        561.76        19.99 o                         
   2  11   8          0.49          0.70         2.77 o                         
   3  11   8          0.86          1.95         2.01 o                         
   4  11   8         14.58          6.49         2.74 o                         
   5  11   8         44.81         36.23         6.68 o                         
 -10  12   8        654.69        641.13        28.55 o                         
  -9  12   8        367.89        413.23        20.70 o                         
  -8  12   8         42.03         54.64         5.07 o                         
  -7  12   8        336.66        322.47        10.39 o                         
  -6  12   8         47.10         51.49         4.32 o                         
  -5  12   8        223.39        250.41         9.90 o                         
  -4  12   8        967.34       1033.89        21.05 o                         
  -3  12   8       1075.80       1104.59        21.21 o                         
  -2  12   8         73.46         71.17         4.23 o                         
  -1  12   8       1869.31       1862.53        33.84 o                         
   0  12   8        776.66        807.82        23.90 o                         
   1  12   8         38.33         38.06         3.90 o                         
   2  12   8         50.08         30.34         3.44 o                         
   3  12   8         26.81         42.64         3.29 o                         
   4  12   8        124.59        117.31         5.30 o                         
   5  12   8        300.93        256.12        15.86 o                         
 -10  13   8         25.97         31.56         4.84 o                         
  -9  13   8        143.19        159.45        10.85 o                         
  -8  13   8          6.30          4.01         3.99 o                         
  -7  13   8       1521.09       1483.12        45.39 o                         
  -6  13   8        999.57       1020.82        22.34 o                         
  -5  13   8       1209.27       1298.62        30.93 o                         
  -4  13   8       2159.26       2102.04        34.65 o                         
  -3  13   8         37.07         28.29         3.84 o                         
  -2  13   8        107.82         86.16         4.18 o                         
  -1  13   8        827.63        789.98        14.70 o                         
   0  13   8          9.73          8.60         3.40 o                         
   1  13   8        248.32        268.81         8.61 o                         
   2  13   8          4.10          4.51         3.61 o                         
   3  13   8        243.56        201.11         9.46 o                         
   4  13   8          1.82          6.89         3.64 o                         
   5  13   8         11.56          9.27         3.61 o                         
 -10  14   8        446.04        424.58        19.53 o                         
  -9  14   8          1.41          3.37         2.85 o                         
  -8  14   8         21.14         20.09         3.56 o                         
  -7  14   8        112.26        113.68         6.78 o                         
  -6  14   8         10.15         11.48         3.39 o                         
  -5  14   8         84.21         75.70         6.57 o                         
  -4  14   8       1088.41       1091.30        23.45 o                         
  -3  14   8         60.89         60.84         4.77 o                         
  -2  14   8        170.77        182.07         6.70 o                         
  -1  14   8        381.87        421.13        10.62 o                         
   0  14   8         30.30         22.63         3.46 o                         
   1  14   8       3968.62       3961.57       137.81 o                         
   2  14   8          0.44         -0.27         2.93 o                         
   3  14   8       1781.91       1710.35       110.28 o                         
   4  14   8        172.44        141.75        12.36 o                         
   5  14   8          0.21          0.83         4.84 o                         
 -10  15   8        193.06        182.15         9.85 o                         
  -9  15   8          1.92          7.23         2.85 o                         
  -8  15   8         12.18         13.56         3.39 o                         
  -7  15   8       2094.12       2116.44        49.50 o                         
  -6  15   8        824.19        841.71        23.90 o                         
  -5  15   8       2290.00       2297.47        65.27 o                         
  -4  15   8        637.88        643.14        22.19 o                         
  -3  15   8         37.68         45.69         4.74 o                         
  -2  15   8        818.48        832.73        23.72 o                         
  -1  15   8        798.12        747.78        15.64 o                         
   0  15   8         10.13         14.07         3.16 o                         
   1  15   8       2174.45       2293.77        50.70 o                         
   2  15   8         67.41         67.84         5.38 o                         
   3  15   8        138.86         90.01         7.08 o                         
   4  15   8          6.44          5.25         4.09 o                         
   5  15   8          0.45          2.84         4.67 o                         
  -9  16   8          0.23          0.94         2.35 o                         
  -8  16   8        110.05         97.38         5.48 o                         
  -7  16   8        498.75        530.16        19.90 o                         
  -6  16   8        269.66        271.62         9.08 o                         
  -5  16   8       2561.14       2693.09        75.32 o                         
  -4  16   8        517.92        523.79        15.76 o                         
  -3  16   8        801.81        825.04        29.60 o                         
  -2  16   8          0.56          3.34         2.89 o                         
  -1  16   8        504.14        497.58        12.75 o                         
   0  16   8        201.15        231.59        10.87 o                         
   1  16   8        169.79        251.42         8.45 o                         
   2  16   8          3.66          3.13         2.55 o                         
   3  16   8       1697.27       1748.37       115.79 o                         
   4  16   8         65.82         84.15        10.18 o                         
  -9  17   8        482.07        488.30        44.75 o                         
  -8  17   8          6.86          7.45         3.06 o                         
  -7  17   8        267.12        246.14        12.00 o                         
  -6  17   8        413.08        421.29        13.28 o                         
  -5  17   8       1054.81       1102.34        34.47 o                         
  -4  17   8       2432.16       2370.87        55.23 o                         
  -3  17   8        449.55        417.21        11.46 o                         
  -2  17   8        111.02        126.81         5.92 o                         
  -1  17   8        144.50        110.65         5.54 o                         
   0  17   8        296.83        313.95         9.89 o                         
   1  17   8        111.34        149.67         8.19 o                         
   2  17   8        671.12        745.69        17.42 o                         
   3  17   8         10.30          9.29         4.32 o                         
   4  17   8         82.42         63.28         8.68 o                         
  -9  18   8         16.85         22.54         3.51 o                         
  -8  18   8         36.26         36.62         5.26 o                         
  -7  18   8         79.05         76.17        17.28 o                         
  -6  18   8        144.75        149.47         9.05 o                         
  -5  18   8        931.00        920.39        24.44 o                         
  -4  18   8         32.99         32.26         4.62 o                         
  -3  18   8         40.70         36.94         4.62 o                         
  -2  18   8       1026.32       1013.48        22.62 o                         
  -1  18   8        159.10        147.88         6.48 o                         
   0  18   8          3.96          0.56         2.90 o                         
   1  18   8        424.18        419.64        11.52 o                         
   2  18   8         99.30        131.10         5.48 o                         
   3  18   8        113.34        126.56        12.69 o                         
   4  18   8        613.29        657.82        31.39 o                         
   5  18   8        667.75        622.76        25.71 o                         
  -8  19   8         50.60         61.11         6.51 o                         
  -7  19   8        343.57        333.93        13.10 o                         
  -6  19   8        289.74        272.74        12.08 o                         
  -5  19   8        546.39        557.05        16.49 o                         
  -4  19   8          3.91          3.92         4.01 o                         
  -3  19   8        259.70        235.10         9.57 o                         
  -2  19   8        140.82        161.50         5.80 o                         
  -1  19   8        676.18        704.20        17.08 o                         
   0  19   8        217.13        215.36         7.72 o                         
   1  19   8        257.60        288.47         8.87 o                         
   2  19   8        111.78         93.42         5.90 o                         
   3  19   8          5.32         -2.00         6.01 o                         
   4  19   8        104.90        110.19         9.52 o                         
  -8  20   8          1.85          2.00         3.17 o                         
  -7  20   8        217.59        199.54         9.14 o                         
  -6  20   8        170.96        165.94         8.85 o                         
  -5  20   8          5.09          2.63         3.09 o                         
  -4  20   8        855.95        836.66        27.56 o                         
  -3  20   8        161.36        134.31        10.02 o                         
  -2  20   8       1537.03       1468.96        52.13 o                         
  -1  20   8        320.45        344.54        11.86 o                         
   0  20   8        132.02        107.78         6.28 o                         
   1  20   8         16.56         16.20         2.80 o                         
   2  20   8         23.83         31.18         8.68 o                         
   3  20   8         20.06         40.40         7.51 o                         
  -7  21   8          0.84          3.65         2.80 o                         
  -6  21   8        181.30        150.43        11.35 o                         
  -5  21   8        106.28        105.10         7.55 o                         
  -4  21   8        518.22        509.83        18.65 o                         
  -3  21   8         37.98         39.13         5.80 o                         
  -2  21   8        218.96        190.09         8.22 o                         
  -1  21   8         37.43         19.02         3.59 o                         
   0  21   8        144.59        160.49         8.74 o                         
   1  21   8          7.39          2.40         2.52 o                         
   2  21   8          9.78         16.01         5.76 o                         
   3  21   8        196.72        175.64        12.86 o                         
  -7  22   8        346.03        329.02        11.86 o                         
  -6  22   8         18.95         15.19         5.34 o                         
  -5  22   8        974.44        983.38        30.46 o                         
  -4  22   8         62.08         52.76         5.37 o                         
  -3  22   8          4.54          5.61         2.92 o                         
  -2  22   8        206.01        201.08         9.67 o                         
  -1  22   8         21.08         20.71         4.29 o                         
   0  22   8         48.99         56.65         5.13 o                         
   1  22   8        435.76        416.89        10.94 o                         
   2  22   8         53.37         47.85         4.81 o                         
  -6  23   8        727.28        756.96        23.43 o                         
  -5  23   8        124.62        136.17         7.73 o                         
  -4  23   8         25.13         14.69         5.34 o                         
  -3  23   8        162.19        176.67        21.62 o                         
  -2  23   8          4.82          4.90         3.36 o                         
  -1  23   8         32.90         38.22         4.52 o                         
   0  23   8          3.74          5.50         3.78 o                         
   1  23   8        262.93        293.27        16.59 o                         
   2  23   8        146.65        125.58         6.92 o                         
  -6  24   8        770.35        761.32        23.08 o                         
  -5  24   8        171.73        170.30        11.85 o                         
  -4  24   8          0.54          0.39         3.25 o                         
  -3  24   8        104.43        105.52         9.52 o                         
  -2  24   8         20.78         22.33         3.82 o                         
  -1  24   8          9.60         18.87         3.09 o                         
   0  24   8         81.90         71.92         4.22 o                         
   1  24   8        356.25        341.94        13.54 o                         
   2  24   8         75.94         83.31         6.85 o                         
  -6  25   8        151.33        181.82        10.52 o                         
  -5  25   8          9.48          5.08         3.18 o                         
  -4  25   8        658.73        692.71        44.41 o                         
  -3  25   8        112.46        104.47         6.85 o                         
  -2  25   8          9.14          3.98         3.36 o                         
  -1  25   8        546.84        525.96        14.39 o                         
   0  25   8        678.26        722.37        20.61 o                         
   1  25   8       1461.65       1631.30        45.10 o                         
  -6  26   8          2.86          3.01         2.67 o                         
  -5  26   8        494.46        498.54        23.21 o                         
  -4  26   8         42.78         47.92         6.34 o                         
  -3  26   8        259.85        270.24        26.21 o                         
  -2  26   8         46.42         57.94         9.35 o                         
  -1  26   8          1.01          1.88         2.22 o                         
   0  26   8         12.53          8.60         3.84 o                         
   1  26   8        425.57        435.10        19.87 o                         
  -4  27   8         49.31         55.60         6.01 o                         
  -3  27   8         25.84         22.40         3.49 o                         
  -2  27   8          5.43          7.38         2.65 o                         
  -1  27   8         13.50          8.23         2.81 o                         
   0  27   8          2.47          0.50         3.34 o                         
   1  27   8        430.35        452.29        19.37 o                         
  -4  28   8         37.08         34.89         4.34 o                         
  -3  28   8         26.73         28.72         4.01 o                         
  -2  28   8        256.88        288.74         9.78 o                         
  -1  28   8          5.50          3.17         3.01 o                         
   0  28   8         84.44         73.46         5.68 o                         
  -3  29   8        303.62        302.17        29.05 o                         
  -2  29   8        153.03        147.93         8.35 o                         
  -1  29   8          2.39          1.17         2.34 o                         
 -11   1   9         14.53          6.73         2.77 o                         
 -10   1   9          0.67         -1.32         3.77 o                         
  -9   1   9        313.37        322.78        14.93 o                         
  -8   1   9          7.02          5.14         4.95 o                         
  -7   1   9        689.95        662.18        25.09 o                         
  -6   1   9        141.70        121.70         8.90 o                         
  -5   1   9        101.99        100.20         5.11 o                         
  -4   1   9         27.23         28.58         3.25 o                         
  -3   1   9         51.43         47.23         3.58 o                         
  -2   1   9       4220.40       4319.53        71.21 o                         
  -1   1   9         71.84         76.33         7.47 o                         
   0   1   9          7.88          8.12         3.51 o                         
   1   1   9        601.54        541.10        17.79 o                         
   2   1   9        131.34        151.08         7.75 o                         
   3   1   9          1.14          4.91         4.01 o                         
   4   1   9         26.82         35.15         4.56 o                         
   5   1   9         56.51         76.50         4.95 o                         
 -11   2   9         17.55         22.28         2.50 o                         
 -10   2   9         28.70         24.42         3.53 o                         
  -9   2   9         37.46         18.45         5.49 o                         
  -8   2   9        223.48        251.24        35.81 o                         
  -7   2   9        602.40        652.04        24.79 o                         
  -6   2   9          1.57          7.16         3.96 o                         
  -5   2   9       1084.64       1138.79        20.61 o                         
  -4   2   9          6.16         12.23         2.82 o                         
  -3   2   9        641.96        659.00        13.78 o                         
  -2   2   9        242.03        228.49         7.61 o                         
  -1   2   9         19.58         18.78         3.88 o                         
   0   2   9         21.04         28.44         3.79 o                         
   1   2   9        207.09        190.43         9.84 o                         
   2   2   9        504.25        466.99        20.27 o                         
   3   2   9        905.67        912.90        46.50 o                         
   4   2   9        239.75        218.38        10.15 o                         
   5   2   9        721.51        768.12        24.26 o                         
 -11   3   9          8.88          7.93         2.48 o                         
 -10   3   9       1191.87       1194.15        35.28 o                         
  -9   3   9         31.13         30.41         4.31 o                         
  -8   3   9         22.56         14.98         5.68 o                         
  -7   3   9        204.83        212.64        18.12 o                         
  -6   3   9         86.11        110.64         8.39 o                         
  -5   3   9        258.20        256.73         7.44 o                         
  -4   3   9       2237.88       2279.59        35.83 o                         
  -3   3   9          2.75          3.77         3.36 o                         
  -2   3   9        596.49        707.96        14.82 o                         
  -1   3   9         25.79         16.58         4.24 o                         
   0   3   9          3.06         11.99         3.37 o                         
   1   3   9        107.66        135.72         6.75 o                         
   2   3   9        240.33        231.71         9.58 o                         
   3   3   9          9.41         10.79         3.77 o                         
   4   3   9          7.62          5.70         2.64 o                         
   5   3   9        162.48        170.91         6.03 o                         
 -11   4   9        274.91        300.58         8.63 o                         
 -10   4   9          0.56          2.34         5.01 o                         
  -9   4   9        544.36        584.72        16.88 o                         
  -8   4   9        505.18        469.99        27.21 o                         
  -7   4   9        370.48        386.98        17.45 o                         
  -6   4   9        231.34        243.23         7.12 o                         
  -5   4   9       1313.28       1308.17        25.56 o                         
  -4   4   9       1048.01       1148.38        20.68 o                         
  -3   4   9       1476.46       1485.95        22.65 o                         
  -2   4   9       1625.37       1654.28        28.40 o                         
  -1   4   9        283.91        261.72         8.81 o                         
   0   4   9       1412.66       1290.89        42.99 o                         
   1   4   9       1349.77       1282.57        24.97 o                         
   2   4   9        445.79        485.94        13.53 o                         
   3   4   9       1728.33       1701.17        35.39 o                         
   4   4   9         72.37         59.78         3.67 o                         
   5   4   9       1121.85       1149.64        34.20 o                         
 -11   5   9          0.14          0.33         3.01 o                         
 -10   5   9         24.21         26.79         4.40 o                         
  -9   5   9        119.13        141.94         6.94 o                         
  -8   5   9          5.75          6.51         4.60 o                         
  -7   5   9        674.48        702.82        25.32 o                         
  -6   5   9        118.60        122.41         5.60 o                         
  -5   5   9       1280.07       1312.44        30.20 o                         
  -4   5   9       2208.15       2259.49        35.65 o                         
  -3   5   9         25.29         21.76         2.85 o                         
  -2   5   9       1469.27       1482.46        25.92 o                         
  -1   5   9       4824.43       4737.12        71.28 o                         
   0   5   9        228.28        246.14         9.84 o                         
   1   5   9         44.70         58.38         4.30 o                         
   2   5   9         13.27         28.36         4.39 o                         
   3   5   9         67.41         54.27         4.53 o                         
   4   5   9        964.44        991.41        19.47 o                         
   5   5   9        325.27        360.38         9.66 o                         
 -11   6   9        661.16        599.55        24.88 o                         
 -10   6   9        186.35        167.70        18.78 o                         
  -9   6   9        420.25        422.99        13.17 o                         
  -8   6   9         56.33         50.13         5.44 o                         
  -7   6   9         21.65         24.23         8.35 o                         
  -6   6   9        853.44        845.60        22.79 o                         
  -5   6   9         91.68         86.58         4.59 o                         
  -4   6   9        178.76        199.35         6.60 o                         
  -3   6   9       2628.14       2737.73        38.91 o                         
  -2   6   9        118.16        108.66         6.36 o                         
  -1   6   9         38.43         27.91         4.23 o                         
   0   6   9         85.90         77.07         6.22 o                         
   1   6   9        400.00        371.89        14.06 o                         
   2   6   9         62.60         52.31         5.16 o                         
   3   6   9        873.27        964.89        24.19 o                         
   4   6   9        105.80         97.52         4.35 o                         
   5   6   9         13.93         17.14         3.33 o                         
 -10   7   9         76.00         78.02         5.72 o                         
  -9   7   9        510.43        521.17        15.38 o                         
  -8   7   9         31.38         22.26         3.66 o                         
  -7   7   9         11.99         21.56         4.44 o                         
  -6   7   9        372.48        368.17        11.04 o                         
  -5   7   9        220.00        230.76         9.41 o                         
  -4   7   9        163.04        160.99         5.66 o                         
  -3   7   9        217.28        216.74         6.63 o                         
  -2   7   9        782.61        790.71        14.51 o                         
  -1   7   9         28.18         31.97         4.14 o                         
   0   7   9         30.39         29.79         8.61 o                         
   1   7   9        223.68        191.62         6.27 o                         
   2   7   9         32.04         46.46         5.70 o                         
   3   7   9         93.49        124.56         5.62 o                         
   4   7   9        660.35        659.25        13.77 o                         
   5   7   9        223.88        216.90         8.97 o                         
 -10   8   9        563.56        581.21        18.88 o                         
  -9   8   9        105.85        110.80         6.04 o                         
  -8   8   9        235.56        235.11         8.45 o                         
  -7   8   9        874.12        944.45        25.61 o                         
  -6   8   9         11.09         14.76         3.19 o                         
  -5   8   9        502.77        499.86        13.05 o                         
  -4   8   9          2.53          2.77         2.28 o                         
  -3   8   9       3996.31       4052.33        59.02 o                         
  -2   8   9        595.54        589.71        14.80 o                         
  -1   8   9        462.99        440.85        11.93 o                         
   0   8   9         83.13         67.25         6.18 o                         
   1   8   9        141.11         99.05         6.90 o                         
   2   8   9        321.57        349.38        14.86 o                         
   3   8   9        484.91        468.26        10.11 o                         
   4   8   9          4.67          1.10         2.07 o                         
 -11   9   9          0.16         -0.67         2.34 o                         
 -10   9   9         10.09          9.52         4.01 o                         
  -9   9   9          2.77          8.98         3.02 o                         
  -8   9   9        640.77        675.29        18.44 o                         
  -7   9   9        488.39        518.19        19.33 o                         
  -6   9   9        373.09        372.33        14.05 o                         
  -5   9   9       1044.85       1068.51        29.00 o                         
  -4   9   9        423.60        416.61         9.86 o                         
  -3   9   9          0.40          3.61         2.47 o                         
  -2   9   9         57.28         51.32         4.28 o                         
  -1   9   9       1947.86       1850.40        32.44 o                         
   0   9   9       2025.06       2002.42        60.80 o                         
   1   9   9       1630.08       1600.50        46.16 o                         
   2   9   9         37.98         35.83         6.09 o                         
   3   9   9          3.16          0.26         2.27 o                         
   4   9   9          2.31          8.81         3.16 o                         
 -10  10   9         59.14         44.91         4.84 o                         
  -9  10   9       1378.49       1367.09        49.92 o                         
  -8  10   9        442.41        463.02        14.43 o                         
  -7  10   9       2162.78       2173.66        50.66 o                         
  -6  10   9          1.95          3.99         3.89 o                         
  -5  10   9        244.91        230.22        10.46 o                         
  -4  10   9       1391.73       1451.72        27.63 o                         
  -3  10   9        548.66        559.69        13.09 o                         
  -2  10   9        120.90        124.39         7.00 o                         
  -1  10   9         33.66         33.50         5.70 o                         
   0  10   9         22.87         25.07         3.47 o                         
   1  10   9         73.30        103.22        11.77 o                         
   2  10   9         30.45         34.48         4.89 o                         
   3  10   9        221.72        221.64         7.13 o                         
   4  10   9          2.36          1.61         2.92 o                         
 -10  11   9        461.54        351.45        15.86 o                         
  -9  11   9          0.83          4.97         2.75 o                         
  -8  11   9         21.94         26.21         6.68 o                         
  -7  11   9        159.88        171.51         9.96 o                         
  -6  11   9        765.30        805.78        22.02 o
[truncated: 67,636 more chars]
